# Supplementary material for: A Stochastic Model of the Yeast Cell Cycle Reveals Roles for Feedback Regulation in Limiting Cellular Variability
Source: PLoS Comput Biol. 2016 Dec 9;12(12):e1005230. doi: 10.1371/journal.pcbi.1005230 (PMC5147779; doi:10.1371/journal.pcbi.1005230)
Supplement: S2 Data Set — (XLS) [file pcbi.1005230.s003.xls]

## Sheet: CLN2_CLN2
CLN2	CLN2
8	5
2	3
0	1
5	4
0	3
0	1
0	2
0	1
14	20
11	10
18	21
0	2
1	2
3	4
8	8
10	18
16	22
0	2
0	1
0	1
13	16
0	5
14	14
2	3
1	0
0	0
0	2
0	3
0	1
2	3
0	0
0	2
2	2
13	14
14	14
0	2
6	8
0	2
8	13
0	4
0	1
12	17
9	13
1	4
14	13
1	1
6	7
0	2
1	3
15	17
0	5
7	10
0	2
0	0
17	22
4	4
0	2
4	6
2	2
0	1
8	5
0	2
21	25
1	3
6	6
9	7
1	2
0	2
0	2
7	9
0	2
6	6
11	11
11	11
24	25
0	1
2	2
0	3
2	5
4	5
1	3
8	10
1	2
0	1
1	2
0	2
2	3
0	1
13	18
18	21
17	17
4	3
7	13
0	2
1	2
2	5
1	0
8	10
13	14
0	0
0	2
1	2
4	6
1	3
10	16
1	4
0	2
0	1
3	5
0	2
12	11
1	3
0	2
0	3
16	19
6	8
3	6
4	9
0	2
1	5
0	1
0	5
14	14
0	2
0	1
13	16
2	3
20	19
1	1
18	18
1	4
1	1
23	29
1	2
0	1
3	2
0	1
0	1
0	0
12	15
0	2
0	5
1	0
3	3
11	11
0	2
0	2
2	4
4	11
0	0
1	1
0	2
1	1
1	4
5	5
0	3
0	3
1	3
5	6
0	2
0	1
18	15
12	16
0	2
0	0
3	7
0	2
6	6
1	2
13	16
0	0
3	5
0	1
0	0
0	4
20	18
24	30
21	23
2	4
13	14
1	2
0	1
1	4
0	0
3	4
2	3
16	16
4	4
11	15
8	8
1	0
0	2
0	2
1	2
11	12
0	2
17	18
4	4
0	2
0	3
5	5
12	12
1	4
0	3
9	11
11	14
0	3
1	1
3	4
0	3
22	31
17	17
2	3
14	14
11	13
0	2
8	8
1	2
0	2
1	4
19	19
0	1
13	16
0	1
0	3
0	1
0	1
0	2
0	0
0	1
5	3
0	3
1	1
5	9
0	1
0	3
0	0
5	8
4	7
0	1
6	8
4	6
13	18
0	2
0	1
0	2
10	16
12	16
0	2
0	0
21	25
0	1
0	4
19	25
0	2
19	18
0	3
0	1
0	1
0	1
0	2
0	3
1	1
0	0
3	3
14	19
0	1
20	23
0	1
0	2
1	4
0	1
0	1
0	0
1	2
19	21
0	4
15	15
17	20
7	6
0	0
11	12
0	4
12	13
15	21
9	14
14	21
0	4
10	10
0	1
0	2
8	11
8	9
0	2
13	20
0	2
0	1
1	1
0	1
20	21
1	2
6	8
0	2
12	19
0	0
0	6
5	6
1	5
8	6
15	22
0	0
14	24
3	6
0	1
12	18
0	1
0	1
3	6
2	2
13	19
0	1
0	4
8	9
8	9
1	3
0	0
0	1
0	2
2	3
9	19
10	13
0	3
8	10
12	14
0	3
1	2
0	3
0	1
19	22
0	2
18	19
12	15
5	6
0	2
0	1
4	7
8	11
8	18
16	19
0	0
12	20
9	7
2	0
0	2
7	9
9	14
0	3
10	11
0	3
15	16
11	23
6	5
0	0
18	21
0	0
1	3
0	0
0	1
16	21
0	1
0	1
1	3
10	13
0	2
0	1
10	12
1	3
10	7
20	26
16	16
1	0
0	0
15	18
0	0
0	3
1	2
0	0
0	1
0	0
9	10
0	1
0	0
4	8
2	6
15	19
16	20
8	8
0	0
0	0
16	17
0	0
0	3
0	1
0	0
11	19
12	19
0	1
7	6
0	2
0	1
0	0
0	1
0	1
7	6
5	3
0	1
17	20
24	22
13	17
14	18
9	13
15	17
0	1
10	18
2	1
0	2
1	1
4	6
0	0
0	0
0	2
7	9
0	0
2	5
16	19
0	1
0	3
13	19
0	2
0	3
15	20
0	1
0	1
0	1
0	2
0	1
0	3
2	2
9	5
1	1
11	17
0	1
3	4
0	1
0	3
21	21
0	2
0	0
0	1
0	2
19	21
17	20
0	0
7	6
15	15
1	1
0	1
0	2
1	2
17	16
0	3
1	0
4	6
0	1
1	3
14	19
0	0
0	3
17	20
13	17
0	1
19	22
0	3
11	12
0	1
0	2
8	8
0	1
0	1
0	0
0	1
18	19
2	3
3	3
11	13
1	4
0	2
0	0
3	3
1	3
9	11
0	2
0	1
3	3
20	23
12	9
0	0
4	3
11	14
0	3
0	4
0	2
19	24
1	0
4	7
1	1
0	5
2	3
7	7
1	3
17	20
9	8
0	0
14	18
0	1
1	3
0	4
0	0
0	0
3	5
1	1
1	1
0	2
0	4
0	0
5	4
3	3
1	2
0	3
1	0
0	1
0	4
0	1
1	1
15	16
6	6
0	2
0	3
12	13
0	6
15	17
1	2
0	0
24	25
0	2
0	1
0	2
0	0
0	2
0	0
1	4
0	1
5	4
12	17
17	20
6	7
7	7
0	3
0	1
0	3
0	2
15	17
1	0
0	3
0	0
14	18
20	27
0	3
1	1
0	3
0	0
0	3
3	3
16	23
19	17
3	3
0	1
0	0
1	1
0	1
0	1
12	16
2	7
6	8
8	11
0	3
1	3
1	0
0	2
18	25
6	10
10	14
9	13
0	4
6	11
0	2
0	1
0	2
0	1
0	3
1	2
0	1
18	24
17	19
3	6
17	19
6	6
1	2
7	11
0	0
0	0
6	7
13	10
0	3
1	3
0	0
0	1
5	5
0	2
0	2
14	20
0	0
0	1
0	1
12	14
6	11
2	2
13	17
0	0
0	2
6	7
7	5
12	20
1	2
5	8
18	22
0	2
25	19
0	1
0	3
15	16
0	0
3	6
0	2
2	3
0	1
4	2
13	19
0	0
0	2
0	3
3	5
2	1
3	8
0	3
1	4
0	0
6	7
0	2
12	13
21	22
0	1
0	2
1	1
0	1
1	0
16	15
4	5
4	6
0	2
1	5
0	1
12	18
16	17
0	1
13	14
0	1
8	13
0	3
14	16
15	22
0	0
12	12
9	13
6	7
9	8
0	2
15	14
1	4
0	2
0	0
0	3
0	1
18	18
0	2
13	17
0	3
9	13
1	1
5	8
2	2
14	18
0	1
7	7
1	1
9	6
17	24
0	3
10	9
15	18
0	1
0	1
0	0
0	5
14	19
0	1
0	2
6	9
1	0
11	18
0	1
5	6
7	6
0	0
0	2
4	8
7	9
3	4
4	5
0	3
4	6
13	13
1	2
0	3
0	0
6	9
0	5
5	2
6	8
9	17
0	1
4	5
2	2
4	7
16	20
18	19
17	22
0	5
16	18
7	9
0	3
1	0
12	15
0	2
7	7
0	3
0	3
0	2
6	9
0	3
2	4
12	18
0	0
0	2
18	19
0	3
0	4
0	1
0	3
0	1
3	1
0	4
0	0
0	1
2	0
0	1
9	11
0	3
0	2
20	24
0	0
12	10
22	22
3	4
0	1
1	4
1	2
1	11
10	15
1	3
1	5
0	1
1	1
1	2
1	2
1	3
0	3
9	12
10	12
10	18
0	0
15	16
20	22
14	16
0	0
1	2
13	17
0	4
23	33
0	1
15	16
0	3
0	1
4	7
0	2
16	21
0	3
1	4
0	2
0	0
8	13
0	0
0	4
6	9
1	3
18	22
0	2
0	2
0	0
4	5
0	3
0	3
0	2
13	16
0	1
0	2
3	8
9	15
0	2
0	1
3	2
8	6
14	18
1	4
1	2
4	7
8	9
0	1
24	25
22	23
10	15
0	2
0	1
8	12
0	2
0	1
6	4
1	3
3	3
2	2
0	3
0	3
11	11
2	4
0	1
0	0
1	1
1	3
3	4
0	3
17	21
4	7
3	3
1	3
3	6
2	2
1	3
5	8
11	13
0	0
1	4
2	4
9	9
13	18
3	5
15	13
2	3
2	2
0	3
16	18
0	3
0	2
11	16
4	3
1	1
1	1
15	19
17	18
1	2
0	2
20	23
9	11
0	1
10	11
0	2
1	0
3	3
1	3
5	5
0	0
0	0
7	14
0	2
3	5
0	2
0	2
0	2
0	3
1	3
2	3
0	1
8	12
12	16
14	18
14	13
11	20
17	20
0	2
0	2
0	4
11	11
0	2
0	1
0	2
1	2
0	0
15	17
1	1
1	1
0	2
1	1
1	1
11	12
0	2
10	17
18	21
6	7
0	2
1	1
0	2
0	0
0	1
0	1
26	27
1	2
15	20
7	6
3	6
17	18
21	22
0	1
15	20
5	12
7	9
0	2
12	13
0	1
0	1
1	1
17	16
0	2
3	2
5	6
5	7
6	5
0	3
13	13
0	0
1	1
0	1
0	1
16	15
1	3
14	14
0	0
1	1
7	7
0	1
14	15
14	23
1	2
0	3
1	1
8	7
2	3
3	6
0	1
13	15
5	7
5	6
4	9
0	1
0	2
0	1
16	20
0	0
1	6
4	8
0	1
0	1
13	14
0	2
1	0
0	3
13	17
4	5
3	5
0	1
0	2
23	23
0	2
0	2
0	1
1	2
1	3
0	2
0	2
1	3
0	3
5	7
1	2
0	1
0	2
2	2
7	9
11	14
0	2
0	1
0	1
14	18
0	1
0	1
11	14
4	6
7	7
0	2
1	2
0	2
1	3
0	1
0	1
0	1
0	3
9	8
19	17
0	2
0	1
0	2
5	11
8	8
0	1
0	2
0	2
0	1
8	11
17	21
0	0
1	2
13	16
1	3
5	4
0	1
0	2
8	11
1	2
7	10
0	0
0	3
0	5
0	0
16	20
15	19
8	13
19	18
13	17
9	13
2	4
0	2
0	1
4	10
18	16
20	21
0	4
1	3
0	1
9	11
0	2
4	10
10	6
5	5
0	0
1	0
2	1
0	0
0	2
3	4
0	0
13	18
2	5
0	0
0	0
8	14
0	3
0	3
10	13
1	2
23	22
2	3
9	12
15	16
2	3
0	3
1	1
0	1
0	3
1	3
2	4
1	1
5	5
0	1
9	11
14	15
0	2
0	0
5	13
10	13
1	0
1	1
0	2
0	2
8	9
2	4
0	2
7	9
0	0
0	1
0	1
1	1
0	2
1	5
0	2
2	3
0	1
1	1
4	6
21	26
0	4
5	10
0	2
0	1
16	20
0	3
11	8
0	0
1	0
0	0
5	8
18	17
13	12
8	9
18	20
14	21
0	1
0	1
0	1
0	2
13	23
0	1
5	9
13	13
12	12
0	1
12	19
25	27
17	20
1	3
18	17
3	3
7	12
0	2
0	1
0	1
0	1
18	26
0	0
0	0
0	0
13	16
0	0
0	1
0	1
0	0
1	0
0	1
4	6
0	0
5	13
1	3
0	4
1	2
0	0
19	28
16	25
1	2
16	19
0	3
12	19
0	2
5	4
0	3
0	0
13	10
14	12
17	20
1	2
11	11
17	25
3	7
0	1
1	1
1	2
0	5
7	9
1	1
6	6
21	23
2	6
1	3
0	0
0	2
21	25
0	1
0	3
3	5
0	3
0	3
6	10
0	2
0	2
0	4
8	9
1	0
0	5
0	1
9	10
14	22
0	1
6	9
0	3
0	1
1	2
10	12
0	3
0	2
10	13
1	3
1	4
12	10
10	10
1	1
16	17
9	12
16	20
0	4
12	12
0	3
0	1
10	8
0	2
1	1
0	2
18	18
0	1
17	21
17	23
0	3
17	23
9	13
2	1
3	5
0	3
2	3
9	17
1	3
4	2
16	21
0	0
0	3
3	5
2	5
12	13
6	7
0	1
0	1
9	9
4	3
0	2
0	2
0	5
20	19
2	5
0	4
2	3
3	4
0	4
1	5
1	3
0	1
0	5
1	1
7	9
0	2
13	19
15	14
16	22
1	3
0	2
0	2
12	10
2	3
0	4
0	2
0	2
5	6
2	2
10	11
1	1
0	1
0	3
0	2
0	0
20	22
5	8
0	1
0	1
18	18
11	17
5	9
1	5
1	3
2	6
6	16
0	1
10	15
1	3
0	3
0	0
0	2
2	3
6	6
0	5
17	22
19	21
7	10
1	1
1	6
13	13
0	2
6	6
0	3
0	3
0	1
0	2
7	10
0	1
10	13
5	6
0	2
0	2
9	6
0	0
0	2
1	1
0	1
11	10
9	15
19	22
1	0
1	3
1	0
5	9
10	11
0	1
0	3
0	1
1	5
1	1
18	20
0	3
0	1
0	2
4	5
0	2
6	7
4	6
0	1
20	22
15	19
13	13
19	24
0	6
0	1
0	1
10	11
0	4
6	6
0	2
0	1
4	5
11	15
0	1
4	6
1	2
0	1
0	1
1	3
0	4
12	15
0	2
0	2
16	22
7	15
0	1
7	7
4	7
2	4
8	14
0	4
0	4
16	18
4	9
4	8
1	1
18	21
1	2
0	2
0	1
11	12
14	18
1	1
17	21
0	1
0	0
19	21
4	6
6	7
0	0
0	3
8	8
18	18
7	8
5	6
13	18
0	2
0	0
0	1
0	1
10	10
0	2
2	2
1	2
0	2
0	3
0	1
0	2
0	1
0	1
0	0
1	1
0	2
0	2
6	5
0	2
9	10
1	1
1	4
11	16
0	0
10	14
0	0
0	0
1	3
0	0
0	0
1	2
0	2
0	3
0	1
1	2
0	1
0	2
0	2
21	24
0	2
0	3
0	0
20	20
2	4
1	2
1	3
1	4
22	26
0	4
16	20
0	0
0	3
2	4
0	5
0	2
4	5
0	0
15	17
0	1
15	16
3	2
6	11
2	0
16	22
10	10
9	10
1	2
0	3
0	0
10	9
3	1
19	20
1	1
1	1
0	1
2	4
1	1
1	5
0	0
23	25
14	16
15	18
3	1
4	4
0	0
0	3
0	0
0	2
8	9
4	5
14	18
0	1
6	8
11	11
1	3
9	14
1	2
0	2
0	2
3	4
6	11
0	1
9	14
17	16
12	15
4	11
4	1
13	16
8	7
1	1
0	2
3	4
0	2
0	2
1	3
9	10
14	13
1	3
0	7
22	19
0	0
0	2
0	1
0	2
0	0
4	4
0	1
0	0
8	7
3	3
9	11
0	1
15	17
2	2
3	4
1	1
0	3
0	1
12	15
2	2
12	15
0	2
0	3
1	3
3	4
0	2
0	1
0	2
0	3
3	5
5	4
6	11
0	4
1	1
0	3
19	17
0	1
1	4
6	15
0	0
12	15
10	10
25	24
0	2
2	4
13	16
5	6
16	18
2	5
1	3
5	5
0	1
22	21
0	0
0	2
15	18
19	23
2	4
0	1
0	1
4	3
5	6
2	4
1	2

## Sheet: CLN2_CLN1
CLN2	CLN1
0	0
25	25
15	19
2	2
1	1
3	3
5	2
0	0
1	2
0	0
5	0
0	2
1	1
1	0
1	0
1	0
0	2
6	2
0	0
1	0
0	0
22	11
8	9
7	2
1	0
14	2
1	2
3	5
12	1
0	3
7	1
17	10
15	11
12	3
3	3
0	0
0	0
25	15
4	9
1	0
1	1
17	11
22	25
1	2
0	0
0	1
18	14
0	1
1	1
8	2
4	8
0	1
2	2
21	18
20	16
1	1
10	13
0	0
20	15
18	16
13	9
0	6
0	0
0	0
1	0
0	0
3	0
0	5
11	7
13	12
15	12
18	15
3	1
2	0
16	21
2	1
1	0
13	7
4	0
17	16
0	0
2	0
18	11
0	2
1	3
1	5
14	15
0	0
2	3
2	1
3	1
7	1
5	1
4	10
1	1
0	0
6	2
14	13
1	1
2	2
1	0
2	0
0	3
2	0
3	7
12	11
0	0
3	2
1	4
14	16
5	0
0	3
0	1
10	14
0	1
5	1
1	1
4	3
10	9
0	0
5	2
1	1
1	0
12	4
0	0
3	2
1	0
5	1
2	2
2	4
15	19
0	6
5	0
1	1
7	0
11	12
7	1
1	1
0	1
1	2
0	2
0	1
0	1
1	2
0	0
4	0
6	2
4	4
14	11
0	0
2	1
0	8
1	0
8	5
4	4
0	0
2	0
0	0
9	7
16	10
3	5
1	1
10	19
2	1
13	17
0	2
3	1
0	4
14	19
0	0
17	22
0	0
10	9
4	1
1	0
2	3
6	1
18	8
1	0
21	14
2	0
1	2
1	0
0	1
1	2
1	1
0	0
1	1
10	5
0	1
1	3
0	2
2	2
7	1
8	8
4	7
1	7
0	1
18	11
1	0
3	4
1	2
1	0
1	2
10	15
18	12
2	5
0	1
0	0
0	1
1	0
4	5
1	1
0	7
10	10
12	9
5	6
0	1
2	1
0	2
0	0
0	0
2	1
12	11
1	0
5	1
1	2
28	21
5	0
7	2
15	13
1	1
15	15
0	0
0	2
1	1
14	3
3	2
2	1
0	1
0	1
0	0
0	0
1	1
1	2
1	0
8	2
0	0
0	1
1	1
0	1
5	5
0	0
0	1
8	9
3	3
0	6
1	0
1	3
1	3
10	5
0	1
5	10
0	0
1	0
3	1
1	0
1	1
1	5
1	1
1	2
0	1
2	0
7	0
6	0
1	0
14	15
1	3
6	3
0	1
0	0
0	1
8	5
3	2
10	13
2	0
7	0
0	2
1	0
2	0
11	12
11	10
8	12
8	3
0	0
0	0
7	6
1	0
1	3
7	8
0	0
0	2
19	22
11	19
12	21
0	1
0	0
12	10
0	1
19	18
3	5
9	1
1	3
0	3
20	15
1	2
0	0
0	8
9	15
0	2
0	0
13	16
6	2
0	0
0	0
0	6
2	0
0	1
0	1
1	0
22	20
0	0
0	0
10	7
14	14
0	0
0	0
0	0
1	0
1	2
0	2
0	0
0	0
0	0
1	2
2	8
2	7
0	0
0	1
12	11
0	0
0	0
5	1
0	0
4	0
9	7
3	0
6	6
18	11
0	0
8	14
0	0
4	0
17	13
13	13
5	4
0	1
16	13
4	0
0	0
0	0
0	0
8	4
1	5
0	1
8	0
5	0
1	0
0	0
0	0
2	1
0	1
0	1
0	0
0	1
0	4
0	0
2	1
0	4
0	0
3	1
4	1
1	0
3	5
6	1
0	0
8	5
0	0
5	0
5	0
0	0
0	1
0	4
12	6
10	12
17	17
17	10
0	0
0	0
1	2
0	3
18	4
0	0
13	11
0	0
1	1
8	2
0	0
13	3
0	1
22	17
0	0
8	6
0	0
5	3
20	17
0	0
0	0
1	2
3	6
0	13
17	20
7	3
0	5
0	0
0	0
15	14
0	1
0	1
0	1
13	3
1	2
9	1
2	0
1	0
7	2
0	0
10	7
0	1
0	2
1	0
0	1
13	4
2	1
0	1
0	5
20	15
0	6
1	1
3	4
0	1
6	0
8	2
13	1
1	0
6	9
0	1
12	13
3	3
11	9
18	19
1	1
7	6
12	1
6	9
2	2
13	4
0	2
9	10
13	13
1	2
3	6
1	0
0	1
1	2
1	0
2	2
0	2
8	4
15	10
0	5
1	0
7	2
6	5
0	0
11	15
0	1
18	12
6	16
5	4
2	4
16	14
12	12
12	1
0	0
0	3
17	11
4	1
1	1
1	0
4	5
13	14
9	6
0	3
1	2
3	2
7	10
0	0
2	1
1	1
0	0
1	0
4	0
0	0
1	2
12	18
1	0
0	1
20	18
0	0
7	8
0	1
4	4
0	2
0	1
0	0
4	6
3	7
0	0
7	0
6	7
14	11
2	0
7	0
4	7
2	0
2	0
20	18
0	2
6	0
13	12
22	25
0	1
3	3
1	2
5	4
1	10
2	1
24	15
3	1
19	17
2	5
10	1
1	1
0	1
2	2
0	1
3	1
3	1
5	2
5	2
0	0
1	1
9	7
0	2
1	1
3	2
0	0
1	0
7	14
0	0
1	0
8	6
1	2
10	15
2	3
3	2
13	14
2	4
1	0
0	1
4	0
4	3
0	0
0	0
1	0
3	3
1	3
1	1
2	1
17	20
16	11
1	0
0	4
10	18
7	23
14	16
1	1
2	1
0	0
10	15
0	6
0	1
7	4
12	13
0	0
20	12
2	2
1	5
0	0
0	0
0	0
0	0
3	0
11	8
0	0
7	0
15	12
0	2
12	7
0	0
14	20
13	13
12	12
2	0
18	16
0	0
10	2
4	5
2	4
5	1
0	2
6	5
0	2
10	4
1	2
0	3
15	14
4	6
9	4
10	8
4	0
1	2
1	1
1	0
0	1
2	0
18	16
18	14
2	4
8	8
1	0
15	12
6	2
18	12
14	3
0	0
15	8
5	3
1	1
7	9
0	0
0	1
15	5
2	2
11	11
1	0
0	0
4	4
1	10
19	16
2	3
2	3
8	0
1	2
5	8
1	1
1	1
10	7
0	1
1	4
3	10
4	7
4	2
1	2
0	0
7	17
0	1
9	8
0	0
10	11
11	6
6	0
11	12
21	20
2	1
1	0
2	0
6	2
4	10
0	3
0	1
11	13
4	2
4	0
1	1
3	0
1	0
2	3
2	1
1	1
0	1
0	0
18	12
0	0
5	2
23	17
4	4
1	1
8	4
2	2
5	3
15	11
9	6
2	0
1	1
1	2
1	1
7	1
2	2
3	0
10	5
13	13
3	3
4	0
2	1
3	0
3	6
0	2
10	3
8	8
2	2
3	1
1	2
12	9
1	2
16	11
1	0
19	14
2	2
25	12
0	0
0	0
9	8
1	2
0	2
0	0
0	3
1	0
2	0
0	0
0	0
1	1
4	0
7	1
0	1
2	0
1	0
5	6
0	0
0	0
0	0
0	0
0	1
0	0
0	0
10	3
19	16
1	0
2	2
4	1
2	1
0	0
0	1
8	4
7	0
8	2
0	0
18	24
10	1
1	0
0	0
8	1
3	0
2	0
0	1
9	11
1	3
2	6
0	1
0	1
3	2
1	0
1	0
1	0
0	3
6	5
2	1
1	7
1	1
1	0
3	2
18	2
0	0
9	11
6	3
0	1
2	2
0	5
1	1
0	0
5	0
1	1
9	1
12	17
0	0
0	3
7	6
10	4
10	5
1	1
0	4
2	4
0	1
1	2
1	2
6	14
7	11
0	0
9	17
3	0
0	0
10	5
3	3
0	3
0	6
4	3
0	3
7	6
4	0
0	0
2	1
0	0
1	1
0	2
13	11
0	0
1	2
3	5
3	6
0	1
0	2
1	1
11	6
2	0
2	9
10	13
1	6
1	0
3	2
12	14
0	1
0	1
8	5
0	1
11	7
18	16
6	10
5	12
8	4
0	1
7	4
11	19
27	22
9	17
2	0
0	0
3	2
0	0
4	7
11	15
13	11
0	0
4	0
2	0
4	0
0	0
13	5
2	1
0	1
18	15
0	4
1	2
2	0
2	0
13	5
3	0
21	15
3	1
10	8
2	4
5	9
1	0
5	11
0	0
2	0
3	1
3	5
12	14
18	16
2	4
3	6
15	18
6	9
0	1
1	5
2	0
9	12
2	2
7	3
13	12
4	3
17	13
0	0
0	0
10	12
0	0
0	1
0	0
2	2
4	4
1	0
1	0
14	12
0	0
0	0
4	3
5	8
1	2
1	0
0	0
0	0
0	1
0	0
0	0
8	4
0	1
5	1
1	2
0	1
4	3
9	3
7	7
1	2
4	0
18	18
1	0
8	6
1	1
10	9
2	5
1	0
21	12
14	13
3	1
0	0
0	0
2	2
16	16
6	2
3	1
18	25
0	0
2	0
1	6
11	6
1	4
10	7
0	1
4	1
1	1
6	2
0	1
12	8
15	8
1	2
0	0
20	25
0	1
10	11
1	0
13	8
0	0
4	2
17	20
1	5
5	3
18	15
0	0
0	0
27	16
1	0
13	4
13	15
0	2
1	0
1	1
2	3
5	10
1	7
4	8
20	19
12	7
5	7
15	10
1	1
12	9
13	12
2	3
13	10
18	10
2	5
1	0
15	10
0	1
0	0
8	2
0	0
9	1
16	22
1	1
0	0
4	2
1	1
2	1
15	7
13	8
1	0
0	1
0	1
0	0
3	7
7	4
6	7
6	10
2	2
0	3
3	4
1	6
1	0
6	0
0	0
6	4
7	4
0	5
5	2
13	8
14	12
0	4
0	1
2	6
9	15
7	7
16	11
0	1
4	0
4	12
10	10
17	16
1	1
17	17
15	12
16	16
2	1
13	8
0	5
2	0
2	2
15	12
4	8
17	0
3	1
2	3
10	8
2	4
20	17
5	3
16	18
19	7
15	12
0	1
1	3
1	3
3	0
1	0
9	13
0	2
1	5
14	13
3	0
0	0
0	4
12	10
7	6
1	5
9	3
0	2
1	2
0	0
4	3
1	2
3	2
16	11
8	5
20	13
12	8
8	5
1	0
22	12
1	6
0	1
11	7
24	18
0	2
9	2
0	0
3	1
2	2
0	1
1	2
11	13
0	2
0	3
0	1
5	0
10	6
4	1
0	0
1	2
8	10
4	2
12	0
0	1
14	17
1	0
2	0
27	23
7	7
0	2
4	3
4	6
4	1
4	0
8	1
1	0
8	12
0	3
15	17
1	1
1	2
1	1
10	6
14	14
2	4
2	5
1	1
0	1
10	2
0	0
3	0
1	2
2	1
11	12
17	22
15	16
0	0
0	1
0	1
0	1
0	0
2	0
14	13
1	3
9	3
0	2
6	0
3	5
0	0
6	5
6	3
14	9
17	13
0	1
21	18
1	0
12	11
14	11
1	0
10	9
0	4
2	0
2	3
0	1
11	11
19	23
6	0
11	12
2	0
8	9
9	7
0	1
0	3
11	14
0	0
9	4
1	4
15	10
2	0
17	19
1	0
1	0
15	15
2	3
2	2
2	1
0	3
0	2
2	1
10	6
1	3
0	1
2	5
0	2
6	4
7	1
16	16
25	18
1	0
1	5
20	21
20	20
1	1
17	13
0	2
15	14
4	2
5	1
3	5
9	4
3	1
3	2
13	8
1	1
1	0
0	4
1	0
20	15
2	0
1	0
0	0
4	2
0	1
10	4
10	10
15	12
0	1
5	5
1	0
6	5
12	11
1	3
1	0
1	0
2	3
14	16
1	0
21	19
0	1
5	4
0	0
8	14
4	2
14	14
0	1
0	0
2	5
0	0
0	1
1	0
0	6
0	0
0	0
0	0
0	0
0	0
0	0
0	4
0	0
0	0
4	14
0	1
2	0
0	0
5	3
0	1
9	5
3	3
13	14
1	0
16	19
19	12
3	2
4	3
2	4
8	3
22	6
1	0
0	2
1	1
10	8
2	0
1	1
0	0
0	0
0	0
1	1
1	3
0	1
12	0
0	0
0	1
12	16
0	0
0	1
0	0
0	0
3	1
0	1
0	0
12	8
4	4
0	3
0	1
5	5
1	6
0	1
5	0
0	2
12	7
2	0
0	1
5	2
4	1
13	3
1	6
0	0
12	12
0	2
1	0
19	14
14	17
6	1
15	11
1	6
0	1
15	13
0	4
10	12
9	3
0	0
0	0
6	16
13	17
3	1
6	0
11	9
0	0
1	3
1	0
3	2
12	11
13	6
0	1
0	2
0	1
0	1
1	6
5	16
0	0
0	1
0	0
0	0
6	14
0	2
0	0
10	13
3	0
1	2
1	0
0	0
13	7
0	3
0	2
10	6
0	5
4	2
1	2
0	0
1	0
8	4
1	0
12	16
1	8
0	1
1	4
10	2
1	0
0	0
3	0
18	14
13	3
20	15
3	4
0	1
0	0
3	1
4	4
0	1
4	3
11	8
1	0
2	2
11	13
0	1
2	3
2	0
10	13
1	3
0	0
19	20
1	5
1	1
1	1
2	0
16	4
1	1
3	1
2	5
3	0
6	2
1	3
2	0
3	2
0	1
16	14
17	11
0	1
0	1
1	0
2	4
0	0
5	12
0	0
0	1
0	0
0	3
0	0
8	12
0	1
2	10
1	1
0	2
2	7
6	8
16	22
0	0
0	7
0	0
4	8
17	15
0	1
1	1
9	0
0	8
17	16
0	0
11	17
0	3
14	3
0	1
10	6
2	1
12	5
22	23
16	10
23	10
0	0
3	0
17	7
0	5
3	10
1	3
1	0
0	1
1	0
7	7
7	7
11	5
0	0
2	1
4	4
1	2
1	1
16	9
0	0
9	0
3	3
0	0
0	2
2	4
14	9
4	2
0	0
2	1
1	0
0	5
12	7
2	0
0	1
0	1
12	15
0	3
11	11
0	1
4	2
8	7
7	2
15	12
3	0
3	1
2	0
0	0
2	0
3	3
2	4
1	0
0	1
24	10
2	0
0	0
1	0
6	0
0	2
1	1
0	1
1	7
0	0
3	2
14	19
3	1
3	7
0	0
0	0
0	2
1	0
0	2
0	1
0	1
7	3
0	0
1	8
0	0
3	1
10	3
3	3
0	1
23	20
17	20
0	2
13	19
2	1
4	0
13	10
1	1
1	3
21	12
18	10
25	14
2	0
1	0
18	14
0	1
4	6
0	2
1	1
2	0
0	3
4	1
3	3
25	26
0	0
9	12
1	5
0	0
1	0
1	0
0	0
2	0
0	0
1	5
3	0
1	0
9	16
3	0
0	3
0	0
3	6
8	12
9	7
0	0
13	11
5	0
0	0
1	1
0	1
0	1
1	0
1	0
15	15
1	7
0	2
21	2
13	11
6	0
1	3
1	0
1	4
10	3
13	11
10	11
2	1
4	6
0	0
18	17
0	0
0	1
34	27
0	2
0	1
4	1
2	12
0	1
18	20
3	3
0	0
0	1
8	0
0	1
0	0
3	0
5	0
1	0
0	0
0	0
0	0
0	0
0	1
3	1
0	0
10	10
2	1
13	11
0	2
0	0
12	16
3	0
1	0
7	11
0	0
0	1
0	1
0	1
7	1
1	0
1	1
21	10
4	0
0	0
11	0
15	13
2	5
0	0
10	0
6	3
10	13
3	11
6	4
1	2
0	0
6	1
0	0
5	0
0	2
0	0
0	1
8	3
3	7
1	2
0	1
20	17
10	10
18	10
1	3
4	1
7	4
0	0
5	1
2	1
0	2
0	2
17	14
2	1
6	2
10	8
12	16
10	4
2	1
0	0
9	2
16	8
2	1
14	19
10	18
0	0
6	2
14	17
3	1
2	0
0	0
0	3
0	1
4	0
0	2
4	4
19	23
0	2
0	0
3	12
0	1
0	1
0	1
6	8
1	0
17	20
15	16
13	15
1	1
1	1
0	1
0	1
1	2
0	0
11	18
16	11
0	4
0	1
1	1
3	3
15	21
2	2
18	14
1	1
1	1
4	4
1	2
16	20
1	4
0	3
4	3
0	1
0	0
0	2
1	3
15	19
1	0
0	0
1	3
2	2
12	7
0	6
0	1
0	0
0	2
4	4
0	4
16	20
13	17
3	2
1	1
0	1
0	3
10	13
9	5
0	1
10	0
3	2
10	14
0	0
0	0
0	1
0	2
16	17
0	1
0	0
6	2
0	0
0	0
5	9
0	1
3	1
25	12
18	19
7	8
12	13
0	3
0	2
14	0
17	13
0	0
8	6
1	2
2	0
9	0
9	7
1	0
0	0
2	0
2	1
8	4
10	0
0	0
6	2
5	4
0	0
7	1
5	0
0	0
6	3
0	0
0	2
8	1
1	3
1	0
1	1
4	5
0	8
12	15
1	1
0	1
1	0
11	15
13	10
10	4
0	2
0	1
0	0
2	1
16	14
0	3
4	1
1	2
7	2
3	4
6	8
5	7
12	11
20	13
1	2
0	2
5	5
6	10
12	8
0	0
4	8
3	3
9	8
2	0
4	0
0	5
0	1
7	0
4	10
3	0
11	2
2	3
5	9
13	3
8	2
1	0
18	8
2	4
5	1
0	1
9	4
4	0
7	0
0	0
0	0
5	2
9	1
4	0
0	3
1	1
1	0
5	0
2	3
0	1
4	2
6	0
7	3
14	10
6	1
18	18
11	2
13	5
0	0
1	2
4	0
7	2
2	3
0	4
20	16
6	1
1	1
15	14
3	0
2	2
1	0
2	0
4	8
8	6
0	0
8	8
6	10
1	0
2	4
8	7
9	5
0	0
3	1
6	9
1	0
5	0
1	0
21	12
0	0
1	0
16	1
0	0
0	1
9	8
0	0
16	21
0	2
1	3
0	1
10	9
16	14
0	0
5	2
20	14
3	0
13	15
1	0
8	2
0	1
1	0
2	4
17	14
[truncated: 2,805 more rows]

## Sheet: CLN2_CLB2
CLN2	CLB2
2	1
4	0
1	1
13	0
11	0
3	0
0	0
7	2
10	1
8	1
1	0
5	1
0	0
20	1
3	1
9	0
6	0
3	2
0	7
0	0
0	0
10	0
3	3
13	2
8	1
0	0
5	1
4	1
17	2
0	1
0	9
2	4
1	2
1	5
9	1
2	9
14	1
4	0
14	1
9	1
11	1
4	0
0	6
2	6
1	6
2	0
1	4
4	0
1	1
10	1
4	2
2	1
0	0
0	4
9	0
9	0
9	0
0	6
2	0
16	1
11	0
6	0
9	0
14	3
2	1
0	3
2	1
4	2
0	4
1	0
0	0
1	7
6	0
1	1
3	1
1	0
19	0
1	0
0	6
0	13
7	0
6	5
1	1
1	0
14	0
2	1
19	1
18	1
9	6
3	0
11	1
6	0
5	0
0	1
3	2
1	0
17	1
0	0
1	2
8	1
21	3
0	0
19	0
2	5
4	1
4	3
16	0
15	1
2	7
19	1
1	2
3	0
0	0
2	1
1	1
3	0
1	5
0	0
18	1
1	0
9	1
13	1
13	1
0	1
0	2
5	0
1	0
5	0
0	1
3	0
3	0
10	1
19	1
2	0
1	0
3	0
0	8
6	2
6	0
0	7
1	0
7	1
0	8
0	2
3	2
1	0
0	5
1	1
7	1
12	0
0	0
7	0
0	2
8	3
0	7
1	9
0	5
0	6
1	0
0	8
15	4
1	1
0	8
0	0
2	1
6	0
4	2
6	0
3	1
7	0
13	0
0	0
4	0
2	0
9	0
10	2
9	0
20	2
14	0
0	5
0	6
8	2
4	1
9	0
0	0
19	4
0	1
9	2
1	0
0	0
10	4
0	3
4	0
2	1
3	1
3	4
0	1
4	0
0	1
11	1
7	1
0	0
17	0
0	0
6	1
4	1
3	3
9	1
7	0
3	1
5	0
1	2
2	0
0	1
5	0
1	1
23	1
1	5
9	0
4	0
4	0
2	5
2	1
3	1
14	0
5	0
16	0
0	4
0	1
9	0
14	1
5	1
1	4
1	7
1	7
5	5
8	4
4	3
11	2
13	0
4	0
0	7
0	1
3	0
2	3
1	2
0	1
0	14
0	1
5	1
1	1
12	0
2	3
17	0
9	0
0	1
4	4
1	0
13	0
1	3
1	8
1	0
0	1
1	1
4	2
0	1
1	3
0	2
0	1
1	0
0	0
2	1
0	0
7	0
10	2
1	0
0	2
1	5
2	4
5	5
8	1
3	9
13	2
3	2
16	1
10	2
3	5
8	1
2	3
4	1
3	0
3	1
0	0
13	0
1	0
0	5
0	0
1	2
9	0
1	0
3	1
11	2
2	1
14	1
2	4
4	1
12	0
8	2
1	0
17	0
11	3
6	0
16	0
2	0
8	0
5	0
3	6
4	4
14	1
0	0
1	0
2	2
11	0
0	4
0	0
22	2
0	3
1	11
14	1
0	2
7	0
12	0
0	0
16	0
0	1
8	0
9	0
0	2
3	1
8	4
8	0
10	0
0	4
15	0
0	0
1	1
1	2
3	0
9	1
14	1
10	1
1	16
5	2
0	0
6	0
6	0
15	1
1	1
20	0
19	2
11	1
0	1
0	6
2	2
0	0
0	3
14	1
4	1
12	2
5	0
22	1
4	1
22	2
0	4
0	1
0	1
1	0
2	1
7	1
0	0
2	2
2	0
1	0
0	0
2	3
0	10
0	1
0	3
0	0
5	1
8	1
1	0
1	1
12	1
0	0
2	1
21	0
0	3
14	1
1	0
10	0
11	1
16	0
2	10
10	5
0	7
4	1
0	2
27	1
1	0
0	0
1	0
1	4
0	1
1	5
1	0
0	12
8	0
6	3
9	0
2	4
12	3
1	2
0	1
13	1
9	1
0	13
14	2
16	2
0	1
14	0
9	0
0	0
0	0
4	8
0	0
3	0
7	1
18	0
17	0
10	0
1	8
4	2
12	8
8	1
2	6
2	3
1	0
0	1
0	6
4	0
1	1
4	0
5	1
12	1
0	3
1	0
1	1
3	0
8	1
6	1
1	1
10	2
5	4
8	0
0	12
0	11
0	0
9	1
1	4
14	0
0	2
17	0
1	0
4	0
0	0
6	4
10	2
3	0
6	2
1	8
3	3
2	7
13	0
1	0
0	4
2	5
9	1
0	0
0	0
5	0
5	1
7	0
1	0
0	3
0	0
7	2
6	3
18	0
1	1
19	1
1	0
2	1
6	0
0	3
1	7
12	4
9	0
9	0
0	0
13	2
1	1
0	0
16	1
0	0
1	1
1	0
17	2
14	0
8	1
7	1
7	1
18	1
14	1
6	5
7	2
21	0
20	1
0	2
0	0
16	3
3	3
9	2
2	1
0	1
1	7
1	3
15	2
15	3
10	1
10	3
2	1
4	4
15	2
3	2
2	2
0	4
6	2
2	0
1	0
9	0
1	1
0	5
0	2
15	2
0	1
1	0
0	0
2	0
9	0
14	0
20	0
8	0
1	3
13	0
0	2
1	2
0	4
0	0
1	10
6	2
5	0
7	2
13	1
0	4
10	1
15	1
2	4
1	0
2	2
2	0
1	2
7	0
0	0
0	0
8	2
5	2
2	4
0	6
1	1
1	5
0	1
6	0
21	0
5	0
0	0
5	1
7	0
3	1
7	1
0	4
0	11
1	1
8	1
0	7
2	0
9	0
11	1
1	5
1	3
2	3
0	0
3	1
14	0
13	0
5	0
0	1
1	3
2	0
1	0
3	0
0	0
0	4
14	0
0	10
1	1
0	3
11	0
1	1
10	2
2	2
2	0
1	1
0	0
2	0
14	0
1	0
3	0
12	2
3	0
2	3
15	2
2	0
4	4
7	0
4	1
6	1
8	4
0	1
19	3
0	7
15	0
3	12
20	2
2	1
3	0
20	0
8	1
20	1
16	0
6	0
0	5
3	1
2	1
1	1
18	1
0	4
4	1
0	0
0	7
0	0
19	2
11	1
4	0
19	2
2	4
25	0
6	0
4	3
3	0
1	1
0	1
7	0
3	0
0	5
0	5
15	0
4	3
16	1
0	0
8	0
10	0
12	0
1	16
12	0
10	0
10	1
3	2
6	0
1	0
3	4
7	1
2	4
17	1
9	2
14	0
4	0
3	0
0	2
7	3
13	0
0	11
2	6
11	1
0	8
19	2
5	1
5	1
1	2
12	0
0	3
0	1
3	0
0	0
5	1
10	1
0	0
14	0
0	10
0	4
2	0
15	2
0	1
12	0
10	3
18	0
1	1
10	3
10	4
9	1
1	2
1	0
1	5
4	1
4	0
2	2
3	1
13	0
1	3
3	0
1	1
2	2
1	0
0	0
3	4
0	1
5	0
0	1
6	1
14	0
16	2
3	2
4	2
7	0
8	1
17	4
2	6
12	1
13	0
3	3
12	2
0	0
17	1
5	0
7	0
2	0
6	3
3	9
8	1
8	0
0	4
3	2
1	0
2	4
0	0
0	1
13	1
9	1
4	8
0	7
16	0
1	3
1	0
3	0
1	0
1	0
1	2
0	2
0	0
7	3
0	0
15	4
12	0
16	0
13	2
2	3
0	0
0	2
1	0
6	1
0	1
1	2
2	2
2	0
9	2
10	0
1	1
2	0
3	0
17	0
1	1
3	5
22	1
6	0
3	2
1	0
5	1
1	0
0	5
27	2
1	1
4	7
4	2
1	6
6	0
6	1
13	1
2	0
1	1
11	1
0	0
5	0
5	2
6	1
6	2
1	0
11	1
0	8
13	0
5	1
2	0
17	2
2	0
13	2
4	0
7	0
2	5
0	0
0	2
2	1
0	3
0	2
13	0
5	1
15	2
1	2
1	8
0	0
10	1
8	1
6	1
0	0
12	0
14	1
7	2
3	1
9	1
16	0
7	3
5	1
2	9
12	2
0	1
13	0
0	3
0	1
5	2
1	0
2	2
23	1
4	0
2	0
0	1
1	0
3	0
9	0
5	3
2	1
14	1
1	1
0	1
1	4
10	1
10	2
5	3
0	2
3	5
12	1
0	8
2	1
11	1
1	8
1	2
6	3
13	1
0	0
1	0
0	0
4	0
1	0
15	1
12	2
4	0
3	0
22	5
9	3
19	0
5	6
10	0
13	0
0	4
6	0
5	0
18	0
0	3
9	2
8	2
0	6
0	1
0	1
1	0
0	3
24	0
2	1
4	0
1	1
19	2
9	1
5	0
3	0
0	1
6	2
4	1
17	1
2	1
1	0
6	3
1	1
9	1
10	1
14	1
5	0
2	0
4	3
17	0
1	5
16	1
0	0
7	3
5	0
10	1
5	1
2	0
4	1
9	1
0	4
1	4
13	0
0	5
0	3
1	7
12	2
11	0
7	2
0	0
0	0
7	2
1	8
2	0
1	0
2	1
0	3
1	5
0	1
0	2
4	6
0	0
12	1
18	0
8	1
0	1
2	7
5	2
0	0
2	1
2	1
2	1
5	1
9	0
0	0
3	0
14	2
12	2
3	6
6	1
20	2
2	3
0	9
3	1
1	4
7	3
6	0
4	0
0	2
1	1
4	2
0	1
18	1
9	1
5	2
0	0
16	0
3	0
0	1
7	0
2	0
18	1
19	0
13	0
14	2
9	4
6	0
1	0
0	0
0	3
0	1
13	1
4	2
9	0
0	1
6	0
18	0
16	1
9	0
0	1
14	0
1	1
2	1
0	5
0	6
8	1
2	3
0	2
0	0
17	2
1	1
0	0
18	4
8	4
2	1
2	6
6	2
15	0
4	0
2	1
14	0
1	1
2	2
1	3
1	3
1	0
5	6
0	1
10	2
0	0
5	2
5	0
17	1
15	1
1	0
0	2
5	0
8	6
7	15
1	2
5	0
0	3
12	1
0	2
1	2
1	3
3	2
2	0
0	1
3	0
2	1
0	1
5	0
20	0
2	1
18	1
5	2
10	2
2	0
13	4
18	2
0	1
1	6
1	0
0	3
1	0
10	1
15	2
6	0
1	3
0	4
0	3
16	1
6	1
0	2
0	4
0	1
1	0
8	0
0	0
7	0
12	2
15	4
12	1
3	0
11	1
0	1
13	1
2	2
16	0
1	0
0	2
8	1
7	0
9	0
9	4
7	0
13	1
3	0
0	1
6	0
5	0
3	1
6	0
2	1
7	0
10	1
0	1
0	0
8	0
2	1
14	1
3	0
15	1
0	0
10	1
6	1
6	0
1	0
7	2
5	1
1	1
1	6
7	0
4	0
15	1
3	1
2	5
8	1
0	0
0	1
16	0
14	1
9	0
0	0
3	0
0	3
0	5
2	1
1	0
0	5
6	0
0	1
0	5
15	0
0	2
1	1
0	10
1	0
11	1
15	2
3	0
15	4
4	1
19	1
4	0
3	2
1	0
0	0
2	1
0	2
0	2
14	0
1	2
0	0
0	2
7	4
15	4
7	0
4	2
0	1
5	1
10	0
17	2
6	0
7	6
1	7
4	2
6	0
7	6
2	0
5	0
1	1
20	1
0	3
6	1
0	0
2	1
2	0
10	4
8	1
5	1
2	0
5	1
0	2
0	0
0	0
8	1
20	1
4	2
3	1
4	2
7	1
0	0
0	0
15	4
6	0
0	15
0	0
2	7
10	0
2	4
1	11
7	4
12	0
9	2
8	0
0	2
3	0
13	0
13	1
12	2
10	1
0	2
0	0
5	0
2	0
18	2
14	0
0	3
0	5
9	0
8	1
1	1
6	2
8	0
18	1
4	0
2	1
7	1
1	2
4	3
4	1
2	0
3	2
10	3
16	1
4	2
1	7
5	1
10	1
0	3
2	4
17	5
1	5
1	4
2	2
8	0
1	0
1	0
0	7
11	2
0	2
13	3
1	4
3	1
14	1
11	2
0	3
0	3
4	1
0	7
1	1
1	4
10	1
1	1
2	5
4	0
9	2
3	1
1	2
0	0
6	1
1	0
1	4
3	1
3	0
6	0
3	1
3	0
13	2
1	7
4	1
9	0
1	2
0	9
13	0
20	0
9	1
4	2
8	0
0	1
1	0
3	2
10	0
2	2
1	0
0	3
11	1
11	0
1	0
0	2
2	9
5	0
0	0
0	2
0	1
15	1
3	1
4	1
0	5
1	4
9	3
2	1
0	3
2	0
7	3
8	0
13	0
1	7
0	2
2	7
0	1
1	0
3	0
14	2
7	0
0	1
18	2
1	4
6	4
10	0
0	7
0	1
11	1
13	1
0	1
9	1
8	1
2	0
5	0
7	0
0	1
2	1
0	1
3	0
9	0
0	0
5	1
0	4
3	0
5	1
6	6
12	0
7	0
7	1
12	0
0	1
0	7
0	0
6	2
12	0
1	1
0	2
16	2
7	4
0	0
1	4
14	3
5	0
4	0
3	0
1	4
11	0
2	2
14	0
0	7
0	0
2	1
8	0
10	0
2	0
18	3
0	1
6	1
14	1
14	0
0	1
2	0
5	0
0	1
14	0
0	0
0	0
12	0
9	0
8	0
8	1
6	0
0	0
0	0
16	0
0	3
3	0
9	5
0	0
0	0
3	0
2	3
4	0
17	0
9	0
1	0
0	3
0	0
7	0
2	0
2	0
1	3
2	0
0	0
1	1
0	0
8	0
0	4
1	0
4	0
4	0
2	0
2	0
1	1
16	0
4	0
5	0
4	0
1	0
3	0
1	1
16	0
6	0
7	0
2	3
1	0
1	3
0	2
1	7
6	3
8	1
4	1
14	1
3	0
12	1
0	1
1	0
0	0
5	0
4	0
6	0
0	0
1	0
1	0
0	0
0	0
4	1
20	1
7	0
3	2
1	3
8	0
0	1
0	3
3	1
4	0
0	1
14	1
10	0
1	1
0	2
12	0
0	1
1	1
1	2
2	7
4	0
1	2
4	2
2	1
4	1
2	3
0	0
2	1
6	3
0	1
5	2
0	0
3	1
0	0
7	1
2	1
0	0
0	1
0	1
1	0
9	2
11	0
6	2
2	0
14	3
0	0
0	0
0	0
1	1
9	1
12	0
0	0
10	3
1	1
3	0
24	0
6	0
16	1
3	0
0	3
2	2
8	0
2	1
3	0
3	5
0	1
1	0
1	3
6	2
5	0
10	1
3	7
1	0
6	0
7	3
5	0
14	0
17	1
10	1
2	0
9	0
0	0
10	3
0	1
0	0
17	1
0	1
7	1
0	7
0	2
2	1
0	7
0	8
3	4
5	3
0	1
12	2
3	2
1	1
5	2
1	1
10	2
11	2
0	0
6	1
15	0
2	1
19	1
2	2
10	1
10	1
3	2
2	0
8	0
13	0
16	0
6	1
3	1
1	2
2	2
9	1
15	1
16	5
0	3
8	1
0	1
2	1
4	0
1	0
0	1
0	1
19	2
19	1
4	1
13	4
1	0
14	0
0	1
10	0
7	0
14	1
9	2
12	0
0	1
6	0
2	3
1	9
3	1
14	2
5	0
0	2
3	1
0	1
1	0
1	2
1	0
0	0
5	4
0	0
3	1
10	0
2	1
1	0
1	2
20	0
0	0
5	1
0	10
0	1
0	4
14	0
10	3
8	0
1	2
0	1
3	1
13	2
20	2
0	1
6	0
1	0
0	1
2	1
0	0
19	1
16	1
0	0
1	1
3	0
0	0
1	1
1	5
1	1
9	1
11	3
1	1
10	0
21	3
6	0
8	1
1	1
3	4
4	1
5	2
3	3
1	16
8	0
16	3
0	0
13	2
3	9
2	2
0	4

## Sheet: CLN2_CDC20
CLN2	CDC20
6	3
20	0
12	0
12	1
18	0
9	0
1	0
4	9
6	21
17	0
14	3
13	2
5	0
1	1
16	4
4	2
2	0
5	2
4	1
12	5
9	15
2	1
7	1
6	1
5	0
4	0
4	10
4	0
9	0
1	1
3	4
10	11
4	6
6	7
3	2
9	11
2	0
4	7
4	1
6	6
6	14
1	1
1	0
10	13
7	1
10	25
6	9
1	6
5	0
4	3
2	2
1	1
3	0
5	1
13	0
3	1
11	4
15	0
6	0
1	0
1	0
5	7
10	15
3	2
9	0
22	0
2	1
1	0
7	0
12	5
0	0
1	2
3	17
0	2
4	0
8	2
3	3
12	15
0	1
5	17
1	12
10	3
6	1
2	14
12	0
3	0
2	0
6	1
5	6
11	0
0	0
6	8
2	4
12	0
0	0
3	0
0	1
0	0
0	0
0	0
8	1
4	1
1	11
2	5
7	3
13	0
16	23
11	1
14	0
4	2
0	1
3	30
3	0
10	1
6	1
2	16
4	0
7	2
4	15
1	7
0	1
1	0
17	2
11	14
4	0
2	1
7	9
7	0
6	3
11	12
4	1
10	15
6	16
6	12
3	0
3	0
7	0
11	1
5	4
1	2
14	13
7	7
6	12
8	0
9	13
8	1
7	1
7	0
10	20
8	3
3	0
14	29
8	2
8	12
6	7
1	2
6	12
3	0
8	1
5	2
7	19
13	23
3	2
7	1
3	1
13	14
5	6
8	2
5	4
4	1
6	0
9	2
8	0
11	10
14	23
3	0
12	21
6	3
10	12
3	0
6	0
4	1
15	20
3	1
9	0
2	0
13	21
6	1
2	0
4	15
3	1
6	13
6	0
5	2
7	1
4	3
5	0
2	1
16	1
4	1
5	0
13	10
4	1
2	1
7	10
12	1
10	0
2	1
3	0
12	5
5	1
16	5
7	1
12	8
13	15
13	3
5	0
10	2
3	0
3	0
16	18
5	2
8	1
11	4
15	6
13	26
22	5
12	1
4	0
9	22
6	9
19	7
11	0
21	1
3	0
9	2
8	0
18	21
20	20
11	0
13	0
10	0
5	3
20	13
16	0
15	10
11	0
8	1
3	3
13	1
8	0
7	0
14	11
6	1
4	0
11	9
24	9
11	0
5	1
12	9
5	0
5	0
10	0
4	1
3	3
12	3
4	0
13	19
5	1
7	1
11	0
10	2
6	1
8	13
10	20
12	0
12	1
4	0
4	9
17	1
13	0
17	22
6	0
10	16
9	10
7	3
8	13
16	18
9	0
10	2
12	27
9	9
9	10
3	0
5	1
7	0
8	0
13	19
13	25
8	0
6	1
6	1
8	0
7	1
6	0
3	0
13	2
5	0
6	1
13	14
5	0
10	4
8	2
10	10
3	0
4	15
7	1
10	1
11	1
2	1
5	1
10	16
8	2
7	0
9	2
17	2
3	1
8	1
6	1
6	0
13	0
13	13
4	2
7	16
8	0
14	24
9	2
8	0
12	5
13	16
13	11
7	7
9	4
13	7
6	3
4	4
12	13
13	1
4	0
7	0
22	0
9	1
16	2
9	1
8	9
7	1
5	2
6	0
5	10
9	12
0	1
5	1
4	1
11	12
11	2
4	0
5	5
5	0
13	19
9	15
8	0
5	2
6	5
16	1
9	4
6	2
4	1
4	16
3	5
5	0
6	1
9	9
14	18
5	0
1	0
10	0
1	2
6	12
5	0
18	19
14	23
6	2
8	2
4	2
9	15
6	1
5	11
0	0
8	13
6	2
1	1
7	2
9	12
3	1
5	0
1	0
8	18
5	7
5	20
2	0
4	7
4	11
4	6
8	23
7	1
14	0
6	12
2	1
2	4
16	19
3	0
7	1
6	0
5	0
1	0
3	0
5	12
3	0
4	2
7	17
1	0
6	21
8	19
6	3
4	1
5	2
10	23
3	1
7	0
13	1
9	1
6	7
4	2
15	22
7	23
12	16
14	15
9	11
10	1
7	0
14	1
7	1
12	14
9	4
6	2
18	8
8	11
12	1
11	1
7	1
6	1
10	16
5	1
2	7
11	22
17	2
8	0
17	10
7	3
9	0
12	0
4	1
8	20
8	16
9	2
1	1
5	3
11	0
7	0
3	1
9	1
0	0
7	8
10	13
10	1
3	0
16	13
5	1
4	0
7	17
12	8
11	30
11	0
5	0
4	0
1	0
8	2
7	0
4	1
4	1
13	6
4	9
9	16
8	14
18	23
9	1
8	0
5	0
19	15
12	18
2	0
5	8
9	0
6	2
3	1
11	1
2	5
13	2
4	24
8	20
8	18
16	0
1	0
4	2
7	19
3	0
3	0
2	0
7	0
5	7
3	0
12	15
6	4
6	0
5	10
4	1
5	0
4	0
5	3
9	0
13	0
13	2
4	0
3	3
7	0
6	1
3	1
2	6
7	5
2	1
12	18
7	1
8	1
8	2
6	5
9	12
8	7
4	1
3	9
4	2
13	10
18	7
3	1
8	0
6	1
14	18
12	1
15	13
9	1
7	1
9	13
6	6
8	11
14	4
17	1
5	0
12	2
12	17
7	0
7	3
2	2
6	0
8	15
6	1
6	0
13	3
15	19
6	9
3	0
7	4
7	6
10	1
4	1
3	1
5	14
8	13
5	1
2	1
6	11
8	4
6	9
7	1
11	11
13	8
4	8
7	5
12	25
5	20
7	1
3	1
19	0
20	19
4	2
18	23
17	1
17	10
19	20
9	14
13	13
3	5
6	17
2	0
12	16
5	1
5	0
3	2
7	11
8	18
11	8
8	0
8	1
5	9
11	2
3	0
12	2
3	0
0	5
10	1
2	5
8	3
5	0
9	0
8	9
14	20
4	18
6	8
2	1
3	0
5	1
10	6
6	0
7	10
5	3
8	0
9	2
2	0
17	1
4	0
4	2
9	19
2	1
2	0
7	20
4	3
6	2
2	3
3	1
13	3
4	3
16	10
3	0
9	1
10	1
16	0
5	6
11	3
14	2
7	9
8	4
11	5
20	12
9	0
12	2
18	1
4	5
21	0
12	13
12	1
9	14
5	2
13	16
2	2
16	19
13	20
15	11
5	0
6	0
21	4
10	12
1	0
11	9
11	19
4	0
6	0
4	0
5	0
8	3
14	16
2	1
9	19
6	2
2	2
19	15
8	5
15	12
11	0
12	5
13	21
8	2
10	5
7	2
4	1
7	12
5	0
8	1
4	1
8	2
15	1
7	0
12	17
4	1
1	0
4	2
14	0
12	11
9	7
6	1
6	13
8	6
3	1
7	1
7	0
5	12
15	12
11	0
8	20
9	6
0	1
1	0
1	0
6	11
2	1
4	5
4	13
2	0
5	0
16	13
0	1
3	5
2	7
3	7
4	8
9	2
5	0
2	19
16	4
6	2
9	20
7	5
9	8
8	2
14	12
6	7
2	0
3	0
10	3
16	13
9	1
14	18
13	1
18	8
14	22
8	7
3	0
9	1
13	15
4	0
15	0
3	0
2	5
2	1
6	0
9	18
12	2
2	0
1	1
8	24
11	8
7	0
7	0
4	8
8	0
2	1
2	2
13	22
7	0
4	0
10	24
7	8
8	21
8	5
2	1
4	0
9	1
7	17
4	1
4	0
7	15
3	3
8	22
3	0
9	5
7	14
13	22
0	1
4	22
10	5
12	0
0	2
2	7
0	0
10	15
8	0
5	0
9	9
7	1
7	0
5	1
5	0
0	0
7	0
2	3
8	0
1	0
3	2
4	11
3	1
6	15
13	1
4	0
6	0
12	1
19	19
7	5
11	5
4	2
2	0
4	10
16	21
1	0
9	0
4	8
14	10
10	0
6	1
8	22
8	25
3	2
3	0
7	1
25	16
15	1
2	0
6	1
12	5
7	1
13	2
10	18
11	1
24	29
6	0
9	0
12	7
5	0
8	0
6	10
8	19
8	0
17	4
6	10
9	4
7	21
2	0
8	0
10	13
5	18
5	0
9	3
3	21
9	14
4	2
11	0
16	28
9	0
14	8
2	1
4	5
3	3
5	1
6	2
13	17
1	0
2	1
5	6
2	0
12	18
4	0
3	1
12	0
11	8
7	12
10	18
6	16
1	16
1	0
4	0
17	20
5	0
1	2
2	0
4	0
4	3
12	23
7	0
1	2
4	0
2	1
5	8
15	3
16	21
3	1
3	2
27	14
5	3
5	1
4	0
11	11
9	3
12	11
5	0
6	11
4	0
4	0
13	0
16	11
3	0
7	13
13	2
5	1
9	0
4	2
10	1
23	13
14	0
14	2
12	2
10	13
4	2
25	1
1	0
11	0
2	0
12	10
17	18
5	0
9	2
4	0
19	25
19	0
13	0
18	18
14	8
9	7
13	0
13	2
4	1
7	2
15	0
4	27
6	1
1	4
7	1
10	0
3	1
12	22
15	0
1	2
3	2
5	8
4	4
1	1
10	27
4	2
2	11
1	1
14	3
4	0
0	0
23	2
17	9
5	0
21	17
15	0
14	2
1	4
3	0
18	23
4	0
4	12
3	1
12	1
14	10
6	0
16	1
15	0
6	6
3	0
14	2
9	3
2	1
4	8
14	0
8	0
11	0
9	0
4	8
4	19
22	2
3	11
14	3
6	1
9	3
1	1
12	6
14	0
6	7
6	0
6	8
9	2
8	1
15	18
9	0
7	0
3	2
6	2
1	6
8	1
5	2
13	11
7	15
17	1
4	23
7	13
19	11
3	1
12	7
4	23
12	1
12	2
5	1
2	0
8	1
6	8
13	15
11	1
3	1
7	4
7	10
4	8
9	21
9	1
1	0
2	3
6	8
2	0
6	0
5	0
14	2
1	2
7	13
9	12
12	0
6	13
12	1
9	13
5	0
7	3
9	0
3	0
10	0
6	0
12	1
2	1
12	0
8	0
2	0
8	12
12	4
4	1
7	3
17	23
11	10
3	2
13	2
11	1
5	3
3	0
11	0
11	21
4	12
12	20
11	3
8	2
16	10
2	0
14	16
2	0
24	5
11	5
5	0
4	1
11	1
14	2
16	2
8	0
2	1
6	0
21	22
21	14
14	3
6	13
12	1
9	3
3	14
1	1
12	0
5	8
7	6
17	20
2	14
11	3
5	2
4	0
9	5
14	2
22	22
17	1
10	2
16	1
19	20
10	4
6	1
3	1
8	0
8	1
17	0
7	8
20	5
10	1
11	3
20	17
8	13
2	6
11	0
12	1
8	0
9	1
19	26
8	4
12	8
5	0
13	15
14	15
9	10
5	9
11	1
8	2
17	2
17	16
17	2
3	2
3	1
15	12
10	1
14	0
10	11
2	2
18	2
3	1
9	4
4	0
6	14
3	0
9	2
2	11
5	3
6	0
5	0
7	1
9	10
5	0
1	2
12	13
2	3
3	19
5	2
17	15
4	1
7	2
1	0
11	18
3	12
16	17
5	14
14	9
16	0
2	2
1	2
1	5
2	0
3	2
12	5
14	3
4	22
11	4
2	0
3	0
3	5
3	8
3	1
12	25
3	0
4	11
5	0
10	10
1	1
4	18
4	18
0	0
10	0
13	2
4	2
2	1
4	0
8	1
7	14
5	8
8	0
2	3
6	4
9	8
6	0
10	1
10	2
18	0
5	0
6	3
12	16
11	14
13	23
7	4
9	2
7	2
10	11
6	2
8	0
4	1
9	0
5	4
9	5
11	16
7	14
6	15
9	12
8	1
21	8
10	2
2	0
4	0
4	2
5	16
13	1
6	6
10	2
8	0
5	16
7	0
8	8
15	8
10	0
3	0
3	0
2	0
8	12
4	1
16	2
7	16
8	11
22	13
21	0
17	16
6	0
6	0
5	2
5	0
11	18
8	16
2	0
4	3
3	8
24	19
10	0
13	12
13	0
7	1
3	0
14	3
2	1
28	7
3	0
4	2
8	15
16	20
10	0
6	10
16	12
4	0
10	16
3	0
8	2
8	0
17	0
16	14
7	0
21	13
11	6
11	4
7	0
12	20
3	1
12	0
5	0
9	5
15	3
16	1
10	4
8	13
8	2
7	1
3	2
5	1
11	0
7	1
8	3
16	0
3	0
6	2
6	1
3	0
10	21
11	20
4	3
7	9
13	17
9	18
4	0
3	0
2	1
9	15
6	1
4	0
5	1
9	0
8	0
10	18
9	3
5	0
4	17
5	9
3	0
10	0
12	10
24	24
8	19
10	3
7	1
5	12
15	15
18	0
6	0
2	1
9	4
15	14
8	1
11	0
3	1
4	1
15	16
3	10
17	1
6	15
15	5
8	1
8	2
13	19
7	0
9	0
8	1
14	3
10	0
9	2
10	0
14	15
24	19
4	2
7	1
2	1
7	9
5	1
10	3
3	1
9	20
9	9
9	0
15	8
8	19
15	0
8	17
0	5
2	0
5	15
9	19
4	0
8	0
5	0
4	1
12	15
1	0
4	0
5	16
16	8
7	1
10	0
14	1
11	2
7	0
8	18
12	0
14	0
11	19
6	0
9	1
9	10
6	2
4	1
15	25
7	10
10	9
4	2
10	25
8	3
6	9
10	0
15	16
7	15
6	0
12	19
7	4
17	4
9	15
3	1
25	3
3	1
8	1
6	3
9	4
10	13
4	2
4	3
18	7
11	2
3	1
6	0
4	6
10	0
7	0
6	1
6	3
6	2
6	1
12	26
13	1
3	0
5	0
3	0
8	0
5	1
2	1
3	6
8	11
12	1
5	0
5	0
9	0
12	0
21	4
9	1
14	3
6	0
14	1
8	15
15	0
11	0
10	1
4	0
11	6
3	1
2	1
12	8
11	4
3	7
4	1
15	26
5	4
11	10
11	2
6	2
17	23
5	1
14	0
20	16
12	24
17	1
13	2
6	2
9	2
8	1
8	2
11	21
5	1
15	18
6	0
6	0
16	1
8	0
9	1
2	1
9	10
4	17
5	0
5	1
6	3
3	13
1	1
9	11
3	11
7	10
2	1
1	1
5	1
4	15
4	1
3	2
3	2
2	0
3	4
3	12
3	1
5	21
4	0
7	21
1	1
3	0
11	5
9	3
2	1
2	3
1	0
3	15
4	0
2	4
11	18
10	1
4	7
6	9
2	12
7	1
1	0
2	0
4	1
1	0
1	0
3	0
12	2
5	3
1	5
6	2
7	9
2	0
7	18
1	1
1	0
11	0
2	1
15	14
4	1
4	8
2	11
12	4
11	10
5	1
22	21
15	3
5	0
10	2
12	2
7	3
8	0
17	1
10	0
19	0
3	1
8	14
13	17
13	17
3	1
12	2
7	1
10	0
6	0
14	25
18	2
4	0
15	16
20	1
5	1
4	3
7	4
7	2
11	0
5	3
19	3
3	1
8	0
7	20
8	1
5	3
6	1
8	4
8	1
9	2
12	27
9	15
14	14
7	1
9	2
4	0
5	2
4	0
19	7
10	6
2	0
3	6
4	0
16	23
3	0
0	1
4	0
10	0
2	1
5	0
10	1
6	1
11	1
6	0
6	0
11	0
5	0
5	2
15	3
9	1
10	2
20	27
6	1
19	13
9	11
8	15
16	4
10	7
12	17
17	13
3	0
7	0
4	0
11	1
10	9
5	13
11	1
4	0
5	7
11	13
16	2
10	5
16	4
5	4
7	16
14	18
5	0
5	5
5	9
7	2
9	13
4	3
14	19
5	0
6	1
10	5
9	2
9	0
6	0
12	16
13	24
20	24
12	14
14	3
7	9
11	10
5	2
4	0
14	23
2	4
7	1
3	7
2	0
3	4
2	0
2	0
11	20
3	0
3	1
3	3
17	9
11	15
11	0
3	3
2	0
9	11
4	1
5	1
3	11
12	16
5	0
5	1
18	24
4	0
8	1
6	1
20	25
9	15
6	1
7	0
15	1
20	19
15	6
12	0
11	10
12	9
3	0
11	1
11	28
16	11
20	24
18	0
5	0
5	5
4	0
4	0
12	1
10	19
7	10
6	0
8	12
9	5
12	0
13	0
2	1
9	0
9	2
11	0
11	9
17	22
9	20
12	2
4	1
7	0
6	2
16	0
6	0
4	0
9	1
7	2
10	2
17	4
7	15
20	3
10	0
9	9
7	0
10	1
5	0
10	1
16	1
15	6
11	14
14	12
12	3
15	1
11	0
18	7
3	0
1	2
21	22
11	1
13	11
14	25
12	2
12	3
4	16
6	4
9	1
15	16
11	4
8	2
14	19
5	1
9	1
7	0
8	12
10	20
15	12
18	2
5	7
0	1
15	2
9	3
7	2
5	0
12	9
16	8
2	0
10	23
11	8
8	1
3	0
11	20
7	2
5	7
8	1
3	2
5	0
18	28
11	1
16	12
11	3
6	1
9	0
10	1
8	6
16	1
7	0
8	15
18	23
12	2
14	14
10	3
10	4
6	0
7	2
9	0
11	13
7	0
10	1
15	18
6	1
10	1
16	16
8	1
11	20
12	3
12	2
4	0
8	2
10	20
12	3
5	1
3	0
13	17
5	1
8	0
7	1
4	0
6	9
7	1
2	0
4	0
12	11
1	2
4	3
1	1
2	2
3	2
4	2
5	1
2	0
4	3
3	2
5	1
2	0
9	14
12	2
1	0
4	2
12	4
12	18
19	1
8	6
16	22
8	1
17	3
10	2
3	0
12	2
12	2
6	1
14	25
14	1
9	1
8	2
9	7
10	0
3	3
11	15
25	20
14	0
8	19
10	4
13	11
16	2
10	11
10	1
14	1
14	1
15	1
13	1
16	6
4	3
8	1
1	1
2	0
13	3
3	0
10	0
2	0
9	4
14	11
14	2
17	20
3	0
19	23
14	11
6	0
6	1
4	0
12	19
3	0
9	0
17	8
7	1
8	2
6	2
12	23
12	15
10	16
11	19
7	5
10	8
17	14
11	13
18	13
[truncated: 2,444 more rows]

## Sheet: CLN2_NET1
CLN2	NET1
16	2
3	4
4	5
3	8
6	7
5	3
1	3
1	3
22	3
5	6
6	3
11	5
18	6
14	3
14	3
18	6
11	4
6	1
9	4
3	4
8	2
1	1
1	3
1	4
6	2
3	4
12	8
13	8
4	4
7	6
22	6
12	2
6	10
20	7
2	4
3	7
8	0
2	4
3	2
9	3
14	4
2	2
17	4
15	2
2	2
12	3
10	6
10	2
2	2
2	2
2	3
3	1
10	4
6	4
21	1
3	0
5	4
19	3
4	2
12	5
1	1
5	3
2	2
5	2
1	2
2	4
15	5
4	3
4	4
5	3
0	3
5	5
5	3
16	4
9	3
6	2
8	7
9	0
3	4
4	2
1	2
2	2
0	5
3	5
7	4
1	4
0	4
7	2
6	7
3	2
0	2
3	4
3	6
2	1
5	3
8	3
8	4
2	3
4	1
5	2
2	4
14	5
3	2
1	0
10	1
10	4
17	5
2	1
6	5
19	4
4	5
4	2
6	3
11	3
5	3
7	5
1	4
8	7
3	4
7	4
3	3
5	2
14	2
8	2
9	4
2	3
7	6
9	4
5	3
2	2
6	6
3	7
2	2
4	7
1	1
1	3
3	0
4	2
8	3
17	4
5	1
10	3
5	6
9	4
7	4
8	3
6	10
3	5
5	6
6	2
5	5
8	1
4	2
2	2
18	3
4	2
11	2
8	7
20	7
13	7
9	2
4	6
8	3
7	4
19	6
22	5
6	6
7	3
4	3
3	3
4	3
4	5
4	7
10	7
20	6
2	4
15	6
2	2
1	6
5	2
0	5
1	2
5	6
5	3
16	2
3	6
5	1
5	3
1	3
6	7
5	3
26	5
1	1
17	7
1	2
4	3
5	4
1	3
4	1
6	8
12	4
7	5
12	7
14	4
17	4
12	5
9	1
2	2
4	2
4	4
16	3
7	4
10	2
10	3
5	1
9	1
4	4
8	3
7	5
19	2
12	5
3	5
7	3
9	9
7	6
3	10
3	5
1	5
5	9
1	4
10	8
23	3
9	10
5	6
19	9
21	13
3	4
22	9
17	5
7	6
19	12
4	5
0	9
14	6
4	2
1	5
10	5
6	3
5	6
3	5
0	2
20	2
8	4
14	10
20	8
3	8
7	5
20	11
9	9
7	9
10	12
6	4
10	5
15	5
3	6
4	5
7	5
5	5
15	8
9	3
15	8
7	4
8	11
4	4
8	16
3	1
9	6
7	7
15	6
9	9
27	9
9	10
3	9
6	6
9	8
12	3
6	8
12	10
6	7
19	12
8	7
19	7
11	9
6	6
10	6
8	8
13	4
5	4
17	4
11	5
4	6
3	3
4	3
0	6
2	7
0	5
0	1
0	7
3	5
1	3
0	4
0	5
2	8
0	5
0	2
1	5
2	12
5	10
1	4
0	1
1	2
0	5
0	4
0	4
0	1
0	3
1	5
3	6
0	4
0	4
0	1
11	6
22	2
3	1
1	5
2	1
15	1
4	7
4	2
6	4
2	2
14	4
9	5
3	5
12	7
22	7
22	3
7	6
1	6
15	3
1	7
16	4
6	1
5	3
10	4
6	6
4	3
3	2
5	3
3	3
11	3
4	2
16	5
0	0
15	5
7	6
9	9
10	4
3	2
8	4
5	5
6	7
9	2
15	3
9	6
8	6
12	5
7	2
0	1
1	1
13	2
0	0
2	2
1	6
8	3
16	3
13	1
1	2
5	2
1	4
0	0
1	6
24	5
7	6
1	1
0	4
3	5
21	10
2	3
11	7
2	9
0	2
3	0
7	5
10	3
6	6
8	8
5	5
6	1
8	5
22	9
21	11
12	12
8	4
8	5
5	8
7	2
5	7
10	4
7	6
5	11
0	4
5	0
3	1
10	3
5	8
4	3
12	6
1	3
5	9
13	4
10	5
4	5
7	7
13	2
5	6
15	2
13	3
1	4
5	5
1	5
11	5
20	3
13	0
11	2
14	2
0	1
2	4
8	6
6	11
11	9
8	14
7	6
16	13
12	8
13	8
4	6
4	4
12	10
12	10
11	5
6	12
9	10
10	5
7	8
21	9
6	10
6	4
7	8
13	7
4	8
5	4
18	11
11	6
1	7
12	12
11	13
6	3
4	12
7	5
10	9
11	7
13	11
15	4
8	4
6	10
3	15
12	2
17	11
9	9
0	4
0	9
2	7
0	2
2	7
3	5
8	8
2	8
1	5
1	8
1	7
3	3
8	4
7	8
2	9
1	4
4	7
9	10
15	14
10	11
16	11
10	6
8	11
12	8
19	10
3	2
14	11
21	8
10	11
6	8
4	3
11	8
3	10
15	5
5	6
8	12
18	2
8	5
1	3
18	2
7	3
5	1
8	3
15	6
11	4
7	3
6	1
8	6
13	6
10	5
9	4
5	4
4	1
13	4
7	7
9	3
9	6
10	1
1	2
12	3
7	6
5	7
19	5
2	4
6	4
13	4
10	3
2	3
12	8
3	5
6	4
11	6
2	4
7	9
2	5
8	9
10	9
5	1
14	3
7	4
5	4
15	4
2	2
6	2
17	7
8	2
8	4
13	2
1	2
2	6
0	8
8	7
0	2
2	4
14	6
4	3
1	5
15	1
15	1
11	5
5	3
1	5
2	1
2	4
6	4
2	0
9	3
2	4
22	4
1	3
5	2
1	3
0	2
3	2
5	9
3	3
24	8
22	9
7	5
5	11
14	8
15	4
9	6
13	8
5	5
11	4
4	2
5	2
6	8
2	2
2	3
1	2
4	5
8	4
7	8
5	7
5	2
19	3
5	2
2	1
16	9
4	6
7	6
6	6
3	2
7	4
8	4
5	3
16	4
3	3
29	3
15	5
6	4
8	8
13	11
16	6
5	8
3	1
16	11
12	8
10	4
4	10
4	3
8	3
25	5
29	10
1	5
7	4
0	3
17	7
8	7
10	6
7	4
1	4
14	4
7	4
6	3
3	4
11	5
8	8
15	3
18	3
9	10
12	5
3	1
6	6
5	9
10	1
1	5
3	3
16	6
2	7
2	9
2	2
7	4
2	8
3	10
13	10
23	9
3	6
9	14
6	9
18	9
10	14
5	4
4	6
8	10
14	6
4	2
3	6
5	9
10	8
12	5
4	6
16	4
15	8
10	5
15	5
6	6
13	4
2	3
6	7
21	6
2	8
4	5
7	6
13	9
14	6
3	8
7	8
3	5
11	12
21	12
4	4
10	7
8	8
3	2
4	4
5	3
7	8
9	7
3	3
2	6
6	2
7	6
6	2
6	6
6	6
7	3
4	3
2	3
4	5
3	4
21	7
6	3
1	1
6	1
2	0
4	3
10	5
6	1
5	12
27	4
5	5
3	1
7	5
12	6
6	5
11	4
11	4
13	3
12	4
9	8
3	8
22	7
6	4
4	0
3	8
1	1
8	7
8	6
19	4
4	8
15	4
11	3
4	1
8	4
11	6
8	4
5	2
10	7
11	3
3	4
18	10
4	2
4	4
8	4
6	3
5	4
6	2
9	5
5	1
4	1
16	3
11	0
2	1
13	6
4	3
9	4
3	2
6	2
6	9
2	0
7	3
8	3
12	2
3	5
3	7
16	3
6	4
6	2
7	5
10	12
4	5
3	2
0	2
1	3
5	6
15	3
2	4
2	5
6	6
12	5
3	2
2	3
3	5
3	4
3	4
10	3
19	6
4	4
2	3
6	3
2	5
10	3
16	5
1	0
4	2
3	3
6	6
14	6
7	2
8	4
4	3
8	7
17	4
13	3
7	4
8	4
17	3
7	6
18	9
9	2
5	6
1	5
5	6
12	4
11	7
4	4
6	3
11	5
8	6
4	4
6	5
12	7
6	2
13	3
15	4
2	5
8	7
8	5
6	4
11	4
4	3
5	2
8	2
10	1
8	2
15	9
9	8
12	8
7	6
11	5
5	5
5	5
6	2
8	3
19	10
16	8
11	7
4	1
8	3
17	2
11	4
2	6
6	14
9	6
18	9
10	9
7	5
7	7
17	4
6	8
16	7
14	6
6	0
10	5
9	7
8	11
6	8
3	0
15	10
11	12
7	9
6	6
9	7
12	8
7	7
20	6
14	5
8	6
6	8
3	3
8	6
8	5
12	9
13	8
13	4
8	4
3	4
7	6
3	4
8	6
13	10
16	4
6	6
4	1
15	7
11	6
6	2
12	6
2	4
16	0
7	13
7	10
12	9
19	8
7	7
11	13
15	3
5	6
9	3
11	8
6	4
32	12
7	2
0	1
21	7
22	5
7	4
5	3
1	4
14	9
6	8
0	4
2	4
11	9
18	5
11	4
13	10
17	8
8	4
4	4
11	5
16	6
14	4
7	4
8	6
18	6
15	7
5	9
5	5
15	4
0	5
13	1
3	1
1	4
2	2
6	6
10	3
4	2
5	2
11	6
5	5
3	5
3	0
4	2
8	3
16	3
6	3
0	0
5	3
2	3
22	4
7	3
11	2
15	0
6	0
5	6
8	3
12	4
5	0
6	4
11	2
17	6
1	1
8	2
5	3
5	3
2	3
26	6
8	1
8	6
2	4
3	3
5	3
3	4
2	3
3	7
16	4
8	3
9	5
5	6
5	3
10	8
4	2
9	6
0	5
2	1
4	3
3	1
4	0
17	0
11	0
1	0
16	0
0	0
9	1
4	1
1	0
13	1
5	2
4	1
24	1
6	1
13	0
6	3
2	0
4	2
0	0
4	0
1	0
4	1
4	0
2	2
25	0
2	1
16	0
1	1
6	1
7	3
5	6
4	9
24	9
16	10
4	7
13	6
5	12
4	4
18	4
8	12
8	7
12	9
2	5
10	3
4	7
7	7
16	4
6	4
0	1
6	2
5	2
7	5
7	4
20	6
7	5
18	2
12	1
6	7
1	3
3	6
13	4
25	2
1	6
5	4
8	2
10	6
10	5
9	3
2	3
12	6
9	8
15	4
4	2
7	4
21	4
10	2
4	4
3	2
7	5
6	2
4	6
15	6
11	3
15	4
17	4
21	5
12	6
6	1
14	5
6	4
8	6
7	3
5	3
10	4
16	7
4	3
15	5
7	2
12	4
8	6
5	6
4	4
3	2
6	7
20	6
8	4
22	3
8	4
3	0
11	8
2	2
0	6
7	4
6	6
6	8
12	5
1	4
7	4
11	3
3	4
10	8
5	2
9	5
4	6
11	17
4	4
8	5
11	13
5	8
8	6
7	8
5	9
10	10
8	12
5	8
6	8
12	7
6	11
19	13
2	8
9	7
5	5
1	1
3	5
7	4
7	6
3	1
5	2
14	7
6	4
5	6
2	5
14	8
3	7
21	4
9	8
4	8
4	9
6	10
4	8
19	9
14	10
23	13
4	5
13	9
17	4
10	6
7	4
7	5
7	4
3	4
3	1
6	5
12	5
15	10
18	11
19	14
7	7
12	9
13	3
4	4
11	7
5	4
4	3
15	1
5	3
11	4
10	6
1	4
5	3
5	8
23	11
5	15
8	11
4	5
21	12
5	6
9	9
7	8
10	9
19	14
4	13
7	15
7	6
15	5
7	8
7	13
28	8
16	13
13	2
7	3
16	4
8	6
7	2
11	3
4	5
5	7
8	8
3	6
6	4
7	5
8	4
2	3
7	4
8	6
14	6
5	6
2	2
12	1
12	5
3	4
16	6
5	5
2	6
10	8
0	5
0	2
0	0
5	8
10	4
5	5
1	7
2	4
2	5
0	8
2	6
0	1
0	8
0	7
0	3
5	7
0	2
1	6
1	7
9	2
5	2
6	6
7	6
2	1
7	5
2	3
10	9
15	8
6	7
13	2
4	1
17	5
29	5
10	1
4	3
5	4
13	5
7	6
8	3
2	2
6	6
10	3
5	4
10	6
6	4
3	5
4	2
1	2
4	3
8	5
5	2
1	1
6	3
4	4
7	8
4	1
8	8
10	9
9	7
7	3
5	4
3	4
11	3
13	5
11	5
5	3
7	3
17	5
4	6
13	7
2	4
9	10
11	6
10	6
9	5
11	4
11	6
3	4
5	3
9	4
6	5
8	5
8	8
9	7
4	3
1	4
9	3
16	5
1	2
8	4
12	5
8	2
5	6
3	3
3	2
4	6
7	4
4	7
1	2
14	5
3	3
5	4
20	4
5	4
0	0
7	11
9	8
7	8
5	7
22	3
7	6
7	5
1	3
6	13
17	4
5	7
14	7
12	2
3	5
19	7
0	5
17	4
7	6
7	7
10	7
6	5
3	2
5	3
0	4
0	0
3	5
6	6
8	4
22	4
5	2
8	6
15	4
6	1
6	3
12	5
1	2
5	9
4	4
15	4
3	6
6	8
4	2
4	2
13	5
3	5
20	5
18	6
7	3
1	4
3	4
5	3
3	4
6	5
3	4
3	3
7	6
7	3
21	4
30	8
14	7
2	4
24	5
3	3
7	8
14	6
3	3
18	4
12	4
1	3
17	7
2	5
18	4
4	0
5	8
5	5
11	3
10	4
4	5
7	5
15	3
10	4
4	7
0	1
13	8
5	5
10	9
12	2
1	4
6	4
6	6
3	3
8	4
8	3
4	3
14	4
12	5
5	7
13	3
8	6
14	6
5	3
19	4
18	1
11	6
13	10
4	2
6	4
26	4
21	5
5	4
3	1
13	7
7	5
4	2
7	5
2	3
1	8
2	0
6	4
0	1
16	4
2	3
4	5
1	7
3	2
3	8
1	3
21	10
18	2
6	3
0	4
11	4
7	8
7	5
9	5
16	5
22	3
5	4
3	4
1	5
5	10
9	6
2	3
2	1
0	7
10	2
2	3
0	1
12	4
2	3
5	8
2	5
3	5
18	5
13	3
15	9
1	8
7	5
3	4
4	6
0	0
10	6
7	4
6	3
7	6
12	4
8	4
23	3
18	7
9	4
25	8
3	6
3	3
10	4
6	4
4	4
3	6
1	8
7	5
1	4
7	4
7	5
3	2
13	5
2	4
11	4
17	5
16	6
2	10
17	5
6	7
6	3
0	6
13	3
24	6
4	4
13	8
12	10
16	8
21	7
2	11
6	5
2	3
8	4
8	7
11	4
3	4
20	5
21	5
4	6
7	2
13	8
23	4
1	3
5	8
4	3
8	5
4	2
4	3
10	4
12	5
2	5
2	4
16	5
24	6
21	13
3	10
10	4
13	5
13	3
15	5
16	2
0	2
6	3
1	6
1	1
1	5
6	14
9	5
15	15
14	7
10	10
26	7
6	9
7	8
7	9
4	9
6	10
4	11
4	7
10	8
8	10
10	11
8	12
8	9
14	8
6	8
11	9
13	6
7	8
21	10
8	5
17	5
10	3
8	10
3	4
6	3
2	1
9	5
3	2
7	6
7	3
10	13
19	7
14	5
2	4
16	8
2	4
9	5
14	12
4	1
3	4
4	6
10	6
5	4
4	4
10	2
4	2
8	6
5	4
10	3
17	6
8	6
3	2
2	10
6	7
1	8
6	5
5	11
6	11
6	5
7	5
16	10
7	12
8	6
22	11
5	6
19	6
5	7
6	4
6	5
12	6
0	7
7	3
4	7
9	3
10	6
5	9
15	11
6	1
17	6
18	4
6	4
7	4
5	6
29	4
4	5
18	8
3	5
9	7
5	9
15	5
12	3
5	6
8	10
6	4
7	4
6	5
8	7
7	3
14	4
5	5
7	4
20	6
4	1
3	4
3	5
6	6
6	0
10	5
16	2
4	3
22	4
3	5
3	2
5	5
4	3
13	7
7	2
6	5
15	5
3	2
12	1
2	3
4	3
3	2
5	4
4	6
19	3
8	6
7	4
10	5
13	2
14	10
8	14
7	9
0	5
10	10
3	12
10	5
12	8
2	4
3	8
14	12
12	12
16	11
7	10
5	9
30	5
7	9
20	13
7	12
7	11
6	10
7	10
14	9
9	11
10	11
23	8
7	15
9	12
8	1
1	3
1	6
7	4
14	5
1	3
22	7
8	5
18	3
6	6
12	3
7	4
5	1
10	4
5	5
3	4
2	4
6	7
6	4
13	2
10	2
2	3
8	4
10	2
6	3
4	2
2	2
5	9
5	5
2	0
7	7
15	9
5	2
2	5
15	8
18	6
14	3
9	7
5	6
1	3
22	4
9	9
16	6
0	3
1	1
3	3
2	4
9	4
1	2
5	3
10	9
2	6
5	6
1	2
3	5
8	4
4	6
0	0
21	12
5	0
16	5
3	7
10	4
5	0
7	5
14	5
17	12
11	4
5	4
1	8
25	2
1	4
10	2
17	2
4	4
5	4
21	6
0	3
8	3
0	5
11	4
7	3
1	2
5	4
26	4
5	6
3	3
24	5
5	6
12	5
18	8
1	5
0	6
2	7
1	1
18	4
4	7
3	4
2	6
3	5
0	2
8	3
11	2
3	2
2	7
5	4
4	6
6	4
4	3
9	0
7	3
5	5
12	2
19	6
17	5
8	7
13	2
5	5
1	4
12	3
6	4
7	1
23	3
8	6
9	0
8	4
0	8
11	8
10	6
2	7
14	13
14	8
4	5
13	9
2	8
1	7
1	7
2	7
1	5
1	5
7	5
13	4
8	5
2	3
8	3
2	8
5	5
7	3
0	6
0	4
1	3
3	4
12	6
12	11
1	3
2	8
17	9
5	4
13	7
9	10
1	6
22	8
3	8
6	12
6	10
7	6
16	10
6	9
18	10
3	9
20	17
13	18
6	12
12	11
21	8
5	7
9	8
3	3
9	7
7	6
4	2
3	4
3	4
15	4
16	5
7	3
17	13
18	3
10	10
4	7
6	6
4	7
13	4
14	15
4	7
10	12
11	12
9	7
8	10
7	9
7	6
5	5
8	5
10	7
12	7
15	8
0	3
1	2

## Sheet: CLN2_SIC1
CLN2	SIC1
0	4
1	0
14	3
4	0
18	5
2	0
6	7
0	0
5	2
2	6
19	8
18	5
19	2
24	8
2	27
1	1
1	15
0	1
18	2
2	1
12	1
2	3
8	20
5	10
0	2
2	0
11	4
2	1
3	2
6	0
4	1
0	4
4	0
7	2
12	1
2	0
1	2
8	0
21	5
0	0
1	3
0	1
2	1
0	4
10	1
6	8
2	2
1	2
1	6
10	5
1	1
18	1
14	2
5	2
18	5
0	1
0	4
27	8
1	6
4	5
0	3
0	0
13	4
13	6
0	13
0	1
9	1
2	6
2	21
2	18
7	8
3	3
1	2
1	9
0	0
0	0
1	0
26	4
12	10
4	1
17	3
25	4
1	1
22	1
0	2
19	1
20	4
1	2
0	0
17	2
0	4
5	4
0	1
6	3
1	3
4	2
2	10
1	2
0	6
0	1
1	6
3	3
8	10
11	1
15	14
10	3
1	15
4	1
12	5
0	4
14	7
16	4
5	4
30	7
2	3
2	3
2	1
0	1
4	1
7	2
5	1
8	0
5	3
1	4
14	0
7	5
1	0
16	1
10	4
0	6
12	5
0	0
0	2
12	2
0	1
9	2
26	1
0	3
3	1
1	1
8	1
9	13
4	1
1	4
1	5
11	2
2	3
17	3
2	11
8	4
0	3
1	6
8	2
9	13
0	0
1	3
3	9
13	2
3	2
0	2
1	1
0	0
0	1
9	9
17	0
0	12
27	8
4	3
9	1
0	5
4	1
3	5
4	4
2	1
27	1
0	2
5	4
12	0
0	0
2	2
2	0
25	4
0	1
3	10
0	0
2	3
13	20
0	1
2	0
2	1
12	1
24	5
1	0
3	1
3	2
0	1
16	3
12	3
1	1
36	5
1	1
0	0
0	4
2	1
0	1
2	3
21	1
1	13
1	15
27	2
1	1
0	0
4	2
8	4
1	1
0	4
18	3
15	10
13	3
7	4
1	1
3	3
28	3
0	4
7	12
22	7
0	2
6	1
0	1
1	4
0	10
1	1
0	4
3	1
2	0
6	1
12	1
0	1
15	0
2	1
1	4
1	5
0	0
22	6
4	13
1	2
4	3
0	2
25	4
7	13
6	5
7	4
1	1
1	2
10	6
5	0
3	4
2	2
8	2
2	1
0	2
7	2
1	1
4	2
5	0
1	17
2	1
3	4
6	1
2	3
1	0
10	0
4	1
0	0
1	11
10	3
8	3
8	1
0	6
3	4
1	1
25	3
3	3
13	0
14	3
1	0
0	0
0	0
4	1
3	1
1	1
0	4
1	2
1	3
28	13
0	5
1	1
0	1
1	1
13	1
7	9
2	1
0	11
5	4
1	7
8	2
10	3
1	1
2	0
2	1
2	3
32	5
4	7
5	3
11	0
6	5
1	1
2	1
1	2
0	1
2	0
1	3
5	0
4	4
1	1
17	1
0	0
0	3
0	0
1	0
1	1
0	1
7	3
1	4
0	1
3	3
7	1
16	2
1	3
1	1
4	10
16	5
5	3
10	3
8	3
3	19
3	0
13	1
36	1
0	3
20	2
0	19
1	1
2	1
4	6
0	7
0	3
1	0
31	0
17	1
5	2
5	7
28	1
26	6
0	22
0	0
0	1
8	13
0	2
5	3
8	1
11	6
4	1
23	6
29	8
2	3
3	3
11	1
10	2
13	7
8	2
1	1
30	1
3	2
0	0
10	2
11	3
2	2
13	2
8	2
1	0
20	1
2	1
3	2
11	2
21	2
4	1
22	4
13	1
2	3
15	4
31	3
6	7
7	1
5	4
22	0
0	1
17	2
4	4
28	2
0	4
1	16
13	0
0	3
1	0
4	3
1	1
9	2
0	1
5	5
0	1
0	1
13	2
2	0
11	3
11	0
0	0
18	3
1	5
4	3
10	7
2	4
8	1
10	1
5	3
10	6
0	10
0	6
3	2
4	3
0	4
4	0
8	3
4	1
2	2
9	2
4	1
2	8
6	8
8	10
8	9
7	11
1	1
1	1
0	2
0	7
8	4
12	0
10	2
1	5
15	1
2	4
0	13
8	1
0	0
23	1
1	2
6	2
0	4
1	2
16	3
0	2
16	1
1	3
1	2
1	3
2	3
5	0
6	11
0	0
1	1
0	5
12	2
7	3
2	3
7	3
5	4
18	3
21	1
4	0
10	1
1	12
0	7
12	1
0	0
0	0
11	0
7	0
18	1
32	6
14	0
0	0
2	5
0	0
12	2
1	2
0	0
1	8
1	2
3	2
13	2
12	0
1	4
2	3
1	0
6	0
32	6
8	6
12	0
10	4
4	4
4	1
1	8
14	3
37	5
13	1
0	0
15	3
0	2
3	1
23	6
2	6
25	1
11	0
2	1
1	0
2	3
28	3
13	5
0	1
1	3
5	2
0	1
4	5
9	2
5	0
1	5
1	0
8	8
12	0
6	2
12	4
1	3
1	8
21	4
16	2
0	2
4	1
2	1
8	5
3	3
1	5
24	5
1	3
3	6
6	9
10	1
2	0
1	1
19	9
0	3
3	0
12	3
1	5
26	4
7	1
14	1
0	1
23	3
8	3
0	1
1	0
5	1
4	0
1	10
13	5
0	3
22	1
1	10
13	4
0	6
7	8
1	2
27	4
3	12
2	11
0	0
3	0
11	10
1	1
1	3
2	8
3	1
1	10
3	6
4	12
1	2
2	4
2	3
1	1
0	1
28	8
2	5
26	8
5	3
7	2
1	0
1	1
3	3
2	4
0	1
0	8
5	2
3	4
10	2
6	2
1	15
7	0
1	1
1	0
0	0
6	4
6	2
18	1
1	5
6	4
12	1
13	0
6	1
3	3
1	2
1	0
10	0
12	1
10	5
4	4
2	1
26	6
0	1
14	6
31	7
4	14
2	0
17	3
18	2
1	4
1	1
10	2
3	1
0	0
0	2
10	3
3	5
2	1
26	4
14	1
8	8
10	0
1	2
0	1
18	4
11	1
6	0
12	2
2	2
0	2
21	5
9	1
5	1
30	3
1	0
0	4
1	1
0	1
2	1
33	4
1	7
16	4
1	7
1	3
1	3
9	2
16	5
1	0
0	1
2	8
0	2
12	4
1	11
0	1
0	1
2	9
1	1
21	2
1	2
1	2
31	6
4	10
1	6
12	0
0	1
1	10
1	0
37	5
13	1
9	6
9	1
1	2
2	2
3	1
2	12
0	6
1	3
0	0
2	0
5	3
2	1
21	5
20	3
1	4
2	16
2	0
2	0
1	1
1	3
4	16
1	1
36	5
0	2
3	3
15	1
0	1
32	3
1	0
10	1
0	9
8	3
14	4
9	4
17	1
1	11
1	2
3	2
0	7
4	3
0	3
5	5
29	3
0	0
0	0
1	3
12	3
0	1
0	0
0	0
0	0
3	1
1	1
7	6
9	4
2	10
1	14
21	2
2	5
3	4
1	7
7	4
13	4
2	3
6	3
0	3
38	8
1	1
1	5
8	2
2	3
13	2
4	22
1	1
7	2
1	8
0	2
0	10
4	1
0	1
3	3
4	3
2	1
27	5
3	1
1	0
3	8
13	2
4	3
3	10
9	3
18	2
1	1
5	4
0	7
1	3
0	7
3	1
1	19
0	8
0	2
2	4
3	13
1	4
4	3
0	4
29	12
28	10
2	1
5	15
5	4
4	7
2	6
1	4
2	7
0	1
9	5
35	6
6	6
1	5
4	5
1	2
4	4
0	0
2	1
1	0
0	1
4	3
4	5
0	3
0	2
17	2
11	2
1	3
0	3
2	0
0	3
12	3
5	1
16	6
0	10
3	1
12	1
4	0
0	1
11	1
1	3
0	10
2	0
31	6
22	2
0	0
8	3
0	0
1	5
0	0
6	0
0	0
0	2
0	1
15	3
5	10
0	1
0	14
21	3
11	2
0	1
0	0
1	2
1	2
2	1
16	5
11	8
0	3
15	9
32	4
0	2
22	2
17	1
9	6
1	1
0	0
0	6
31	4
9	3
2	3
10	10
2	5
20	3
3	4
2	2
16	3
1	0
0	13
2	1
8	1
19	5
0	1
0	3
23	4
31	15
1	2
0	3
1	2
2	1
33	4
16	2
2	6
13	1
18	0
3	3
14	3
3	1
1	0
2	1
2	8
15	8
31	1
18	0
8	15
30	5
24	5
3	3
7	0
0	0
11	5
8	1
1	7
6	3
0	0
13	5
1	8
1	9
5	1
27	5
12	4
0	0
7	3
0	1
16	8
6	5
1	6
6	2
14	11
1	2
6	7
1	2
1	3
18	16
15	3
2	2
0	2
2	3
36	8
1	6
1	3
26	3
39	5
5	12
0	3
4	5
24	4
0	3
22	3
0	1
13	5
10	3
0	2
1	15
3	1
0	4
0	6
1	8
7	2
8	6
11	5
0	4
11	2
2	9
25	4
15	2
0	2
1	2
2	14
31	4
1	7
12	2
0	18
0	2
14	3
0	1
26	5
0	0
0	3
0	4
4	11
0	2
1	1
1	2
7	1
0	2
1	1
14	2
0	6
0	1
8	5
6	1
29	2
5	2
1	4
27	6
9	5
1	2
4	6
0	4
2	2
25	5
0	1
5	0
2	8
18	9
0	1
3	12
16	4
17	8
32	9
2	7
2	5
0	5
7	3
15	3
0	0
7	2
3	0
13	3
9	2
38	9
18	3
6	14
1	1
20	2
19	4
0	15
0	2
0	1
1	1
0	1
4	4
0	0
3	3
1	0
4	0
0	0
1	0
1	18
4	3
18	16
0	1
10	1
3	3
10	0
1	1
9	5
3	2
1	0
7	4
1	1
3	17
0	0
3	3
0	1
1	1
20	6
16	0
3	3
24	0
4	10
0	13
1	1
0	4
32	3
4	5
0	5
1	1
9	4
8	4
7	6
1	2
2	0
1	1
0	1
1	14
32	18
14	1
11	9
11	3
14	3
4	0
0	2
1	2
26	3
11	3
1	3
48	6
0	3
3	3
29	6
2	3
11	5
18	6
2	3
13	1
16	6
0	3
0	3
0	5
3	6
10	6
11	1
12	4
21	1
4	8
7	2
0	4
4	1
11	6
4	5
3	2
7	0
3	4
1	1
22	5
0	3
0	1
0	4
0	16
0	0
15	4
1	5
0	0
9	2
41	6
3	3
32	4
12	4
4	3
1	3
2	6
1	8
2	2
1	2
1	0
13	2
6	1
10	3
13	0
2	4
4	7
3	8
16	3
0	6
1	9
5	0
0	5
3	5
7	17
27	4
0	2
1	5
14	4
3	3
18	6
1	4
13	4
12	4
5	15
2	3
2	2
11	19
9	2
0	6
5	4
14	2
0	3
1	6
0	14
8	6
9	2
27	6
1	9
15	1
1	1
0	3
2	3
1	2
0	3
0	5
5	2
8	7
13	4
1	1
6	4
7	4
1	7
0	0
1	0
3	3
0	0
5	8
22	2
29	6
3	3
7	4
1	2
23	3
0	3
28	9
8	6
11	6
14	4
1	0
7	4
2	10
9	4
18	0
15	9
6	5
8	5
19	1
1	13
0	2
3	2
1	6
19	5
0	2
18	4
11	3
14	14
20	3
0	9
3	2
8	2
0	5
1	2
3	2
16	2
5	0
2	3
9	0
0	3
1	1
7	1
0	2
10	5
2	3
0	7
2	4
0	2
13	1
0	3
1	3
20	7
1	10
0	7
13	2
0	2
27	3
4	0
1	7
12	3
10	3
4	0
0	7
28	7
0	3
28	7
2	3
0	8
24	9
18	3
1	2
9	0
0	8
8	1
2	0
1	3
10	3
1	1
1	7
0	0
12	2
2	1
1	2
17	5
0	2
12	1
2	12
3	1
7	2
4	3
1	1
2	1
0	2
0	0
13	1
0	0
0	4
0	4
4	7
1	1
1	2
0	5
35	7
1	2
1	3
3	4
2	6
0	2
0	3
30	9
24	1
0	2
5	0
1	1
1	1
1	1
5	6
0	3
2	18
0	10
0	2
33	6
2	0
6	4
5	3
2	19
3	3
2	7
3	0
2	4
29	3
6	2
2	19
1	2
16	2
12	2
0	1
2	15
1	3
6	1
4	0
1	4
2	0
0	1
3	1
0	1
9	0
19	3
2	2
6	2
20	3
16	3
3	8
0	1
1	1
5	1
1	1
20	4
1	6
1	1
1	8
1	12
14	2
1	1
0	0
0	0
14	3
4	2
1	2
0	2
0	6
5	6
0	1
0	1
2	0
1	1
4	2
30	5
11	1
9	5
15	2
0	1
4	1
3	6
1	3
3	1
1	0
11	1
4	0
3	4
4	4
0	11
1	1
0	14
0	1
1	3
1	2
11	2
3	5
0	1
3	1
19	4
0	2
2	0
8	2
22	0
0	1
1	7
0	4
1	12
1	1
15	1
2	2
28	5
14	3
7	1
3	3
18	12
1	3
1	6
13	5
0	1
0	4
16	6
3	8
4	3
0	1
7	5
7	16
4	4
1	6
2	0
31	2
11	3
1	1
18	6
7	2
1	1
9	1
7	7
12	2
6	3
0	2
20	4
13	0
2	2
17	2
13	14
10	2
0	5
0	5
0	1
27	1
4	4
16	6
23	6
2	4
7	6
23	8
2	7
1	3
8	1
2	2
7	17
2	2
0	3
2	6
16	5
1	2
2	1
2	1
1	2
4	15
0	3
13	2
1	1
7	5
11	1
0	1
0	1
22	0
12	3
4	1
5	3
1	2
3	10
0	7
1	2
0	1
9	2
1	12
0	1
0	10
0	2
10	0
0	0
0	1
2	2
1	4
19	0
14	0
15	1
3	7
7	0
12	0
31	2
2	1
0	2
0	0
0	2
3	1
20	4
9	8
23	6
4	1
4	0
32	6
4	5
3	3
7	0
16	3
11	7
19	1
31	7
14	4
15	2
0	13
4	0
16	2
1	16
10	5
31	1
7	3
24	2
0	0
32	4
4	12
0	0
9	1
1	0
0	2
7	3
11	1
23	3
14	6
5	1
8	2
20	4
0	0
0	8
0	2
30	9
0	1
22	4
15	2
8	5
26	7
12	4
14	4
6	2
5	2
9	5
3	5
0	8
3	12
27	4
16	2
3	5
4	2
5	6
3	0
33	5
27	7
0	1
6	2
0	3
12	4
29	1
18	4
4	1
5	1
0	0
0	3
3	5
20	1
17	3
30	6
9	3
21	3
26	1
2	7
2	3
12	8
14	1
32	2
1	5
0	1
1	0
0	2
19	5
9	1
13	6
5	2
0	6
14	5
1	3
0	3
9	2
0	8
23	6
11	1
3	4
25	3
0	2
1	3
29	7
0	2
0	23
11	2
10	8
5	12
8	3
18	14
6	5
0	0
7	2
10	1
33	1
14	3
4	1
1	0
0	3
8	0
2	7
22	8
8	1
0	1
1	1
0	8
2	16
20	4
1	6
1	1
3	0
3	2
1	3
1	3
0	1
7	1
0	1
4	1
2	2
2	4
2	2
2	4
14	6
3	7
0	1
11	3
0	4
1	4
13	3
13	1
1	9
8	2
10	4
2	2
33	5
7	11
25	3
4	2
15	4
23	5
1	6
1	2
1	9
0	1
0	0
4	3
34	2
13	12
16	3
1	2
9	2
2	5
0	5
0	3
1	3
1	0
0	0
2	6
7	0
12	0
0	4
4	1
1	1
0	0
4	0
9	1
9	14
0	3
0	1
0	4
3	1
5	0
1	1
4	1
0	8
2	1
9	2
3	10
8	3
0	3
4	2
20	4
2	8
28	5
11	1
15	2
8	5
9	9
0	2
5	2
8	5
10	2
29	2
15	3
31	9
4	2
6	5
1	1
32	11
7	3
2	0
0	6
2	4
0	3
8	7
1	23
0	5
10	4
16	3
1	1
1	1
1	1
0	2
2	1
11	3
2	0
0	1
4	6
2	5
2	0
0	10
2	7
3	6
1	10
2	10
0	0
13	0
1	2
1	2
0	1
5	0
3	3
11	1
23	5
0	13
13	4
24	3
1	10
17	2
0	3
2	3
0	1
7	1
8	2
14	3
8	3
3	11
2	1
0	12
18	4
2	6
9	3
0	0
6	1
0	0
2	23
5	1
0	4
13	9
6	3
0	3
5	3
0	1
1	5
1	11
1	2
0	0
2	3
4	0
4	10
19	1
4	3
26	2
4	0
9	0
16	4
0	0
1	1
5	4
2	0
0	1
0	4
19	3
0	1
9	0
0	3
1	8
26	4
1	1
13	0
22	9
10	3
0	10
0	1
8	1
0	0
13	6
1	1
10	1
3	2
17	2
14	2
4	1
0	4
4	0
5	6
0	2
4	0
2	0
1	8
9	0
0	0
8	4
2	3
5	4
9	1
8	4
12	3
5	0
0	1
0	4
28	3
3	0
15	8
0	9
0	0
11	7
0	0
3	2
17	2
9	6
7	1
4	4
32	2
5	1
0	2
17	5
0	1
1	1
1	3
0	3
1	0
15	3
8	4
3	7
0	2
6	3
4	8
10	3
4	2
13	9
9	4
10	3
22	4
4	2
6	0
29	9
11	0
18	3
1	5
3	5
6	1
16	5
6	2
0	1
12	3
1	2
0	4
9	2
2	5
0	8
3	1
15	4
1	2
0	2
0	0
6	1
19	6
0	1
0	1
2	4
1	0
22	5
0	1
0	2
14	9
9	4
2	3
1	2
28	5
32	4
0	3
3	5
0	6
26	6
10	2
3	2
5	5
7	3
0	13
18	0
1	6
20	8
5	1
1	0
11	2
12	12
0	5
2	3
7	3
9	5
8	2
11	1
5	5
0	5
6	1
1	1
0	2
1	16
6	5
0	5
6	1
7	3
3	5
16	3
0	3
2	1
1	1
4	0
34	5
0	1
2	6
9	2
1	2
10	6
3	0
9	2
1	6
2	0
2	1
17	0
[truncated: 2,499 more rows]

## Sheet: CLN2_WHI5
CLN2	WHI5
0	1
0	3
0	4
1	5
0	1
0	2
0	3
0	5
0	0
0	1
0	1
0	2
0	1
0	1
0	37
0	36
1	14
0	0
0	1
2	17
0	1
0	5
0	3
0	1
0	2
0	1
0	0
0	7
0	0
5	2
3	3
2	4
9	8
6	5
2	2
4	1
1	1
17	5
3	4
8	5
3	4
9	6
2	0
4	1
1	3
4	12
9	4
5	6
4	6
3	4
18	4
4	4
7	7
14	5
9	5
1	8
21	10
3	4
7	6
5	4
2	3
9	3
4	8
7	4
7	5
9	7
5	4
5	4
3	1
0	5
3	6
4	1
2	3
15	8
4	2
0	3
1	5
20	7
5	4
0	2
3	3
1	3
11	6
5	7
7	6
12	6
8	1
8	5
11	4
10	6
5	6
7	5
6	3
1	0
8	3
3	1
2	6
5	4
1	1
5	3
2	2
4	4
3	4
4	2
1	1
3	3
4	1
11	6
4	4
4	2
16	8
2	8
6	6
2	3
1	6
4	5
3	2
7	2
1	2
6	7
5	4
5	3
7	7
10	7
7	2
13	3
1	6
22	11
8	9
2	2
2	2
2	5
15	9
4	3
11	10
5	4
5	0
1	0
6	7
3	5
5	2
10	11
3	4
2	2
2	5
8	4
5	3
3	3
6	5
3	1
6	8
4	6
7	2
17	6
6	1
3	0
3	3
5	2
4	3
7	4
16	7
8	8
4	3
10	6
8	1
7	6
7	2
1	2
2	3
1	2
2	3
1	3
5	5
11	3
5	5
2	5
6	6
9	4
1	2
2	3
6	5
0	3
7	3
0	5
13	5
2	10
3	4
0	2
10	9
1	2
3	6
1	4
13	6
4	6
1	3
11	7
1	4
9	6
2	2
1	2
3	2
11	5
5	2
8	3
14	8
17	10
11	3
4	10
1	6
4	2
12	6
12	1
10	5
2	1
1	8
1	4
6	1
2	4
13	4
3	1
14	10
3	3
0	4
3	6
0	2
4	3
2	4
19	8
7	4
9	6
2	3
1	6
2	5
3	5
1	3
3	3
3	4
12	6
8	3
18	4
5	3
14	5
0	2
5	4
13	5
11	6
2	4
4	5
1	3
13	6
4	4
4	3
1	0
2	3
1	3
3	2
4	5
14	9
1	3
20	8
3	4
2	2
9	5
17	5
2	5
1	3
0	2
1	2
1	1
16	9
14	3
12	6
5	1
2	6
1	2
4	4
10	7
8	3
10	7
2	1
3	3
15	5
1	3
6	6
4	4
8	4
2	5
11	3
4	7
1	3
0	2
4	2
10	3
7	3
6	3
2	1
4	2
13	4
3	1
6	10
4	2
4	3
6	3
0	5
2	4
3	1
3	7
10	3
3	4
0	5
6	7
4	2
0	2
12	3
1	4
5	8
3	5
11	4
0	4
5	2
13	11
2	3
9	8
1	7
1	5
21	10
8	7
18	10
1	1
1	7
3	2
0	3
4	5
0	3
2	3
2	9
3	2
6	2
4	1
2	0
2	2
6	5
8	3
4	7
4	3
2	9
3	3
9	2
2	4
0	3
1	6
5	4
2	1
4	2
2	5
12	7
5	4
0	2
2	3
2	2
2	2
6	3
1	1
11	7
14	9
2	4
10	4
11	5
4	2
1	3
6	4
7	8
5	7
3	4
1	2
2	3
22	5
5	5
11	2
3	3
5	3
4	2
4	3
0	4
1	6
17	11
3	3
3	6
6	5
7	7
4	3
0	3
11	8
6	1
14	6
7	3
11	7
8	8
7	6
5	3
0	3
0	4
1	3
4	5
0	2
6	5
10	6
1	5
3	5
5	6
3	3
2	1
7	5
3	6
3	4
11	5
16	9
1	3
4	3
11	4
0	3
12	0
10	4
24	16
0	5
1	6
0	3
2	0
15	7
5	5
2	6
6	1
3	6
13	8
3	4
17	7
5	2
10	7
1	2
8	6
4	4
5	8
5	4
4	5
16	8
13	6
9	4
4	4
8	4
4	0
2	3
9	5
5	5
7	1
1	0
4	5
0	3
8	7
7	6
8	8
12	9
14	6
6	7
8	8
5	7
2	5
10	5
15	4
6	6
8	7
4	4
5	3
4	3
8	6
5	4
15	6
7	6
4	3
8	4
9	12
13	5
3	5
5	5
0	1
4	0
7	3
3	1
3	1
4	7
13	5
4	1
33	2
3	3
4	5
0	0
0	2
11	0
1	4
8	3
16	5
0	4
3	4
6	3
7	9
0	0
5	5
1	4
12	6
9	4
6	4
0	3
11	4
4	5
7	6
17	8
18	6
2	3
8	6
7	7
3	2
5	8
8	7
5	5
1	1
4	4
8	7
1	4
1	3
1	2
6	2
0	2
4	3
13	11
3	6
6	3
6	5
3	4
5	5
9	4
1	4
6	3
1	3
15	6
2	2
0	4
3	4
4	3
7	4
15	4
2	5
4	3
8	2
14	3
6	0
2	4
5	4
7	6
7	0
8	5
3	6
9	4
3	2
7	4
5	6
2	4
5	3
14	7
1	6
1	4
3	3
0	4
5	5
3	1
13	6
16	12
3	4
2	6
6	7
0	3
1	3
3	6
2	5
7	6
7	11
5	8
10	6
4	2
1	4
6	6
1	2
9	5
19	10
14	3
9	4
0	4
12	2
19	8
1	3
2	7
6	4
12	4
6	3
3	3
3	4
3	2
2	1
4	4
6	3
10	5
10	5
5	6
12	7
3	2
4	4
1	0
9	7
7	8
10	4
3	5
0	1
15	15
2	2
8	2
6	4
0	3
5	4
3	1
2	2
2	5
10	6
1	1
13	4
0	7
3	3
4	4
7	3
6	8
4	5
0	3
9	5
5	5
1	2
14	7
7	2
6	6
3	6
13	6
1	0
19	10
1	3
3	5
11	3
1	1
2	7
0	6
14	10
14	6
0	4
3	6
17	10
2	3
10	2
4	6
20	9
8	7
2	2
0	3
1	4
7	3
4	5
1	1
1	0
3	8
1	5
5	5
0	4
10	6
4	5
7	7
4	4
5	7
6	5
7	4
20	7
4	3
4	3
7	4
4	3
4	5
5	3
11	7
7	5
8	4
4	7
11	3
3	3
1	3
3	2
16	10
8	6
3	3
7	4
5	5
18	11
17	7
4	2
3	2
14	11
4	4
3	3
2	3
8	7
3	4
3	2
0	2
4	9
1	3
4	6
3	5
1	3
11	5
11	4
1	4
2	7
8	5
4	3
2	10
0	3
1	2
2	12
10	3
9	5
3	4
2	5
1	3
7	4
5	5
13	6
4	8
2	3
3	4
5	6
2	4
6	2
4	6
5	4
4	3
0	3
17	5
1	2
4	2
0	3
0	4
0	2
1	2
1	5
0	4
3	1
1	3
0	2
2	7
1	2
1	2
13	8
0	0
2	2
0	4
2	7
0	7
14	4
4	4
0	2
0	1
0	2
0	3
2	3
13	8
0	6
6	3
3	1
4	4
0	1
2	2
10	5
1	3
2	4
3	1
1	6
12	4
3	2
4	3
8	5
2	4
2	5
10	3
6	7
24	9
0	3
6	7
9	2
19	5
9	4
12	6
0	3
14	6
3	3
3	9
7	2
16	7
12	7
4	4
0	7
1	3
11	8
11	4
9	3
7	8
3	6
0	3
3	3
1	3
3	5
11	5
4	2
1	0
0	5
2	1
5	2
3	3
1	5
2	7
5	3
5	5
1	3
4	5
2	2
1	2
18	6
16	7
1	6
2	6
0	5
0	1
9	2
10	5
13	7
2	6
2	3
5	4
15	9
1	4
1	5
0	6
18	3
2	2
1	3
6	2
5	4
3	3
12	7
18	4
11	5
2	1
1	2
15	5
2	5
21	6
16	8
7	3
2	3
3	5
4	6
4	5
6	3
1	4
7	2
15	8
4	4
3	3
7	7
2	2
13	3
2	10
11	5
2	4
2	3
2	5
2	5
4	4
2	3
4	2
2	1
7	3
3	5
1	5
5	1
3	5
7	7
9	2
4	8
1	3
18	5
13	8
1	6
5	12
5	7
1	5
0	3
0	3
0	0
2	5
13	6
4	5
3	5
2	6
0	1
13	4
14	8
10	11
2	2
6	4
2	4
6	5
7	3
5	7
1	3
1	6
2	5
7	4
6	2
15	6
4	6
1	7
2	3
6	4
4	6
20	5
2	4
5	3
5	4
1	3
1	0
0	2
8	4
1	2
1	4
3	3
5	4
0	5
5	0
1	2
2	3
10	3
6	10
3	4
3	3
2	8
2	2
3	7
6	4
0	3
1	3
7	6
3	1
1	2
6	6
0	4
1	4
2	8
2	5
1	4
7	3
3	6
6	7
3	5
7	7
3	2
11	5
2	3
3	4
4	8
7	3
5	1
14	7
11	5
4	3
1	3
3	0
0	7
12	7
2	3
10	3
6	8
5	6
0	6
10	4
0	6
1	4
13	4
2	3
1	7
1	2
12	9
1	2
6	7
0	2
8	3
3	7
3	10
20	12
8	6
8	7
8	4
4	2
13	7
6	1
3	5
2	1
22	7
19	4
3	4
2	6
17	9
5	6
0	0
4	4
5	6
5	3
7	6
0	3
14	9
1	5
4	5
4	4
8	4
15	10
0	8
3	3
6	7
2	3
3	9
2	3
5	5
4	3
4	4
9	3
2	3
4	3
2	7
13	5
9	5
1	4
20	5
1	2
0	4
3	4
1	7
8	6
2	7
2	5
0	5
22	10
14	7
21	6
1	2
0	4
7	3
0	6
1	2
2	2
3	4
8	7
7	3
0	3
3	0
19	5
8	3
0	5
3	5
8	5
3	8
0	2
9	14
8	5
14	8
0	4
4	5
3	5
1	1
16	8
15	9
2	3
10	9
1	3
0	5
2	4
19	8
4	6
7	7
19	14
1	3
3	5
4	5
14	8
2	6
2	1
8	4
5	10
1	5
2	4
14	7
3	4
1	4
9	4
4	8
2	5
2	7
0	4
18	8
2	3
2	2
15	8
2	4
2	5
8	5
1	4
9	3
14	8
12	5
4	3
2	4
8	3
2	4
4	4
2	5
0	1
4	2
2	4
5	3
3	7
7	6
0	2
2	3
3	6
3	5
1	2
3	3
6	5
4	3
1	3
3	6
20	6
2	4
4	3
5	4
1	9
7	7
3	4
17	12
4	4
1	5
10	7
1	4
2	3
7	3
0	2
2	0
6	4
3	3
2	7
14	8
4	4
3	3
2	5
1	5
2	7
0	2
4	4
0	7
1	3
1	3
10	6
10	4
1	3
9	4
9	4
0	2
1	4
1	4
1	3
2	4
6	9
21	8
8	6
3	5
3	2
23	7
4	2
1	4
8	8
0	3
7	3
2	6
12	1
18	5
1	4
10	7
8	8
1	1
4	4
28	13
7	8
14	5
11	5
3	4
6	3
13	10
2	1
1	2
0	2
5	4
2	4
4	6
2	6
8	4
1	6
2	7
6	6
3	5
5	8
3	2
9	10
2	6
5	7
5	7
6	10
3	4
9	5
5	8
3	6
8	5
5	5
3	1
3	8
4	2
10	7
4	1
3	3
2	2
2	7
0	5
3	7
8	5
2	3
9	10
3	4
8	2
6	4
3	4
5	8
4	7
10	5
3	3
3	6
10	5
3	4
4	1
1	4
1	0
5	4
3	5
11	7
3	4
3	5
6	6
2	3
3	3
5	5
4	6
8	4
9	6
5	8
9	5
4	2
5	5
3	3
2	6
3	3
2	6
0	2
24	9
5	8
3	5
13	7
0	3
3	3
0	2
1	3
4	6
0	1
3	6
7	3
20	7
6	5
6	3
0	1
1	2
2	5
1	4
15	8
9	8
2	5
0	7
9	9
3	2
1	1
23	5
9	2
2	4
1	2
13	7
0	5
1	4
1	2
15	8
2	3
2	8
13	6
2	7
19	11
4	6
0	2
11	7
17	6
1	8
1	4
5	5
1	3
16	5
1	5
3	6
3	8
16	7
8	7
1	6
2	4
9	3
3	5
1	4
2	5
1	7
17	8
1	3
11	3
6	3
2	7
0	2
0	4
4	5
19	6
13	5
1	2
9	4
12	3
4	6
2	3
5	4
2	6
19	8
6	1
4	3
3	3
6	3
10	7
20	5
15	9
3	4
1	6
17	6
6	3
2	3
11	10
2	6
8	7
5	5
3	6
9	4
4	6
7	4
2	3
5	6
2	4
5	3
4	4
2	5
4	5
2	4
5	4
17	5
1	3
18	9
1	1
5	4
0	7
7	4
8	10
15	5
13	8
1	2
12	4
6	4
2	3
16	13
6	6
0	2
1	6
5	2
1	4
0	3
1	2
1	4
0	2
0	4
13	8
7	8
16	6
2	7
1	3
2	4
5	6
3	0
0	2
1	6
3	4
17	5
17	9
8	5
3	1
3	5
22	4
2	1
3	2
0	5
3	3
2	8
3	4
6	5
1	4
5	5
1	6
7	2
1	2
1	2
5	6
3	2
17	5
19	3
5	2
2	1
12	8
0	4
5	1
2	4
7	8
3	8
1	3
5	7
17	6
2	5
1	3
14	5
6	6
10	6
8	9
1	3
0	3
11	8
12	7
1	3
0	0
0	2
0	3
1	5
2	4
5	5
10	4
2	6
3	3
11	8
2	2
5	8
1	7
2	4
2	5
2	4
2	6
25	9
1	4
2	6
23	11
5	4
1	3
2	5
1	5
1	0
16	5
16	8
2	3
2	4
4	5
3	10
6	9
16	4
0	5
5	4
16	5
0	3
10	9
1	5
0	3
0	3
3	2
12	6
5	8
4	6
3	8
2	4
6	5
1	5
1	2
5	5
3	5
1	3
2	4
4	4
10	3
8	5
2	2
4	5
4	8
3	8
0	3
11	6
26	11
4	4
3	4
2	9
2	7
8	6
2	5
0	5
2	2
4	8
1	3
2	3
1	9
6	4
12	6
15	4
1	1
0	2
1	4
1	1
0	3
3	2
1	3
3	3
6	5
1	5
1	4
1	4
1	5
11	5
14	9
9	4
3	4
12	5
3	11
2	3
3	9
1	1
5	4
11	3
14	7
13	11
3	2
3	2
0	4
0	2
14	7
5	2
5	2
2	3
1	3
0	3
0	4
0	3
6	7
4	8
0	4
0	5
7	7
2	9
11	7
3	8
6	4
6	6
3	9
0	2
0	3
0	2
2	8
1	4
15	6
0	3
11	7
11	6
1	3
5	8
12	6
4	6
4	2
0	3
0	3
1	2
8	6
0	4
11	7
5	10
1	3
0	3
1	3
2	6
2	4
2	9
0	1
3	7
15	5
2	5
14	4
6	4
4	4
10	9
8	4
2	8
7	8
2	5
2	3
8	8
6	6
18	7
3	6
6	7
2	4
10	4
6	3
6	4
2	2
14	5
15	10
0	4
2	11
1	3
3	8
7	6
2	2
7	4
2	3
7	6
2	4
4	3
13	6
8	1
0	9
14	7
11	6
0	3
0	0
2	5
9	3
6	9
13	4
0	3
10	10
4	3
0	6
0	5
1	0
5	4
2	5
3	6
1	5
3	4
2	4
3	5
9	5
0	2
13	5
2	7
0	2
0	1
9	2
10	8
13	4
1	3
2	4
10	3
1	6
1	2
4	3
2	2
0	2
2	6
11	7
0	2
0	5
8	1
17	5
16	5
7	8
2	8
27	12
1	1
2	3
2	5
2	2
4	5
16	8
9	6
2	5
2	5
7	2
1	4
2	2
3	1
0	3
0	2
3	2
4	5
4	7
7	6
3	3
8	6
3	9
1	3
3	8
2	3
1	2
2	3
8	5
19	12
0	2
10	3
2	4
1	4
2	4
16	6
0	2
6	8
10	3
6	5
2	1
16	6
1	9
6	8
1	5
3	2
3	4
4	9
14	4
6	8
9	9
2	8
1	2
3	5
0	5
5	3
0	3
1	0
22	9
1	6
1	3
0	3
1	5
3	1
7	5
3	5
2	4
6	10
3	5
7	7
14	7
2	1
9	5
6	4
0	2
2	5
13	7
1	3
1	1
1	3
2	5
3	5
0	1
0	4
1	6
1	4
4	9
13	4
0	3
4	8
2	4
8	6
0	2
1	4
3	4
1	6
2	5
1	7
13	3
1	5
5	9
5	2
0	3
1	10
3	1
2	5
22	5
2	8
4	4
3	2
6	7
3	7
2	4
1	6
0	1
10	7
4	3
1	5
0	7
2	3
6	5
15	6
2	6
7	4
5	8
1	5
1	3
1	7
0	4
4	8
4	7
3	1
3	9
3	4
1	5
3	3
3	4
3	5
18	12
1	4
1	4
1	4
10	8
2	3
2	5
10	6
4	4
2	3
5	6
1	5
9	3
10	6
7	7
2	5
8	5
2	5
5	8
8	5
3	7
6	10
4	4
9	9
3	6
2	4
9	10
3	3
6	8
3	5
3	3
2	8
5	5
4	5
12	8
9	5
11	6
5	4
6	4
3	6
6	3
7	6
8	3
4	6
1	3
3	2
7	7
3	1
6	10
3	2
14	10
4	6
4	3
0	2
2	3
16	5
0	3
0	4
20	6
10	5
1	6
1	5
1	2
17	5
0	4
3	7
2	5
1	7
7	5
4	1
5	5
0	4
16	12
2	4
1	8
13	4
5	2
1	4
7	5
5	4
0	3
18	5
8	6
7	4
6	6
4	7
16	6
6	8
1	2
9	6
0	3
1	5
1	1
0	4
1	5
1	1
1	4
1	1
1	3
1	5
1	4
0	3
2	2
0	8
4	6
3	4
10	6
5	5
8	4
1	3
3	1
0	8
1	2
3	4
17	6
3	1
0	4
12	2
3	3
6	3
2	2
4	2
1	2
0	4
1	8
1	6
3	2
2	0
8	8
16	4
19	7
4	6
5	2
8	6
3	5
3	3
3	1
3	6
4	5
6	7
[truncated: 1,547 more rows]

## Sheet: stats
Distributions	mean CLN2	std dev CNL2	mean GFP-tag	std dev GFP-tag	R^2
CLN2-CLN2	4.58625	6.21101	6.38118	6.88967	0.957289
CLN2-CLN1	5.33389	6.12176	4.51457	5.3298	0.796062
CLN2-CLB2	5.23894	5.63919	1.61976	2.23366	-0.181435
CLN2-CDC20	7.83817	4.25743	5.43349	6.80656	0.411177
CLN2-NET1	7.89347	5.78733	5.05377	2.92032	0.254645
CLN2-SIC1	6.91663	8.30659	3.72521	3.67361	0.0695843
CLN2-WHI5	5.28934	5.11225	4.76537	2.54706	0.403539
