# Supplementary material for: A Stochastic Model of the Yeast Cell Cycle Reveals Roles for Feedback Regulation in Limiting Cellular Variability
Source: PLoS Comput Biol. 2016 Dec 9;12(12):e1005230. doi: 10.1371/journal.pcbi.1005230 (PMC5147779; doi:10.1371/journal.pcbi.1005230)
Supplement: S1 Code File — (PET) [file pcbi.1005230.s004.pet]

<?xml version="1.0" encoding="UTF-8"?>
<pet version="1.0" xmlns="http://insilicalabs.com/schema/PetFile/v1.0" xmlns:math="http://www.w3.org/1998/Math/MathML">
  <sbml level="2" version="1" xmlns="http://www.sbml.org/sbml/level2" xmlns:html="http://www.w3.org/1999/xhtml" xmlns:jigcell="http://www.sbml.org/2001/ns/jigcell" xmlns:math="http://www.w3.org/1998/Math/MathML" xmlns:rdf="http://www.w3.org/1999/02/22-rdf-syntax-ns#" xmlns:sbml="http://www.sbml.org/sbml/level2" xmlns:xlink="http://www.w3.org/1999/xlink">
    <model>
      <listOfFunctionDefinitions>
        <functionDefinition id="Mass_Action_0_1" name="Mass_Action_0">
          <annotation xmlns:jigcell="http://www.sbml.org/2001/ns/jigcell">
            <jigcell:ratelaw jigcell:name="Mass_Action_0"></jigcell:ratelaw>
          </annotation>
          <math:math>
            <math:lambda>
              <math:bvar>
                <math:ci>k1</math:ci>
              </math:bvar>
              <math:ci>k1</math:ci>
            </math:lambda>
          </math:math>
        </functionDefinition>
        <functionDefinition id="Mass_Action_1_1" name="Mass_Action_1">
          <annotation xmlns:jigcell="http://www.sbml.org/2001/ns/jigcell">
            <jigcell:ratelaw jigcell:name="Mass_Action_1"></jigcell:ratelaw>
          </annotation>
          <math:math>
            <math:lambda>
              <math:bvar>
                <math:ci>k1</math:ci>
              </math:bvar>
              <math:bvar>
                <math:ci>S1</math:ci>
              </math:bvar>
              <math:apply>
                <math:times/>
                <math:ci>k1</math:ci>
                <math:ci>S1</math:ci>
              </math:apply>
            </math:lambda>
          </math:math>
        </functionDefinition>
        <functionDefinition id="Mass_Action_2_1" name="Mass_Action_2">
          <annotation xmlns:jigcell="http://www.sbml.org/2001/ns/jigcell">
            <jigcell:ratelaw jigcell:name="Mass_Action_2"></jigcell:ratelaw>
          </annotation>
          <math:math>
            <math:lambda>
              <math:bvar>
                <math:ci>k1</math:ci>
              </math:bvar>
              <math:bvar>
                <math:ci>S1</math:ci>
              </math:bvar>
              <math:bvar>
                <math:ci>S2</math:ci>
              </math:bvar>
              <math:apply>
                <math:times/>
                <math:apply>
                  <math:times/>
                  <math:ci>k1</math:ci>
                  <math:ci>S1</math:ci>
                </math:apply>
                <math:ci>S2</math:ci>
              </math:apply>
            </math:lambda>
          </math:math>
        </functionDefinition>
      </listOfFunctionDefinitions>
      <listOfUnitDefinitions>
        <unitDefinition id="area_1" name="area">
          <listOfUnits>
            <unit exponent="2" kind="metre"/>
          </listOfUnits>
        </unitDefinition>
        <unitDefinition id="length_1" name="length">
          <listOfUnits>
            <unit kind="metre"/>
          </listOfUnits>
        </unitDefinition>
        <unitDefinition id="substance_1" name="substance">
          <listOfUnits>
            <unit kind="mole"/>
          </listOfUnits>
        </unitDefinition>
        <unitDefinition id="time_1" name="time">
          <listOfUnits>
            <unit kind="second"/>
          </listOfUnits>
        </unitDefinition>
        <unitDefinition id="volume_1" name="volume">
          <listOfUnits>
            <unit kind="litre"/>
          </listOfUnits>
        </unitDefinition>
      </listOfUnitDefinitions>
      <listOfCompartments>
        <compartment id="cell_1" name="cell" size="1.0"/>
      </listOfCompartments>
      <listOfSpecies>
        <species compartment="cell_1" id="V_1" initialAmount="32.31" name="V"/>
        <species compartment="cell_1" id="Cln3_1" initialAmount="0.1255" name="Cln3"/>
        <species compartment="cell_1" id="Cln1_1" initialAmount="0.0" name="Cln1"/>
        <species compartment="cell_1" id="Cln2_1" initialAmount="0.0392" name="Cln2"/>
        <species compartment="cell_1" id="Clb5_1" initialAmount="0.0578" name="Clb5"/>
        <species compartment="cell_1" id="Clb2_1" initialAmount="0.146" name="Clb2"/>
        <species compartment="cell_1" id="Hbf_1" initialAmount="2.125" name="Hbf"/>
        <species compartment="cell_1" id="Ht1_1" initialAmount="0.0588" name="Ht1"/>
        <species compartment="cell_1" id="Cdc14_1" initialAmount="0.384" name="Cdc14"/>
        <species compartment="cell_1" id="Whi5_1" initialAmount="0.9367" name="Whi5"/>
        <species compartment="cell_1" id="Whi5p1_1" initialAmount="0.8441" name="Whi5p1"/>
        <species compartment="cell_1" id="Whi5p2_1" initialAmount="0.7905" name="Whi5p2"/>
        <species compartment="cell_1" id="Whi5p3_1" initialAmount="0.7777" name="Whi5p3"/>
        <species compartment="cell_1" id="Whi5p4_1" initialAmount="0.7234" name="Whi5p4"/>
        <species compartment="cell_1" id="Whi5p5_1" initialAmount="0.6745" name="Whi5p5"/>
        <species compartment="cell_1" id="Whi5p6_1" initialAmount="0.6282" name="Whi5p6"/>
        <species compartment="cell_1" id="Whi5p7_1" name="Whi5p7"/>
        <species compartment="cell_1" id="Whi5p8_1" name="Whi5p8"/>
        <species compartment="cell_1" id="Whi5p9_1" name="Whi5p9"/>
        <species compartment="cell_1" id="Whi5p10_1" name="Whi5p10"/>
        <species compartment="cell_1" id="Cmp_1" initialAmount="0.1081" name="Cmp"/>
        <species compartment="cell_1" id="Cmpp1_1" initialAmount="0.0876" name="Cmpp1"/>
        <species compartment="cell_1" id="Cmpp2_1" initialAmount="0.0539" name="Cmpp2"/>
        <species compartment="cell_1" id="SBF_1" initialAmount="0.0335" name="SBF"/>
        <species compartment="cell_1" id="SBFp1_1" initialAmount="0.1004" name="SBFp1"/>
        <species compartment="cell_1" id="SBFp2_1" initialAmount="0.1901" name="SBFp2"/>
        <species compartment="cell_1" id="SBFp3_1" initialAmount="0.2979" name="SBFp3"/>
        <species compartment="cell_1" id="SBFp4_1" initialAmount="0.3782" name="SBFp4"/>
        <species compartment="cell_1" id="Cdh1_1" initialAmount="0.1407" name="Cdh1"/>
        <species compartment="cell_1" id="Cdh1p1_1" initialAmount="0.1056" name="Cdh1p1"/>
        <species compartment="cell_1" id="Cdh1p2_1" initialAmount="0.1039" name="Cdh1p2"/>
        <species compartment="cell_1" id="Cdh1p3_1" initialAmount="0.1174" name="Cdh1p3"/>
        <species compartment="cell_1" id="Cdh1p4_1" initialAmount="0.1387" name="Cdh1p4"/>
        <species compartment="cell_1" id="Cdh1p5_1" initialAmount="0.163" name="Cdh1p5"/>
        <species compartment="cell_1" id="Cdh1p6_1" initialAmount="0.1862" name="Cdh1p6"/>
        <species compartment="cell_1" id="Cdh1p7_1" initialAmount="0.2034" name="Cdh1p7"/>
        <species compartment="cell_1" id="Cdh1p8_1" initialAmount="0.2098" name="Cdh1p8"/>
        <species compartment="cell_1" id="Cdh1p9_1" initialAmount="0.2011" name="Cdh1p9"/>
        <species compartment="cell_1" id="Cdh1p10_1" initialAmount="0.1744" name="Cdh1p10"/>
        <species compartment="cell_1" id="Cdh1p11_1" initialAmount="0.1305" name="Cdh1p11"/>
        <species compartment="cell_1" id="Swi5_1" initialAmount="0.7142" name="Swi5"/>
        <species compartment="cell_1" id="Swi5p1_1" initialAmount="0.1849" name="Swi5p1"/>
        <species compartment="cell_1" id="Swi5p2_1" initialAmount="0.0585" name="Swi5p2"/>
        <species compartment="cell_1" id="Swi5p3_1" initialAmount="0.0187" name="Swi5p3"/>
        <species compartment="cell_1" id="Sic1_1" initialAmount="0.0078" name="Sic1"/>
        <species compartment="cell_1" id="Sic1p1_1" initialAmount="0.0102" name="Sic1p1"/>
        <species compartment="cell_1" id="Sic1p2_1" initialAmount="0.0147" name="Sic1p2"/>
        <species compartment="cell_1" id="Sic1p3_1" initialAmount="0.0206" name="Sic1p3"/>
        <species compartment="cell_1" id="Sic1p4_1" initialAmount="0.0242" name="Sic1p4"/>
        <species compartment="cell_1" id="Sic1p5_1" initialAmount="0.0211" name="Sic1p5"/>
        <species compartment="cell_1" id="Sic1p6_1" initialAmount="0.0123" name="Sic1p6"/>
        <species compartment="cell_1" id="Sic1p7_1" initialAmount="0.0053" name="Sic1p7"/>
        <species compartment="cell_1" id="Sic1p8_1" initialAmount="0.0018" name="Sic1p8"/>
        <species compartment="cell_1" id="Sic1p9_1" initialAmount="7.1E-4" name="Sic1p9"/>
        <species compartment="cell_1" id="Sb2_1" initialAmount="5.9E-4" name="Sb2"/>
        <species compartment="cell_1" id="Sb2p1_1" initialAmount="0.0032" name="Sb2p1"/>
        <species compartment="cell_1" id="Sb2p2_1" initialAmount="0.0112" name="Sb2p2"/>
        <species compartment="cell_1" id="Sb2p3_1" initialAmount="0.0263" name="Sb2p3"/>
        <species compartment="cell_1" id="Sb2p4_1" initialAmount="0.0416" name="Sb2p4"/>
        <species compartment="cell_1" id="Sb2p5_1" initialAmount="0.0445" name="Sb2p5"/>
        <species compartment="cell_1" id="Sb2p6_1" initialAmount="0.0318" name="Sb2p6"/>
        <species compartment="cell_1" id="Sb2p7_1" initialAmount="0.0144" name="Sb2p7"/>
        <species compartment="cell_1" id="Sb2p8_1" initialAmount="0.0035" name="Sb2p8"/>
        <species compartment="cell_1" id="Sb2p9_1" initialAmount="0.0011" name="Sb2p9"/>
        <species compartment="cell_1" id="Sb5_1" initialAmount="1.9E-4" name="Sb5"/>
        <species compartment="cell_1" id="Sb5p1_1" initialAmount="0.00102" name="Sb5p1"/>
        <species compartment="cell_1" id="Sb5p2_1" initialAmount="0.0036" name="Sb5p2"/>
        <species compartment="cell_1" id="Sb5p3_1" initialAmount="0.0086" name="Sb5p3"/>
        <species compartment="cell_1" id="Sb5p4_1" initialAmount="0.0135" name="Sb5p4"/>
        <species compartment="cell_1" id="Sb5p5_1" initialAmount="0.0145" name="Sb5p5"/>
        <species compartment="cell_1" id="Sb5p6_1" initialAmount="0.0104" name="Sb5p6"/>
        <species compartment="cell_1" id="Sb5p7_1" initialAmount="0.0047" name="Sb5p7"/>
        <species compartment="cell_1" id="Sb5p8_1" initialAmount="0.0011" name="Sb5p8"/>
        <species compartment="cell_1" id="Sb5p9_1" initialAmount="9.0E-4" name="Sb5p9"/>
        <species compartment="cell_1" id="Fkh2_1" initialAmount="1.0723" name="Fkh2"/>
        <species compartment="cell_1" id="Fkh2p1_1" initialAmount="0.1535" name="Fkh2p1"/>
        <species compartment="cell_1" id="Fkh2p2_1" initialAmount="0.0241" name="Fkh2p2"/>
        <species compartment="cell_1" id="Cdc20_1" initialAmount="0.2606" name="Cdc20"/>
        <species compartment="cell_1" id="APC_1" initialAmount="0.1206" name="APC"/>
        <species compartment="cell_1" id="APCp1_1" initialAmount="0.0965" name="APCp1"/>
        <species compartment="cell_1" id="APCp2_1" initialAmount="0.1037" name="APCp2"/>
        <species compartment="cell_1" id="APCp3_1" initialAmount="0.1184" name="APCp3"/>
        <species compartment="cell_1" id="APCp4_1" initialAmount="0.1328" name="APCp4"/>
        <species compartment="cell_1" id="APCp5_1" initialAmount="0.1421" name="APCp5"/>
        <species compartment="cell_1" id="APCp6_1" initialAmount="0.1432" name="APCp6"/>
        <species compartment="cell_1" id="APCp7_1" initialAmount="0.1353" name="APCp7"/>
        <species compartment="cell_1" id="APCp8_1" initialAmount="0.1207" name="APCp8"/>
        <species compartment="cell_1" id="APCp9_1" initialAmount="0.1048" name="APCp9"/>
        <species compartment="cell_1" id="APCp10_1" initialAmount="0.0932" name="APCp10"/>
        <species compartment="cell_1" id="APCp11_1" initialAmount="0.0816" name="APCp11"/>
        <species compartment="cell_1" id="APC20_1" initialAmount="2.2E-4" name="APC20"/>
        <species compartment="cell_1" id="APC20p1_1" initialAmount="3.8E-4" name="APC20p1"/>
        <species compartment="cell_1" id="APC20p2_1" initialAmount="8.2E-4" name="APC20p2"/>
        <species compartment="cell_1" id="APC20p3_1" initialAmount="0.0017" name="APC20p3"/>
        <species compartment="cell_1" id="APC20p4_1" initialAmount="0.0035" name="APC20p4"/>
        <species compartment="cell_1" id="APC20p5_1" initialAmount="0.0066" name="APC20p5"/>
        <species compartment="cell_1" id="APC20p6_1" initialAmount="0.0118" name="APC20p6"/>
        <species compartment="cell_1" id="APC20p7_1" initialAmount="0.0198" name="APC20p7"/>
        <species compartment="cell_1" id="APC20p8_1" initialAmount="0.0318" name="APC20p8"/>
        <species compartment="cell_1" id="APC20p9_1" initialAmount="0.0498" name="APC20p9"/>
        <species compartment="cell_1" id="APC20p10_1" initialAmount="0.0767" name="APC20p10"/>
        <species compartment="cell_1" id="APC20p11_1" initialAmount="0.1035" name="APC20p11"/>
        <species compartment="cell_1" id="Net1_1" initialAmount="0.043" name="Net1"/>
        <species compartment="cell_1" id="Net1p1_1" initialAmount="0.0164" name="Net1p1"/>
        <species compartment="cell_1" id="Net1p2_1" initialAmount="0.0134" name="Net1p2"/>
        <species compartment="cell_1" id="Net1p3_1" initialAmount="0.0394" name="Net1p3"/>
        <species compartment="cell_1" id="Net1p4_1" initialAmount="0.2648" name="Net1p4"/>
        <species compartment="cell_1" id="Net1p5_1" initialAmount="0.6331" name="Net1p5"/>
        <species compartment="cell_1" id="Net1p6_1" initialAmount="1.6239" name="Net1p6"/>
        <species compartment="cell_1" id="Net1p7_1" name="Net1p7"/>
        <species compartment="cell_1" id="Net1p8_1" name="Net1p8"/>
        <species compartment="cell_1" id="RENT_1" initialAmount="0.0817" name="RENT"/>
        <species compartment="cell_1" id="RENTp1_1" initialAmount="0.0849" name="RENTp1"/>
        <species compartment="cell_1" id="RENTp2_1" initialAmount="0.0935" name="RENTp2"/>
        <species compartment="cell_1" id="RENTp3_1" initialAmount="0.1058" name="RENTp3"/>
        <species compartment="cell_1" id="Mn1_1" initialAmount="0.0" name="Mn1"/>
        <species compartment="cell_1" id="Mn2_1" initialAmount="0.9078" name="Mn2"/>
        <species compartment="cell_1" id="Mb5_1" initialAmount="0.9078" name="Mb5"/>
        <species compartment="cell_1" id="Mb2_1" initialAmount="2.9349" name="Mb2"/>
        <species compartment="cell_1" id="Ms1_1" initialAmount="14.5989" name="Ms1"/>
        <species compartment="cell_1" id="Mc20_1" initialAmount="1.2812" name="Mc20"/>
        <species compartment="cell_1" id="Mswi5_1" initialAmount="1.8303" name="Mswi5"/>
        <species compartment="cell_1" id="Mn3_1" initialAmount="7.5" name="Mn3"/>
        <species compartment="cell_1" id="Mi5_1" initialAmount="7.5" name="Mi5"/>
        <species compartment="cell_1" id="Msbf_1" name="Msbf"/>
        <species compartment="cell_1" id="Mh1_1" initialAmount="7.5" name="Mh1"/>
        <species compartment="cell_1" id="Mfkh2_1" initialAmount="7.5" name="Mfkh2"/>
        <species compartment="cell_1" id="Mapc_1" name="Mapc"/>
        <species compartment="cell_1" id="Mt1_1" initialAmount="7.5" name="Mt1"/>
        <species compartment="cell_1" id="Mc14_1" initialAmount="7.5" name="Mc14"/>
        <species compartment="cell_1" id="Mhbf_1" initialAmount="10.0" name="Mhbf"/>
        <species compartment="cell_1" id="Mht1_1" initialAmount="10.0" name="Mht1"/>
        <species compartment="cell_1" id="Gi_n1_1" initialAmount="1.0" name="Gi_n1"/>
        <species compartment="cell_1" id="Ga_n1_1" initialAmount="0.0" name="Ga_n1"/>
        <species compartment="cell_1" id="Gi_n2_1" initialAmount="1.0" name="Gi_n2"/>
        <species compartment="cell_1" id="Ga_n2_1" initialAmount="0.0" name="Ga_n2"/>
        <species compartment="cell_1" id="Gi_b5_1" initialAmount="1.0" name="Gi_b5"/>
        <species compartment="cell_1" id="Ga_b5_1" initialAmount="0.0" name="Ga_b5"/>
        <species compartment="cell_1" id="Gi_b2_1" initialAmount="1.0" name="Gi_b2"/>
        <species compartment="cell_1" id="Ga_b2_1" initialAmount="0.0" name="Ga_b2"/>
        <species compartment="cell_1" id="Gi_s1_1" initialAmount="1.0" name="Gi_s1"/>
        <species compartment="cell_1" id="Ga_s1_1" initialAmount="0.0" name="Ga_s1"/>
        <species compartment="cell_1" id="Gi_c20_1" initialAmount="1.0" name="Gi_c20"/>
        <species compartment="cell_1" id="Ga_c20_1" initialAmount="0.0" name="Ga_c20"/>
        <species compartment="cell_1" id="Gi_swi5_1" initialAmount="1.0" name="Gi_swi5"/>
        <species compartment="cell_1" id="Ga_swi5_1" initialAmount="0.0" name="Ga_swi5"/>
        <species compartment="cell_1" id="Gi_Rd27_1" initialAmount="1.0" name="Gi_Rd27"/>
        <species compartment="cell_1" id="Ga_Rd27_1" initialAmount="0.0" name="Ga_Rd27"/>
        <species compartment="cell_1" id="RENTT_1" name="RENTT"/>
        <species compartment="cell_1" id="Sb5T_1" name="Sb5T"/>
        <species compartment="cell_1" id="Sb2T_1" name="Sb2T"/>
        <species compartment="cell_1" id="Sic1T_1" name="Sic1T"/>
        <species compartment="cell_1" id="Clb5T_1" name="Clb5T"/>
        <species compartment="cell_1" id="Clb2T_1" name="Clb2T"/>
        <species compartment="cell_1" id="C_clb2_1" name="C_clb2"/>
        <species compartment="cell_1" id="C_cln2_1" name="C_cln2"/>
        <species compartment="cell_1" id="C_clb5_1" name="C_clb5"/>
        <species compartment="cell_1" id="C_cln3_1" name="C_cln3"/>
        <species compartment="cell_1" id="C_cdh1_1" name="C_cdh1"/>
        <species compartment="cell_1" id="C_sic1T_1" name="C_sic1T"/>
        <species compartment="cell_1" id="C_cdc14_1" name="C_cdc14"/>
        <species compartment="cell_1" id="C_sbf_1" name="C_sbf"/>
        <species compartment="cell_1" id="C_whi5_1" name="C_whi5"/>
        <species compartment="cell_1" id="C_net1_1" name="C_net1"/>
        <species compartment="cell_1" id="C_swi5_1" name="C_swi5"/>
        <species compartment="cell_1" id="C_fkh2p2_1" name="C_fkh2p2"/>
        <species compartment="cell_1" id="C_ht1_1" name="C_ht1"/>
        <species compartment="cell_1" id="SSbud_1" name="SSbud"/>
        <species compartment="cell_1" id="SSdna_1" name="SSdna"/>
        <species compartment="cell_1" id="Cdc20A_1" name="Cdc20A"/>
        <species compartment="cell_1" id="Net1CT_1" name="Net1CT"/>
        <species compartment="cell_1" id="C_net1CT_1" name="C_net1CT"/>
        <species compartment="cell_1" id="C_rentT_1" name="C_rentT"/>
        <species compartment="cell_1" id="Whi5nu_1" name="Whi5nu"/>
        <species compartment="cell_1" id="C_whi5nu_1" name="C_whi5nu"/>
        <species compartment="cell_1" id="Whi5cy_1" name="Whi5cy"/>
        <species compartment="cell_1" id="C_whi5cy_1" name="C_whi5cy"/>
        <species compartment="cell_1" id="C_cln1_1" name="C_cln1"/>
        <species compartment="cell_1" id="C_cdc20_1" name="C_cdc20"/>
        <species compartment="cell_1" id="Cdc14T_1" name="Cdc14T"/>
        <species compartment="cell_1" id="C_cdc14T_1" name="C_cdc14T"/>
        <species compartment="cell_1" id="Net1T_1" name="Net1T"/>
        <species compartment="cell_1" id="C_net1T_1" name="C_net1T"/>
        <species compartment="cell_1" id="vpi5_1" name="vpi5"/>
        <species compartment="cell_1" id="vdpi52_1" name="vdpi5"/>
        <species compartment="cell_1" id="vpbf_1" name="vpbf"/>
        <species compartment="cell_1" id="vdpbf_1" name="vdpbf"/>
        <species compartment="cell_1" id="vgdb5_1" name="vgdb5"/>
        <species compartment="cell_1" id="vpkh2_1" name="vpkh2"/>
        <species compartment="cell_1" id="vdpkh2_1" name="vdpkh2"/>
        <species compartment="cell_1" id="vgdb2_1" name="vgdb2"/>
        <species compartment="cell_1" id="vph1_1" name="vph1"/>
        <species compartment="cell_1" id="vdph1_1" name="vdph1"/>
        <species compartment="cell_1" id="vpswi5_1" name="vpswi5"/>
        <species compartment="cell_1" id="vdpswi5_1" name="vdpswi5"/>
        <species compartment="cell_1" id="vps1_1" name="vps1"/>
        <species compartment="cell_1" id="vdps1_1" name="vdps1"/>
        <species compartment="cell_1" id="vpapc_1" name="vpapc"/>
        <species compartment="cell_1" id="vdpapc_1" name="vdpapc"/>
        <species compartment="cell_1" id="vgdc20_1" name="vgdc20"/>
        <species compartment="cell_1" id="vpt1_1" name="vpt1"/>
        <species compartment="cell_1" id="vdpt1_1" name="vdpt1"/>
        <species id="T32_1" name="Gcdc20T"/>
        <species id="T33_1" name="Gsic1T"/>
        <species id="T34_1" name="Gswi5T"/>
        <species id="T35_1" name="Gb2T"/>
        <species id="T36_1" name="Gb5T"/>
        <species id="T37_1" name="GRdT"/>
        <species id="T38_1" name="Gn2T"/>
        <species id="T39_1" name="Gn1T"/>
        <species id="T0_1" name="T0"/>
        <species id="T1_1" name="T1"/>
        <species id="T2_1" name="T2"/>
        <species id="T3_1" name="T3"/>
        <species id="T4_1" name="T4"/>
        <species id="T5_1" name="T5"/>
        <species id="T6_1" name="T6"/>
        <species id="T7_1" name="T7"/>
        <species compartment="cell_1" id="C_cdc20a_1" name="C_cdc20a"/>
      </listOfSpecies>
      <listOfParameters>
        <parameter id="f_1" name="f" value="0.5"/>
        <parameter id="divth_1" name="divth" value="12.5"/>
        <parameter id="al_1" name="al" value="0.007"/>
        <parameter id="ksmn3_1" name="ksmn3" value="7.5"/>
        <parameter id="gdmn3_1" name="gdmn3" value="1.0"/>
        <parameter id="ksn3_1" name="ksn3" value="0.0024"/>
        <parameter id="gdn3_1" name="gdn3" value="0.14"/>
        <parameter id="kagn1_1" name="kagn1" value="0.25"/>
        <parameter id="kdgn1_1" name="kdgn1" value="15.0"/>
        <parameter id="ksmn1_1" name="ksmn1" value="0.35"/>
        <parameter id="ksmn1p_1" name="ksmn1p" value="6.85"/>
        <parameter id="gdmn1_1" name="gdmn1" value="0.25"/>
        <parameter id="ksn1_1" name="ksn1" value="0.3"/>
        <parameter id="gdn1_1" name="gdn1" value="0.14"/>
        <parameter id="kagn2_1" name="kagn2" value="0.25"/>
        <parameter id="kdgn2_1" name="kdgn2" value="15.0"/>
        <parameter id="ksmn2_1" name="ksmn2" value="0.35"/>
        <parameter id="ksmn2p_1" name="ksmn2p" value="12.0"/>
        <parameter id="gdmn2_1" name="gdmn2" value="0.25"/>
        <parameter id="ksn2_1" name="ksn2" value="0.5"/>
        <parameter id="gdn2_1" name="gdn2" value="0.14"/>
        <parameter id="kagrd27_1" name="kagrd27" value="0.25"/>
        <parameter id="kdgrd27_1" name="kdgrd27" value="15.0"/>
        <parameter id="erdn3_1" name="erdn3" value="0.0"/>
        <parameter id="erdn1_1" name="erdn1" value="0.75"/>
        <parameter id="erdn2_1" name="erdn2" value="0.25"/>
        <parameter id="erdb5_1" name="erdb5" value="0.5"/>
        <parameter id="kagb5_1" name="kagb5" value="5.0"/>
        <parameter id="kdgb5_1" name="kdgb5" value="10.0"/>
        <parameter id="ksmb5_1" name="ksmb5" value="0.35"/>
        <parameter id="ksmb5p_1" name="ksmb5p" value="5.75"/>
        <parameter id="gdmb5_1" name="gdmb5" value="0.25"/>
        <parameter id="ksb5_1" name="ksb5" value="0.05"/>
        <parameter id="gdb5_1" name="gdb5" value="0.0125"/>
        <parameter id="kdb5a_1" name="kdb5a" value="0.035"/>
        <parameter id="kab5_1" name="kab5" value="0.085"/>
        <parameter id="kdb5_1" name="kdb5" value="0.05"/>
        <parameter id="kagb2_1" name="kagb2" value="0.2"/>
        <parameter id="kdgb2_1" name="kdgb2" value="5.0"/>
        <parameter id="ksmb2_1" name="ksmb2" value="0.025"/>
        <parameter id="ksmb2p_1" name="ksmb2p" value="1.5"/>
        <parameter id="gdmb2_1" name="gdmb2" value="0.1"/>
        <parameter id="ksb2_1" name="ksb2" value="25.0"/>
        <parameter id="kdb2a_1" name="kdb2a" value="0.0165"/>
        <parameter id="kdb2b_1" name="kdb2b" value="0.005"/>
        <parameter id="gdb2_1" name="gdb2" value="0.003"/>
        <parameter id="kab2_1" name="kab2" value="0.5"/>
        <parameter id="kdb2_1" name="kdb2" value="0.1"/>
        <parameter id="ksmi5_1" name="ksmi5" value="0.6"/>
        <parameter id="gdmi5_1" name="gdmi5" value="0.14"/>
        <parameter id="Whi5Tc_1" name="Whi5Tc" value="60.0"/>
        <parameter id="gdi5_1" name="gdi5" value="0.01"/>
        <parameter id="kpi5_1" name="kpi5" value="0.25"/>
        <parameter id="kpi5p_1" name="kpi5p" value="0.075"/>
        <parameter id="kpi5pp_1" name="kpi5pp" value="0.025"/>
        <parameter id="kdpi5_1" name="kdpi5" value="0.013"/>
        <parameter id="kdpi5p_1" name="kdpi5p" value="0.2"/>
        <parameter id="ksmsbf_1" name="ksmsbf" value="1.05"/>
        <parameter id="gdmsbf_1" name="gdmsbf" value="0.7"/>
        <parameter id="SBFTc_1" name="SBFTc" value="12.0"/>
        <parameter id="gdbf_1" name="gdbf" value="0.01"/>
        <parameter id="kpbf_1" name="kpbf" value="0.45"/>
        <parameter id="kdpbf_1" name="kdpbf" value="0.005"/>
        <parameter id="kdpbfp_1" name="kdpbfp" value="0.1"/>
        <parameter id="kabf_1" name="kabf" value="0.4"/>
        <parameter id="kdbf_1" name="kdbf" value="0.1"/>
        <parameter id="ksmfkh2_1" name="ksmfkh2" value="0.525"/>
        <parameter id="gdmfkh2_1" name="gdmfkh2" value="0.07"/>
        <parameter id="Fkh2Tc_1" name="Fkh2Tc" value="9.9"/>
        <parameter id="gdkh2_1" name="gdkh2" value="0.001"/>
        <parameter id="kpkh2_1" name="kpkh2" value="0.002"/>
        <parameter id="kpkh2p_1" name="kpkh2p" value="7.0E-4"/>
        <parameter id="kpkh2pp_1" name="kpkh2pp" value="0.0035"/>
        <parameter id="kpkh2ppp_1" name="kpkh2ppp" value="0.06"/>
        <parameter id="kpkh2pppp_1" name="kpkh2pppp"/>
        <parameter id="kdpkh2_1" name="kdpkh2" value="5.0E-4"/>
        <parameter id="kdpkh2p_1" name="kdpkh2p" value="0.3"/>
        <parameter id="kags1_1" name="kags1" value="0.167"/>
        <parameter id="kdgs1_1" name="kdgs1" value="5.0"/>
        <parameter id="ksms1_1" name="ksms1" value="0.35"/>
        <parameter id="ksms1p_1" name="ksms1p" value="3.0"/>
        <parameter id="gdms1_1" name="gdms1" value="0.14"/>
        <parameter id="kss1_1" name="kss1" value="0.5"/>
        <parameter id="gds1_1" name="gds1" value="0.001"/>
        <parameter id="gds1p_1" name="gds1p" value="0.001"/>
        <parameter id="kps1_1" name="kps1" value="0.004"/>
        <parameter id="kps1p_1" name="kps1p" value="0.006"/>
        <parameter id="kps1pp_1" name="kps1pp" value="0.002"/>
        <parameter id="kps1ppp_1" name="kps1ppp" value="0.4"/>
        <parameter id="kps1pppp_1" name="kps1pppp" value="0.175"/>
        <parameter id="kdps1_1" name="kdps1" value="0.0025"/>
        <parameter id="kdps1p_1" name="kdps1p" value="0.1"/>
        <parameter id="ksmh1_1" name="ksmh1" value="0.525"/>
        <parameter id="gdmh1_1" name="gdmh1" value="0.07"/>
        <parameter id="Cdh1Tc_1" name="Cdh1Tc" value="15.0"/>
        <parameter id="gdh1_1" name="gdh1" value="0.01"/>
        <parameter id="kph1_1" name="kph1" value="0.1"/>
        <parameter id="kph1p_1" name="kph1p" value="0.03"/>
        <parameter id="kph1pp_1" name="kph1pp" value="0.13"/>
        <parameter id="kph1ppp_1" name="kph1ppp" value="0.19"/>
        <parameter id="kdph1_1" name="kdph1" value="0.0275"/>
        <parameter id="kdph1p_1" name="kdph1p" value="0.12"/>
        <parameter id="kagswi5_1" name="kagswi5" value="0.167"/>
        <parameter id="kdgswi5_1" name="kdgswi5" value="5.0"/>
        <parameter id="ksmswi5_1" name="ksmswi5" value="2.0"/>
        <parameter id="gdmswi5_1" name="gdmswi5" value="0.07"/>
        <parameter id="ksswi5_1" name="ksswi5" value="0.195"/>
        <parameter id="gdswi5_1" name="gdswi5" value="0.075"/>
        <parameter id="kpswi5_1" name="kpswi5" value="1.5"/>
        <parameter id="kpswi5p_1" name="kpswi5p" value="0.1"/>
        <parameter id="kdpswi5_1" name="kdpswi5" value="0.0"/>
        <parameter id="kdpswi5p_1" name="kdpswi5p" value="1.0"/>
        <parameter id="kagc20_1" name="kagc20" value="0.167"/>
        <parameter id="kdgc20_1" name="kdgc20" value="5.0"/>
        <parameter id="ksmc20_1" name="ksmc20" value="0.35"/>
        <parameter id="ksmc20p_1" name="ksmc20p" value="0.5"/>
        <parameter id="gdmc20_1" name="gdmc20" value="0.07"/>
        <parameter id="ksc20_1" name="ksc20" value="0.75"/>
        <parameter id="gdc20_1" name="gdc20" value="0.25"/>
        <parameter id="kdc20a_1" name="kdc20a" value="0.1"/>
        <parameter id="kac20_1" name="kac20" value="0.0167"/>
        <parameter id="kdc20_1" name="kdc20" value="0.01"/>
        <parameter id="beta_1" name="beta" value="0.525"/>
        <parameter id="ksmapc_1" name="ksmapc" value="0.525"/>
        <parameter id="gdmapc_1" name="gdmapc" value="0.07"/>
        <parameter id="APCTc_1" name="APCTc" value="8.0"/>
        <parameter id="gdapc_1" name="gdapc" value="0.001"/>
        <parameter id="kpapc_1" name="kpapc" value="0.0"/>
        <parameter id="kpapcp_1" name="kpapcp" value="0.015"/>
        <parameter id="kdpapc_1" name="kdpapc" value="0.00335"/>
        <parameter id="kdpapcp_1" name="kdpapcp" value="0.0"/>
        <parameter id="ksmc14_1" name="ksmc14" value="0.525"/>
        <parameter id="gdmc14_1" name="gdmc14" value="0.07"/>
        <parameter id="Cdc14Tc_1" name="Cdc14Tc" value="6.0"/>
        <parameter id="gdc14_1" name="gdc14" value="0.02"/>
        <parameter id="kac14_1" name="kac14" value="0.067"/>
        <parameter id="kdc14_1" name="kdc14" value="0.01"/>
        <parameter id="ksmt1_1" name="ksmt1" value="1.05"/>
        <parameter id="gdmt1_1" name="gdmt1" value="0.14"/>
        <parameter id="Net1Tc_1" name="Net1Tc" value="24.0"/>
        <parameter id="gdt1_1" name="gdt1" value="0.015"/>
        <parameter id="kpt1_1" name="kpt1" value="0.035"/>
        <parameter id="kdpt1_1" name="kdpt1" value="0.05"/>
        <parameter id="ksmht1_1" name="ksmht1" value="0.7"/>
        <parameter id="gdmht1_1" name="gdmht1" value="0.07"/>
        <parameter id="ksht1_1" name="ksht1"/>
        <parameter id="gdht1_1" name="gdht1" value="0.08"/>
        <parameter id="kdht1_1" name="kdht1" value="0.06"/>
        <parameter id="ksmhbf_1" name="ksmhbf" value="1.4"/>
        <parameter id="gdmhbf_1" name="gdmhbf" value="0.14"/>
        <parameter id="HbfTc_1" name="HbfTc" value="12.0"/>
        <parameter id="gdhbf_1" name="gdhbf" value="0.001"/>
        <parameter id="ebdn3_1" name="ebdn3" value="1.0E-4"/>
        <parameter id="ebdn1_1" name="ebdn1" value="0.45"/>
        <parameter id="ebdn2_1" name="ebdn2" value="0.15"/>
        <parameter id="ebdb5_1" name="ebdb5" value="0.15"/>
        <parameter id="enab5_1" name="enab5" value="0.4"/>
        <parameter id="enab2_1" name="enab2" value="0.25"/>
        <parameter id="Na_1" name="Na" value="0.6"/>
      </listOfParameters>
      <listOfRules>
        <assignmentRule variable="T7_1">
          <math:math>
            <math:apply>
              <math:plus/>
              <math:apply>
                <math:times/>
                <math:cn>1.0</math:cn>
                <math:ci>Ga_n1_1</math:ci>
              </math:apply>
              <math:apply>
                <math:times/>
                <math:cn>1.0</math:cn>
                <math:ci>Gi_n1_1</math:ci>
              </math:apply>
            </math:apply>
          </math:math>
        </assignmentRule>
        <assignmentRule variable="T6_1">
          <math:math>
            <math:apply>
              <math:plus/>
              <math:apply>
                <math:times/>
                <math:cn>1.0</math:cn>
                <math:ci>Ga_n2_1</math:ci>
              </math:apply>
              <math:apply>
                <math:times/>
                <math:cn>1.0</math:cn>
                <math:ci>Gi_n2_1</math:ci>
              </math:apply>
            </math:apply>
          </math:math>
        </assignmentRule>
        <assignmentRule variable="T5_1">
          <math:math>
            <math:apply>
              <math:plus/>
              <math:apply>
                <math:times/>
                <math:cn>1.0</math:cn>
                <math:ci>Ga_Rd27_1</math:ci>
              </math:apply>
              <math:apply>
                <math:times/>
                <math:cn>1.0</math:cn>
                <math:ci>Gi_Rd27_1</math:ci>
              </math:apply>
            </math:apply>
          </math:math>
        </assignmentRule>
        <assignmentRule variable="T4_1">
          <math:math>
            <math:apply>
              <math:plus/>
              <math:apply>
                <math:times/>
                <math:cn>1.0</math:cn>
                <math:ci>Ga_b5_1</math:ci>
              </math:apply>
              <math:apply>
                <math:times/>
                <math:cn>1.0</math:cn>
                <math:ci>Gi_b5_1</math:ci>
              </math:apply>
            </math:apply>
          </math:math>
        </assignmentRule>
        <assignmentRule variable="T3_1">
          <math:math>
            <math:apply>
              <math:plus/>
              <math:apply>
                <math:times/>
                <math:cn>1.0</math:cn>
                <math:ci>Ga_b2_1</math:ci>
              </math:apply>
              <math:apply>
                <math:times/>
                <math:cn>1.0</math:cn>
                <math:ci>Gi_b2_1</math:ci>
              </math:apply>
            </math:apply>
          </math:math>
        </assignmentRule>
        <assignmentRule variable="T2_1">
          <math:math>
            <math:apply>
              <math:plus/>
              <math:apply>
                <math:times/>
                <math:cn>1.0</math:cn>
                <math:ci>Ga_swi5_1</math:ci>
              </math:apply>
              <math:apply>
                <math:times/>
                <math:cn>1.0</math:cn>
                <math:ci>Gi_swi5_1</math:ci>
              </math:apply>
            </math:apply>
          </math:math>
        </assignmentRule>
        <assignmentRule variable="T1_1">
          <math:math>
            <math:apply>
              <math:plus/>
              <math:apply>
                <math:times/>
                <math:cn>1.0</math:cn>
                <math:ci>Ga_s1_1</math:ci>
              </math:apply>
              <math:apply>
                <math:times/>
                <math:cn>1.0</math:cn>
                <math:ci>Gi_s1_1</math:ci>
              </math:apply>
            </math:apply>
          </math:math>
        </assignmentRule>
        <assignmentRule variable="T0_1">
          <math:math>
            <math:apply>
              <math:plus/>
              <math:apply>
                <math:times/>
                <math:cn>1.0</math:cn>
                <math:ci>Ga_c20_1</math:ci>
              </math:apply>
              <math:apply>
                <math:times/>
                <math:cn>1.0</math:cn>
                <math:ci>Gi_c20_1</math:ci>
              </math:apply>
            </math:apply>
          </math:math>
        </assignmentRule>
        <assignmentRule variable="T39_1">
          <math:math>
            <math:apply>
              <math:plus/>
              <math:apply>
                <math:times/>
                <math:cn>1.0</math:cn>
                <math:ci>Ga_n1_1</math:ci>
              </math:apply>
              <math:apply>
                <math:times/>
                <math:cn>1.0</math:cn>
                <math:ci>Gi_n1_1</math:ci>
              </math:apply>
            </math:apply>
          </math:math>
        </assignmentRule>
        <assignmentRule variable="T38_1">
          <math:math>
            <math:apply>
              <math:plus/>
              <math:apply>
                <math:times/>
                <math:cn>1.0</math:cn>
                <math:ci>Ga_n2_1</math:ci>
              </math:apply>
              <math:apply>
                <math:times/>
                <math:cn>1.0</math:cn>
                <math:ci>Gi_n2_1</math:ci>
              </math:apply>
            </math:apply>
          </math:math>
        </assignmentRule>
        <assignmentRule variable="T37_1">
          <math:math>
            <math:apply>
              <math:plus/>
              <math:apply>
                <math:times/>
                <math:cn>1.0</math:cn>
                <math:ci>Ga_Rd27_1</math:ci>
              </math:apply>
              <math:apply>
                <math:times/>
                <math:cn>1.0</math:cn>
                <math:ci>Gi_Rd27_1</math:ci>
              </math:apply>
            </math:apply>
          </math:math>
        </assignmentRule>
        <assignmentRule variable="T36_1">
          <math:math>
            <math:apply>
              <math:plus/>
              <math:apply>
                <math:times/>
                <math:cn>1.0</math:cn>
                <math:ci>Ga_b5_1</math:ci>
              </math:apply>
              <math:apply>
                <math:times/>
                <math:cn>1.0</math:cn>
                <math:ci>Gi_b5_1</math:ci>
              </math:apply>
            </math:apply>
          </math:math>
        </assignmentRule>
        <assignmentRule variable="T35_1">
          <math:math>
            <math:apply>
              <math:plus/>
              <math:apply>
                <math:times/>
                <math:cn>1.0</math:cn>
                <math:ci>Ga_b2_1</math:ci>
              </math:apply>
              <math:apply>
                <math:times/>
                <math:cn>1.0</math:cn>
                <math:ci>Gi_b2_1</math:ci>
              </math:apply>
            </math:apply>
          </math:math>
        </assignmentRule>
        <assignmentRule variable="T34_1">
          <math:math>
            <math:apply>
              <math:plus/>
              <math:apply>
                <math:times/>
                <math:cn>1.0</math:cn>
                <math:ci>Ga_swi5_1</math:ci>
              </math:apply>
              <math:apply>
                <math:times/>
                <math:cn>1.0</math:cn>
                <math:ci>Gi_swi5_1</math:ci>
              </math:apply>
            </math:apply>
          </math:math>
        </assignmentRule>
        <assignmentRule variable="T33_1">
          <math:math>
            <math:apply>
              <math:plus/>
              <math:apply>
                <math:times/>
                <math:cn>1.0</math:cn>
                <math:ci>Ga_s1_1</math:ci>
              </math:apply>
              <math:apply>
                <math:times/>
                <math:cn>1.0</math:cn>
                <math:ci>Gi_s1_1</math:ci>
              </math:apply>
            </math:apply>
          </math:math>
        </assignmentRule>
        <assignmentRule variable="T32_1">
          <math:math>
            <math:apply>
              <math:plus/>
              <math:apply>
                <math:times/>
                <math:cn>1.0</math:cn>
                <math:ci>Ga_c20_1</math:ci>
              </math:apply>
              <math:apply>
                <math:times/>
                <math:cn>1.0</math:cn>
                <math:ci>Gi_c20_1</math:ci>
              </math:apply>
            </math:apply>
          </math:math>
        </assignmentRule>
        <assignmentRule variable="Cdc20A_1">
          <math:math>
            <math:apply>
              <math:plus/>
              <math:apply>
                <math:plus/>
                <math:apply>
                  <math:plus/>
                  <math:apply>
                    <math:plus/>
                    <math:apply>
                      <math:plus/>
                      <math:apply>
                        <math:plus/>
                        <math:apply>
                          <math:plus/>
                          <math:apply>
                            <math:plus/>
                            <math:apply>
                              <math:plus/>
                              <math:apply>
                                <math:plus/>
                                <math:apply>
                                  <math:plus/>
                                  <math:ci>APC20_1</math:ci>
                                  <math:ci>APC20p1_1</math:ci>
                                </math:apply>
                                <math:ci>APC20p2_1</math:ci>
                              </math:apply>
                              <math:ci>APC20p3_1</math:ci>
                            </math:apply>
                            <math:ci>APC20p4_1</math:ci>
                          </math:apply>
                          <math:ci>APC20p5_1</math:ci>
                        </math:apply>
                        <math:ci>APC20p6_1</math:ci>
                      </math:apply>
                      <math:ci>APC20p7_1</math:ci>
                    </math:apply>
                    <math:ci>APC20p8_1</math:ci>
                  </math:apply>
                  <math:ci>APC20p9_1</math:ci>
                </math:apply>
                <math:ci>APC20p10_1</math:ci>
              </math:apply>
              <math:ci>APC20p11_1</math:ci>
            </math:apply>
          </math:math>
        </assignmentRule>
        <assignmentRule variable="vgdb5_1">
          <math:math>
            <math:apply>
              <math:plus/>
              <math:ci>gdb5_1</math:ci>
              <math:apply>
                <math:times/>
                <math:apply>
                  <math:divide/>
                  <math:ci>kdb5a_1</math:ci>
                  <math:ci>V_1</math:ci>
                </math:apply>
                <math:ci>Cdc20A_1</math:ci>
              </math:apply>
            </math:apply>
          </math:math>
        </assignmentRule>
        <assignmentRule variable="vgdb2_1">
          <math:math>
            <math:apply>
              <math:plus/>
              <math:ci>gdb2_1</math:ci>
              <math:apply>
                <math:divide/>
                <math:apply>
                  <math:plus/>
                  <math:apply>
                    <math:times/>
                    <math:ci>kdb2a_1</math:ci>
                    <math:ci>Cdh1_1</math:ci>
                  </math:apply>
                  <math:apply>
                    <math:times/>
                    <math:ci>kdb2b_1</math:ci>
                    <math:ci>Cdc20A_1</math:ci>
                  </math:apply>
                </math:apply>
                <math:ci>V_1</math:ci>
              </math:apply>
            </math:apply>
          </math:math>
        </assignmentRule>
        <assignmentRule variable="vgdc20_1">
          <math:math>
            <math:apply>
              <math:plus/>
              <math:ci>gdc20_1</math:ci>
              <math:apply>
                <math:times/>
                <math:apply>
                  <math:divide/>
                  <math:ci>kdc20a_1</math:ci>
                  <math:ci>V_1</math:ci>
                </math:apply>
                <math:ci>Cdh1_1</math:ci>
              </math:apply>
            </math:apply>
          </math:math>
        </assignmentRule>
        <assignmentRule variable="vpbf_1">
          <math:math>
            <math:apply>
              <math:times/>
              <math:apply>
                <math:divide/>
                <math:ci>kpbf_1</math:ci>
                <math:ci>V_1</math:ci>
              </math:apply>
              <math:ci>Clb2_1</math:ci>
            </math:apply>
          </math:math>
        </assignmentRule>
        <assignmentRule variable="vdpbf_1">
          <math:math>
            <math:apply>
              <math:divide/>
              <math:apply>
                <math:plus/>
                <math:apply>
                  <math:times/>
                  <math:ci>kdpbf_1</math:ci>
                  <math:ci>Hbf_1</math:ci>
                </math:apply>
                <math:apply>
                  <math:times/>
                  <math:ci>kdpbfp_1</math:ci>
                  <math:ci>Cdc14_1</math:ci>
                </math:apply>
              </math:apply>
              <math:ci>V_1</math:ci>
            </math:apply>
          </math:math>
        </assignmentRule>
        <assignmentRule variable="vpi5_1">
          <math:math>
            <math:apply>
              <math:divide/>
              <math:apply>
                <math:plus/>
                <math:apply>
                  <math:plus/>
                  <math:apply>
                    <math:times/>
                    <math:ci>kpi5_1</math:ci>
                    <math:ci>Cln3_1</math:ci>
                  </math:apply>
                  <math:apply>
                    <math:times/>
                    <math:ci>kpi5p_1</math:ci>
                    <math:ci>Cln1_1</math:ci>
                  </math:apply>
                </math:apply>
                <math:apply>
                  <math:times/>
                  <math:ci>kpi5pp_1</math:ci>
                  <math:ci>Cln2_1</math:ci>
                </math:apply>
              </math:apply>
              <math:ci>V_1</math:ci>
            </math:apply>
          </math:math>
        </assignmentRule>
        <assignmentRule variable="vdpi52_1">
          <math:math>
            <math:apply>
              <math:divide/>
              <math:apply>
                <math:plus/>
                <math:apply>
                  <math:times/>
                  <math:ci>kdpi5_1</math:ci>
                  <math:ci>Hbf_1</math:ci>
                </math:apply>
                <math:apply>
                  <math:times/>
                  <math:ci>kdpi5p_1</math:ci>
                  <math:ci>Cdc14_1</math:ci>
                </math:apply>
              </math:apply>
              <math:ci>V_1</math:ci>
            </math:apply>
          </math:math>
        </assignmentRule>
        <assignmentRule variable="vpkh2_1">
          <math:math>
            <math:apply>
              <math:divide/>
              <math:apply>
                <math:plus/>
                <math:apply>
                  <math:plus/>
                  <math:apply>
                    <math:plus/>
                    <math:apply>
                      <math:plus/>
                      <math:apply>
                        <math:times/>
                        <math:ci>kpkh2_1</math:ci>
                        <math:ci>Cln1_1</math:ci>
                      </math:apply>
                      <math:apply>
                        <math:times/>
                        <math:ci>kpkh2p_1</math:ci>
                        <math:ci>Cln2_1</math:ci>
                      </math:apply>
                    </math:apply>
                    <math:apply>
                      <math:times/>
                      <math:ci>kpkh2pp_1</math:ci>
                      <math:ci>Clb5_1</math:ci>
                    </math:apply>
                  </math:apply>
                  <math:apply>
                    <math:times/>
                    <math:ci>kpkh2ppp_1</math:ci>
                    <math:ci>Clb2_1</math:ci>
                  </math:apply>
                </math:apply>
                <math:apply>
                  <math:times/>
                  <math:ci>kpkh2pppp_1</math:ci>
                  <math:ci>Cln3_1</math:ci>
                </math:apply>
              </math:apply>
              <math:ci>V_1</math:ci>
            </math:apply>
          </math:math>
        </assignmentRule>
        <assignmentRule variable="vdpkh2_1">
          <math:math>
            <math:apply>
              <math:divide/>
              <math:apply>
                <math:plus/>
                <math:apply>
                  <math:times/>
                  <math:ci>kdpkh2_1</math:ci>
                  <math:ci>Hbf_1</math:ci>
                </math:apply>
                <math:apply>
                  <math:times/>
                  <math:ci>kdpkh2p_1</math:ci>
                  <math:ci>Cdc14_1</math:ci>
                </math:apply>
              </math:apply>
              <math:ci>V_1</math:ci>
            </math:apply>
          </math:math>
        </assignmentRule>
        <assignmentRule variable="vph1_1">
          <math:math>
            <math:apply>
              <math:divide/>
              <math:apply>
                <math:plus/>
                <math:apply>
                  <math:plus/>
                  <math:apply>
                    <math:plus/>
                    <math:apply>
                      <math:times/>
                      <math:ci>kph1_1</math:ci>
                      <math:ci>Cln1_1</math:ci>
                    </math:apply>
                    <math:apply>
                      <math:times/>
                      <math:ci>kph1p_1</math:ci>
                      <math:ci>Cln2_1</math:ci>
                    </math:apply>
                  </math:apply>
                  <math:apply>
                    <math:times/>
                    <math:ci>kph1pp_1</math:ci>
                    <math:ci>Clb5_1</math:ci>
                  </math:apply>
                </math:apply>
                <math:apply>
                  <math:times/>
                  <math:ci>kph1ppp_1</math:ci>
                  <math:ci>Clb2_1</math:ci>
                </math:apply>
              </math:apply>
              <math:ci>V_1</math:ci>
            </math:apply>
          </math:math>
        </assignmentRule>
        <assignmentRule variable="vdph1_1">
          <math:math>
            <math:apply>
              <math:divide/>
              <math:apply>
                <math:plus/>
                <math:apply>
                  <math:times/>
                  <math:ci>kdph1_1</math:ci>
                  <math:ci>Hbf_1</math:ci>
                </math:apply>
                <math:apply>
                  <math:times/>
                  <math:ci>kdph1p_1</math:ci>
                  <math:ci>Cdc14_1</math:ci>
                </math:apply>
              </math:apply>
              <math:ci>V_1</math:ci>
            </math:apply>
          </math:math>
        </assignmentRule>
        <assignmentRule variable="vpswi5_1">
          <math:math>
            <math:apply>
              <math:divide/>
              <math:apply>
                <math:plus/>
                <math:apply>
                  <math:times/>
                  <math:ci>kpswi5_1</math:ci>
                  <math:ci>Clb5_1</math:ci>
                </math:apply>
                <math:apply>
                  <math:times/>
                  <math:ci>kpswi5p_1</math:ci>
                  <math:ci>Clb2_1</math:ci>
                </math:apply>
              </math:apply>
              <math:ci>V_1</math:ci>
            </math:apply>
          </math:math>
        </assignmentRule>
        <assignmentRule variable="vdpswi5_1">
          <math:math>
            <math:apply>
              <math:divide/>
              <math:apply>
                <math:plus/>
                <math:apply>
                  <math:times/>
                  <math:ci>kdpswi5_1</math:ci>
                  <math:ci>Hbf_1</math:ci>
                </math:apply>
                <math:apply>
                  <math:times/>
                  <math:ci>kdpswi5p_1</math:ci>
                  <math:ci>Cdc14_1</math:ci>
                </math:apply>
              </math:apply>
              <math:ci>V_1</math:ci>
            </math:apply>
          </math:math>
        </assignmentRule>
        <assignmentRule variable="vps1_1">
          <math:math>
            <math:apply>
              <math:divide/>
              <math:apply>
                <math:plus/>
                <math:apply>
                  <math:plus/>
                  <math:apply>
                    <math:plus/>
                    <math:apply>
                      <math:plus/>
                      <math:apply>
                        <math:times/>
                        <math:ci>kps1_1</math:ci>
                        <math:ci>Cln3_1</math:ci>
                      </math:apply>
                      <math:apply>
                        <math:times/>
                        <math:ci>kps1p_1</math:ci>
                        <math:ci>Cln1_1</math:ci>
                      </math:apply>
                    </math:apply>
                    <math:apply>
                      <math:times/>
                      <math:ci>kps1pp_1</math:ci>
                      <math:ci>Cln2_1</math:ci>
                    </math:apply>
                  </math:apply>
                  <math:apply>
                    <math:times/>
                    <math:ci>kps1ppp_1</math:ci>
                    <math:ci>Clb5_1</math:ci>
                  </math:apply>
                </math:apply>
                <math:apply>
                  <math:times/>
                  <math:ci>kps1pppp_1</math:ci>
                  <math:ci>Clb2_1</math:ci>
                </math:apply>
              </math:apply>
              <math:ci>V_1</math:ci>
            </math:apply>
          </math:math>
        </assignmentRule>
        <assignmentRule variable="vdps1_1">
          <math:math>
            <math:apply>
              <math:divide/>
              <math:apply>
                <math:plus/>
                <math:apply>
                  <math:times/>
                  <math:ci>kdps1_1</math:ci>
                  <math:ci>Hbf_1</math:ci>
                </math:apply>
                <math:apply>
                  <math:times/>
                  <math:ci>kdps1p_1</math:ci>
                  <math:ci>Cdc14_1</math:ci>
                </math:apply>
              </math:apply>
              <math:ci>V_1</math:ci>
            </math:apply>
          </math:math>
        </assignmentRule>
        <assignmentRule variable="vpapc_1">
          <math:math>
            <math:apply>
              <math:divide/>
              <math:apply>
                <math:plus/>
                <math:apply>
                  <math:times/>
                  <math:ci>kpapc_1</math:ci>
                  <math:ci>Clb5_1</math:ci>
                </math:apply>
                <math:apply>
                  <math:times/>
                  <math:ci>kpapcp_1</math:ci>
                  <math:ci>Clb2_1</math:ci>
                </math:apply>
              </math:apply>
              <math:ci>V_1</math:ci>
            </math:apply>
          </math:math>
        </assignmentRule>
        <assignmentRule variable="vdpapc_1">
          <math:math>
            <math:apply>
              <math:divide/>
              <math:apply>
                <math:plus/>
                <math:apply>
                  <math:times/>
                  <math:ci>kdpapc_1</math:ci>
                  <math:ci>Hbf_1</math:ci>
                </math:apply>
                <math:apply>
                  <math:times/>
                  <math:ci>kdpapcp_1</math:ci>
                  <math:ci>Cdc14_1</math:ci>
                </math:apply>
              </math:apply>
              <math:ci>V_1</math:ci>
            </math:apply>
          </math:math>
        </assignmentRule>
        <assignmentRule variable="vpt1_1">
          <math:math>
            <math:apply>
              <math:times/>
              <math:apply>
                <math:divide/>
                <math:ci>kpt1_1</math:ci>
                <math:ci>V_1</math:ci>
              </math:apply>
              <math:ci>Clb2_1</math:ci>
            </math:apply>
          </math:math>
        </assignmentRule>
        <assignmentRule variable="vdpt1_1">
          <math:math>
            <math:apply>
              <math:times/>
              <math:apply>
                <math:divide/>
                <math:ci>kdpt1_1</math:ci>
                <math:ci>V_1</math:ci>
              </math:apply>
              <math:ci>Ht1_1</math:ci>
            </math:apply>
          </math:math>
        </assignmentRule>
        <assignmentRule variable="Whi5nu_1">
          <math:math>
            <math:apply>
              <math:plus/>
              <math:apply>
                <math:plus/>
                <math:apply>
                  <math:plus/>
                  <math:apply>
                    <math:plus/>
                    <math:apply>
                      <math:plus/>
                      <math:ci>Whi5_1</math:ci>
                      <math:ci>Whi5p1_1</math:ci>
                    </math:apply>
                    <math:ci>Whi5p2_1</math:ci>
                  </math:apply>
                  <math:ci>Cmp_1</math:ci>
                </math:apply>
                <math:ci>Cmpp1_1</math:ci>
              </math:apply>
              <math:ci>Cmpp2_1</math:ci>
            </math:apply>
          </math:math>
        </assignmentRule>
        <assignmentRule variable="Whi5cy_1">
          <math:math>
            <math:apply>
              <math:plus/>
              <math:apply>
                <math:plus/>
                <math:apply>
                  <math:plus/>
                  <math:apply>
                    <math:plus/>
                    <math:apply>
                      <math:plus/>
                      <math:apply>
                        <math:plus/>
                        <math:apply>
                          <math:plus/>
                          <math:ci>Whi5p3_1</math:ci>
                          <math:ci>Whi5p4_1</math:ci>
                        </math:apply>
                        <math:ci>Whi5p5_1</math:ci>
                      </math:apply>
                      <math:ci>Whi5p6_1</math:ci>
                    </math:apply>
                    <math:ci>Whi5p7_1</math:ci>
                  </math:apply>
                  <math:ci>Whi5p8_1</math:ci>
                </math:apply>
                <math:ci>Whi5p9_1</math:ci>
              </math:apply>
              <math:ci>Whi5p10_1</math:ci>
            </math:apply>
          </math:math>
        </assignmentRule>
        <assignmentRule variable="RENTT_1">
          <math:math>
            <math:apply>
              <math:plus/>
              <math:apply>
                <math:plus/>
                <math:apply>
                  <math:plus/>
                  <math:ci>RENT_1</math:ci>
                  <math:ci>RENTp1_1</math:ci>
                </math:apply>
                <math:ci>RENTp2_1</math:ci>
              </math:apply>
              <math:ci>RENTp3_1</math:ci>
            </math:apply>
          </math:math>
        </assignmentRule>
        <assignmentRule variable="Net1CT_1">
          <math:math>
            <math:apply>
              <math:plus/>
              <math:apply>
                <math:plus/>
                <math:apply>
                  <math:plus/>
                  <math:ci>Net1_1</math:ci>
                  <math:ci>Net1p1_1</math:ci>
                </math:apply>
                <math:ci>Net1p2_1</math:ci>
              </math:apply>
              <math:ci>Net1p3_1</math:ci>
            </math:apply>
          </math:math>
        </assignmentRule>
        <assignmentRule variable="Net1T_1">
          <math:math>
            <math:apply>
              <math:plus/>
              <math:apply>
                <math:plus/>
                <math:apply>
                  <math:plus/>
                  <math:apply>
                    <math:plus/>
                    <math:apply>
                      <math:plus/>
                      <math:apply>
                        <math:plus/>
                        <math:ci>Net1CT_1</math:ci>
                        <math:ci>RENTT_1</math:ci>
                      </math:apply>
                      <math:ci>Net1p4_1</math:ci>
                    </math:apply>
                    <math:ci>Net1p5_1</math:ci>
                  </math:apply>
                  <math:ci>Net1p6_1</math:ci>
                </math:apply>
                <math:ci>Net1p7_1</math:ci>
              </math:apply>
              <math:ci>Net1p8_1</math:ci>
            </math:apply>
          </math:math>
        </assignmentRule>
        <assignmentRule variable="Cdc14T_1">
          <math:math>
            <math:apply>
              <math:plus/>
              <math:ci>Cdc14_1</math:ci>
              <math:ci>RENTT_1</math:ci>
            </math:apply>
          </math:math>
        </assignmentRule>
        <assignmentRule variable="Sb5T_1">
          <math:math>
            <math:apply>
              <math:plus/>
              <math:apply>
                <math:plus/>
                <math:apply>
                  <math:plus/>
                  <math:apply>
                    <math:plus/>
                    <math:apply>
                      <math:plus/>
                      <math:apply>
                        <math:plus/>
                        <math:apply>
                          <math:plus/>
                          <math:apply>
                            <math:plus/>
                            <math:apply>
                              <math:plus/>
                              <math:ci>Sb5_1</math:ci>
                              <math:ci>Sb5p1_1</math:ci>
                            </math:apply>
                            <math:ci>Sb5p2_1</math:ci>
                          </math:apply>
                          <math:ci>Sb5p3_1</math:ci>
                        </math:apply>
                        <math:ci>Sb5p4_1</math:ci>
                      </math:apply>
                      <math:ci>Sb5p5_1</math:ci>
                    </math:apply>
                    <math:ci>Sb5p6_1</math:ci>
                  </math:apply>
                  <math:ci>Sb5p7_1</math:ci>
                </math:apply>
                <math:ci>Sb5p8_1</math:ci>
              </math:apply>
              <math:ci>Sb5p9_1</math:ci>
            </math:apply>
          </math:math>
        </assignmentRule>
        <assignmentRule variable="Sb2T_1">
          <math:math>
            <math:apply>
              <math:plus/>
              <math:apply>
                <math:plus/>
                <math:apply>
                  <math:plus/>
                  <math:apply>
                    <math:plus/>
                    <math:apply>
                      <math:plus/>
                      <math:apply>
                        <math:plus/>
                        <math:apply>
                          <math:plus/>
                          <math:apply>
                            <math:plus/>
                            <math:apply>
                              <math:plus/>
                              <math:ci>Sb2_1</math:ci>
                              <math:ci>Sb2p1_1</math:ci>
                            </math:apply>
                            <math:ci>Sb2p2_1</math:ci>
                          </math:apply>
                          <math:ci>Sb2p3_1</math:ci>
                        </math:apply>
                        <math:ci>Sb2p4_1</math:ci>
                      </math:apply>
                      <math:ci>Sb2p5_1</math:ci>
                    </math:apply>
                    <math:ci>Sb2p6_1</math:ci>
                  </math:apply>
                  <math:ci>Sb2p7_1</math:ci>
                </math:apply>
                <math:ci>Sb2p8_1</math:ci>
              </math:apply>
              <math:ci>Sb2p9_1</math:ci>
            </math:apply>
          </math:math>
        </assignmentRule>
        <assignmentRule variable="Sic1T_1">
          <math:math>
            <math:apply>
              <math:plus/>
              <math:apply>
                <math:plus/>
                <math:apply>
                  <math:plus/>
                  <math:apply>
                    <math:plus/>
                    <math:apply>
                      <math:plus/>
                      <math:apply>
                        <math:plus/>
                        <math:apply>
                          <math:plus/>
                          <math:apply>
                            <math:plus/>
                            <math:apply>
                              <math:plus/>
                              <math:apply>
                                <math:plus/>
                                <math:apply>
                                  <math:plus/>
                                  <math:ci>Sic1_1</math:ci>
                                  <math:ci>Sic1p1_1</math:ci>
                                </math:apply>
                                <math:ci>Sic1p2_1</math:ci>
                              </math:apply>
                              <math:ci>Sic1p3_1</math:ci>
                            </math:apply>
                            <math:ci>Sic1p4_1</math:ci>
                          </math:apply>
                          <math:ci>Sic1p5_1</math:ci>
                        </math:apply>
                        <math:ci>Sic1p6_1</math:ci>
                      </math:apply>
                      <math:ci>Sic1p7_1</math:ci>
                    </math:apply>
                    <math:ci>Sic1p8_1</math:ci>
                  </math:apply>
                  <math:ci>Sic1p9_1</math:ci>
                </math:apply>
                <math:ci>Sb5T_1</math:ci>
              </math:apply>
              <math:ci>Sb2T_1</math:ci>
            </math:apply>
          </math:math>
        </assignmentRule>
        <assignmentRule variable="Clb5T_1">
          <math:math>
            <math:apply>
              <math:plus/>
              <math:ci>Clb5_1</math:ci>
              <math:ci>Sb5T_1</math:ci>
            </math:apply>
          </math:math>
        </assignmentRule>
        <assignmentRule variable="Clb2T_1">
          <math:math>
            <math:apply>
              <math:plus/>
              <math:ci>Clb2_1</math:ci>
              <math:ci>Sb2T_1</math:ci>
            </math:apply>
          </math:math>
        </assignmentRule>
        <assignmentRule variable="C_clb2_1">
          <math:math>
            <math:apply>
              <math:divide/>
              <math:ci>Clb2_1</math:ci>
              <math:apply>
                <math:times/>
                <math:ci>V_1</math:ci>
                <math:ci>Na_1</math:ci>
              </math:apply>
            </math:apply>
          </math:math>
        </assignmentRule>
        <assignmentRule variable="C_cln2_1">
          <math:math>
            <math:apply>
              <math:divide/>
              <math:ci>Cln2_1</math:ci>
              <math:apply>
                <math:times/>
                <math:ci>V_1</math:ci>
                <math:ci>Na_1</math:ci>
              </math:apply>
            </math:apply>
          </math:math>
        </assignmentRule>
        <assignmentRule variable="C_clb5_1">
          <math:math>
            <math:apply>
              <math:divide/>
              <math:ci>Clb5_1</math:ci>
              <math:apply>
                <math:times/>
                <math:ci>V_1</math:ci>
                <math:ci>Na_1</math:ci>
              </math:apply>
            </math:apply>
          </math:math>
        </assignmentRule>
        <assignmentRule variable="C_cln3_1">
          <math:math>
            <math:apply>
              <math:divide/>
              <math:ci>Cln3_1</math:ci>
              <math:apply>
                <math:times/>
                <math:ci>V_1</math:ci>
                <math:ci>Na_1</math:ci>
              </math:apply>
            </math:apply>
          </math:math>
        </assignmentRule>
        <assignmentRule variable="C_cdh1_1">
          <math:math>
            <math:apply>
              <math:divide/>
              <math:ci>Cdh1_1</math:ci>
              <math:apply>
                <math:times/>
                <math:ci>V_1</math:ci>
                <math:ci>Na_1</math:ci>
              </math:apply>
            </math:apply>
          </math:math>
        </assignmentRule>
        <assignmentRule variable="C_sic1T_1">
          <math:math>
            <math:apply>
              <math:divide/>
              <math:ci>Sic1T_1</math:ci>
              <math:apply>
                <math:times/>
                <math:ci>V_1</math:ci>
                <math:ci>Na_1</math:ci>
              </math:apply>
            </math:apply>
          </math:math>
        </assignmentRule>
        <assignmentRule variable="C_cdc14_1">
          <math:math>
            <math:apply>
              <math:divide/>
              <math:ci>Cdc14_1</math:ci>
              <math:apply>
                <math:times/>
                <math:ci>V_1</math:ci>
                <math:ci>Na_1</math:ci>
              </math:apply>
            </math:apply>
          </math:math>
        </assignmentRule>
        <assignmentRule variable="C_cdc14T_1">
          <math:math>
            <math:apply>
              <math:divide/>
              <math:ci>Cdc14T_1</math:ci>
              <math:apply>
                <math:times/>
                <math:ci>V_1</math:ci>
                <math:ci>Na_1</math:ci>
              </math:apply>
            </math:apply>
          </math:math>
        </assignmentRule>
        <assignmentRule variable="C_sbf_1">
          <math:math>
            <math:apply>
              <math:divide/>
              <math:ci>SBF_1</math:ci>
              <math:apply>
                <math:times/>
                <math:ci>V_1</math:ci>
                <math:ci>Na_1</math:ci>
              </math:apply>
            </math:apply>
          </math:math>
        </assignmentRule>
        <assignmentRule variable="C_whi5_1">
          <math:math>
            <math:apply>
              <math:divide/>
              <math:ci>Whi5_1</math:ci>
              <math:apply>
                <math:times/>
                <math:ci>V_1</math:ci>
                <math:ci>Na_1</math:ci>
              </math:apply>
            </math:apply>
          </math:math>
        </assignmentRule>
        <assignmentRule variable="C_whi5nu_1">
          <math:math>
            <math:apply>
              <math:divide/>
              <math:ci>Whi5nu_1</math:ci>
              <math:apply>
                <math:times/>
                <math:ci>V_1</math:ci>
                <math:ci>Na_1</math:ci>
              </math:apply>
            </math:apply>
          </math:math>
        </assignmentRule>
        <assignmentRule variable="C_whi5cy_1">
          <math:math>
            <math:apply>
              <math:divide/>
              <math:ci>Whi5cy_1</math:ci>
              <math:apply>
                <math:times/>
                <math:ci>V_1</math:ci>
                <math:ci>Na_1</math:ci>
              </math:apply>
            </math:apply>
          </math:math>
        </assignmentRule>
        <assignmentRule variable="C_net1_1">
          <math:math>
            <math:apply>
              <math:divide/>
              <math:ci>Net1_1</math:ci>
              <math:apply>
                <math:times/>
                <math:ci>V_1</math:ci>
                <math:ci>Na_1</math:ci>
              </math:apply>
            </math:apply>
          </math:math>
        </assignmentRule>
        <assignmentRule variable="C_cdc20a_1">
          <math:math>
            <math:apply>
              <math:divide/>
              <math:ci>Cdc20A_1</math:ci>
              <math:apply>
                <math:times/>
                <math:ci>V_1</math:ci>
                <math:ci>Na_1</math:ci>
              </math:apply>
            </math:apply>
          </math:math>
        </assignmentRule>
        <assignmentRule variable="C_swi5_1">
          <math:math>
            <math:apply>
              <math:divide/>
              <math:ci>Swi5_1</math:ci>
              <math:apply>
                <math:times/>
                <math:ci>V_1</math:ci>
                <math:ci>Na_1</math:ci>
              </math:apply>
            </math:apply>
          </math:math>
        </assignmentRule>
        <assignmentRule variable="C_fkh2p2_1">
          <math:math>
            <math:apply>
              <math:divide/>
              <math:ci>Fkh2p2_1</math:ci>
              <math:apply>
                <math:times/>
                <math:ci>V_1</math:ci>
                <math:ci>Na_1</math:ci>
              </math:apply>
            </math:apply>
          </math:math>
        </assignmentRule>
        <assignmentRule variable="C_ht1_1">
          <math:math>
            <math:apply>
              <math:divide/>
              <math:ci>Ht1_1</math:ci>
              <math:apply>
                <math:times/>
                <math:ci>V_1</math:ci>
                <math:ci>Na_1</math:ci>
              </math:apply>
            </math:apply>
          </math:math>
        </assignmentRule>
        <assignmentRule variable="C_net1CT_1">
          <math:math>
            <math:apply>
              <math:divide/>
              <math:ci>Net1CT_1</math:ci>
              <math:apply>
                <math:times/>
                <math:ci>V_1</math:ci>
                <math:ci>Na_1</math:ci>
              </math:apply>
            </math:apply>
          </math:math>
        </assignmentRule>
        <assignmentRule variable="C_rentT_1">
          <math:math>
            <math:apply>
              <math:divide/>
              <math:ci>RENTT_1</math:ci>
              <math:apply>
                <math:times/>
                <math:ci>V_1</math:ci>
                <math:ci>Na_1</math:ci>
              </math:apply>
            </math:apply>
          </math:math>
        </assignmentRule>
        <assignmentRule variable="SSbud_1">
          <math:math>
            <math:apply>
              <math:plus/>
              <math:apply>
                <math:plus/>
                <math:apply>
                  <math:plus/>
                  <math:apply>
                    <math:times/>
                    <math:ci>ebdn3_1</math:ci>
                    <math:ci>Cln3_1</math:ci>
                  </math:apply>
                  <math:apply>
                    <math:times/>
                    <math:ci>ebdn1_1</math:ci>
                    <math:ci>Cln1_1</math:ci>
                  </math:apply>
                </math:apply>
                <math:apply>
                  <math:times/>
                  <math:ci>ebdn2_1</math:ci>
                  <math:ci>Cln2_1</math:ci>
                </math:apply>
              </math:apply>
              <math:apply>
                <math:times/>
                <math:ci>ebdb5_1</math:ci>
                <math:ci>Clb5_1</math:ci>
              </math:apply>
            </math:apply>
          </math:math>
        </assignmentRule>
        <assignmentRule variable="SSdna_1">
          <math:math>
            <math:apply>
              <math:plus/>
              <math:apply>
                <math:times/>
                <math:ci>enab5_1</math:ci>
                <math:ci>Clb5_1</math:ci>
              </math:apply>
              <math:apply>
                <math:times/>
                <math:ci>enab2_1</math:ci>
                <math:ci>Clb2_1</math:ci>
              </math:apply>
            </math:apply>
          </math:math>
        </assignmentRule>
        <assignmentRule variable="C_cln1_1">
          <math:math>
            <math:apply>
              <math:divide/>
              <math:ci>Cln1_1</math:ci>
              <math:apply>
                <math:times/>
                <math:ci>V_1</math:ci>
                <math:ci>Na_1</math:ci>
              </math:apply>
            </math:apply>
          </math:math>
        </assignmentRule>
        <assignmentRule variable="C_cdc20_1">
          <math:math>
            <math:apply>
              <math:divide/>
              <math:ci>Cdc20_1</math:ci>
              <math:apply>
                <math:times/>
                <math:ci>V_1</math:ci>
                <math:ci>Na_1</math:ci>
              </math:apply>
            </math:apply>
          </math:math>
        </assignmentRule>
        <assignmentRule variable="C_net1T_1">
          <math:math>
            <math:apply>
              <math:divide/>
              <math:ci>Net1T_1</math:ci>
              <math:apply>
                <math:times/>
                <math:ci>V_1</math:ci>
                <math:ci>Na_1</math:ci>
              </math:apply>
            </math:apply>
          </math:math>
        </assignmentRule>
      </listOfRules>
      <listOfReactions>
        <reaction fast="false" id="_0" name="1">
          <annotation xmlns:jigcell="http://www.sbml.org/2001/ns/jigcell">
            <jigcell:ratelaw jigcell:name="Mass_Action_0"></jigcell:ratelaw>
          </annotation>
          <listOfProducts>
            <speciesReference species="Mn3_1"/>
          </listOfProducts>
          <kineticLaw>
            <math:math>
              <math:apply>
                <math:ci>Mass_Action_0_1</math:ci>
                <math:ci>ksmn3_1</math:ci>
              </math:apply>
            </math:math>
          </kineticLaw>
        </reaction>
        <reaction fast="false" id="_1" name="2">
          <annotation xmlns:jigcell="http://www.sbml.org/2001/ns/jigcell">
            <jigcell:ratelaw jigcell:name="Mass_Action_1"></jigcell:ratelaw>
          </annotation>
          <listOfReactants>
            <speciesReference species="Mn3_1"/>
          </listOfReactants>
          <kineticLaw>
            <math:math>
              <math:apply>
                <math:ci>Mass_Action_1_1</math:ci>
                <math:ci>gdmn3_1</math:ci>
                <math:ci>Mn3_1</math:ci>
              </math:apply>
            </math:math>
          </kineticLaw>
        </reaction>
        <reaction fast="false" id="_2" name="3">
          <annotation xmlns:jigcell="http://www.sbml.org/2001/ns/jigcell">
            <jigcell:ratelaw jigcell:name="Mass_Action_0"></jigcell:ratelaw>
          </annotation>
          <listOfProducts>
            <speciesReference species="Cln3_1"/>
          </listOfProducts>
          <listOfModifiers>
            <modifierSpeciesReference species="V_1"/>
            <modifierSpeciesReference species="Mn3_1"/>
          </listOfModifiers>
          <kineticLaw>
            <math:math>
              <math:apply>
                <math:ci>Mass_Action_0_1</math:ci>
                <math:apply>
                  <math:times/>
                  <math:apply>
                    <math:times/>
                    <math:apply>
                      <math:times/>
                      <math:ci>ksn3_1</math:ci>
                      <math:ci>V_1</math:ci>
                    </math:apply>
                    <math:ci>V_1</math:ci>
                  </math:apply>
                  <math:ci>Mn3_1</math:ci>
                </math:apply>
              </math:apply>
            </math:math>
          </kineticLaw>
        </reaction>
        <reaction fast="false" id="_3" name="4">
          <annotation xmlns:jigcell="http://www.sbml.org/2001/ns/jigcell">
            <jigcell:ratelaw jigcell:name="Mass_Action_1"></jigcell:ratelaw>
          </annotation>
          <listOfReactants>
            <speciesReference species="Cln3_1"/>
          </listOfReactants>
          <kineticLaw>
            <math:math>
              <math:apply>
                <math:ci>Mass_Action_1_1</math:ci>
                <math:ci>gdn3_1</math:ci>
                <math:ci>Cln3_1</math:ci>
              </math:apply>
            </math:math>
          </kineticLaw>
        </reaction>
        <reaction fast="false" id="_485_1" name="5">
          <annotation xmlns:jigcell="http://www.sbml.org/2001/ns/jigcell">
            <jigcell:ratelaw jigcell:name="Mass_Action_1"></jigcell:ratelaw>
          </annotation>
          <listOfReactants>
            <speciesReference species="Gi_n1_1"/>
          </listOfReactants>
          <listOfProducts>
            <speciesReference species="Ga_n1_1"/>
          </listOfProducts>
          <listOfModifiers>
            <modifierSpeciesReference species="V_1"/>
            <modifierSpeciesReference species="SBF_1"/>
          </listOfModifiers>
          <kineticLaw>
            <math:math>
              <math:apply>
                <math:ci>Mass_Action_1_1</math:ci>
                <math:apply>
                  <math:times/>
                  <math:apply>
                    <math:divide/>
                    <math:ci>kagn1_1</math:ci>
                    <math:ci>V_1</math:ci>
                  </math:apply>
                  <math:ci>SBF_1</math:ci>
                </math:apply>
                <math:ci>Gi_n1_1</math:ci>
              </math:apply>
            </math:math>
          </kineticLaw>
        </reaction>
        <reaction fast="false" id="_486_1" name="6">
          <annotation xmlns:jigcell="http://www.sbml.org/2001/ns/jigcell">
            <jigcell:ratelaw jigcell:name="Mass_Action_1"></jigcell:ratelaw>
          </annotation>
          <listOfReactants>
            <speciesReference species="Ga_n1_1"/>
          </listOfReactants>
          <listOfProducts>
            <speciesReference species="Gi_n1_1"/>
          </listOfProducts>
          <kineticLaw>
            <math:math>
              <math:apply>
                <math:ci>Mass_Action_1_1</math:ci>
                <math:ci>kdgn1_1</math:ci>
                <math:ci>Ga_n1_1</math:ci>
              </math:apply>
            </math:math>
          </kineticLaw>
        </reaction>
        <reaction fast="false" id="reaction_481" name="7">
          <annotation xmlns:jigcell="http://www.sbml.org/2001/ns/jigcell">
            <jigcell:ratelaw jigcell:name="Mass_Action_0"></jigcell:ratelaw>
          </annotation>
          <listOfProducts>
            <speciesReference species="Mn1_1"/>
          </listOfProducts>
          <listOfModifiers>
            <modifierSpeciesReference species="Ga_n2_1"/>
          </listOfModifiers>
          <kineticLaw>
            <math:math>
              <math:apply>
                <math:ci>Mass_Action_0_1</math:ci>
                <math:apply>
                  <math:plus/>
                  <math:ci>ksmn1_1</math:ci>
                  <math:apply>
                    <math:times/>
                    <math:ci>ksmn1p_1</math:ci>
                    <math:ci>Ga_n2_1</math:ci>
                  </math:apply>
                </math:apply>
              </math:apply>
            </math:math>
          </kineticLaw>
        </reaction>
        <reaction fast="false" id="reaction_482" name="8">
          <annotation xmlns:jigcell="http://www.sbml.org/2001/ns/jigcell">
            <jigcell:ratelaw jigcell:name="Mass_Action_1"></jigcell:ratelaw>
          </annotation>
          <listOfReactants>
            <speciesReference species="Mn1_1"/>
          </listOfReactants>
          <kineticLaw>
            <math:math>
              <math:apply>
                <math:ci>Mass_Action_1_1</math:ci>
                <math:ci>gdmn1_1</math:ci>
                <math:ci>Mn1_1</math:ci>
              </math:apply>
            </math:math>
          </kineticLaw>
        </reaction>
        <reaction fast="false" id="reaction_483" name="9">
          <annotation xmlns:jigcell="http://www.sbml.org/2001/ns/jigcell">
            <jigcell:ratelaw jigcell:name="Mass_Action_0"></jigcell:ratelaw>
          </annotation>
          <listOfProducts>
            <speciesReference species="Cln1_1"/>
          </listOfProducts>
          <listOfModifiers>
            <modifierSpeciesReference species="V_1"/>
            <modifierSpeciesReference species="Mn1_1"/>
          </listOfModifiers>
          <kineticLaw>
            <math:math>
              <math:apply>
                <math:ci>Mass_Action_0_1</math:ci>
                <math:apply>
                  <math:times/>
                  <math:apply>
                    <math:times/>
                    <math:ci>ksn1_1</math:ci>
                    <math:ci>V_1</math:ci>
                  </math:apply>
                  <math:ci>Mn1_1</math:ci>
                </math:apply>
              </math:apply>
            </math:math>
          </kineticLaw>
        </reaction>
        <reaction fast="false" id="reaction_484" name="10">
          <annotation xmlns:jigcell="http://www.sbml.org/2001/ns/jigcell">
            <jigcell:ratelaw jigcell:name="Mass_Action_1"></jigcell:ratelaw>
          </annotation>
          <listOfReactants>
            <speciesReference species="Cln1_1"/>
          </listOfReactants>
          <kineticLaw>
            <math:math>
              <math:apply>
                <math:ci>Mass_Action_1_1</math:ci>
                <math:ci>gdn1_1</math:ci>
                <math:ci>Cln1_1</math:ci>
              </math:apply>
            </math:math>
          </kineticLaw>
        </reaction>
        <reaction fast="false" id="_4" name="11">
          <annotation xmlns:jigcell="http://www.sbml.org/2001/ns/jigcell">
            <jigcell:ratelaw jigcell:name="Mass_Action_1"></jigcell:ratelaw>
          </annotation>
          <listOfReactants>
            <speciesReference species="Gi_n2_1"/>
          </listOfReactants>
          <listOfProducts>
            <speciesReference species="Ga_n2_1"/>
          </listOfProducts>
          <listOfModifiers>
            <modifierSpeciesReference species="V_1"/>
            <modifierSpeciesReference species="SBF_1"/>
          </listOfModifiers>
          <kineticLaw>
            <math:math>
              <math:apply>
                <math:ci>Mass_Action_1_1</math:ci>
                <math:apply>
                  <math:times/>
                  <math:apply>
                    <math:divide/>
                    <math:ci>kagn2_1</math:ci>
                    <math:ci>V_1</math:ci>
                  </math:apply>
                  <math:ci>SBF_1</math:ci>
                </math:apply>
                <math:ci>Gi_n2_1</math:ci>
              </math:apply>
            </math:math>
          </kineticLaw>
        </reaction>
        <reaction fast="false" id="_5" name="12">
          <annotation xmlns:jigcell="http://www.sbml.org/2001/ns/jigcell">
            <jigcell:ratelaw jigcell:name="Mass_Action_1"></jigcell:ratelaw>
          </annotation>
          <listOfReactants>
            <speciesReference species="Ga_n2_1"/>
          </listOfReactants>
          <listOfProducts>
            <speciesReference species="Gi_n2_1"/>
          </listOfProducts>
          <kineticLaw>
            <math:math>
              <math:apply>
                <math:ci>Mass_Action_1_1</math:ci>
                <math:ci>kdgn2_1</math:ci>
                <math:ci>Ga_n2_1</math:ci>
              </math:apply>
            </math:math>
          </kineticLaw>
        </reaction>
        <reaction fast="false" id="_6" name="13">
          <annotation xmlns:jigcell="http://www.sbml.org/2001/ns/jigcell">
            <jigcell:ratelaw jigcell:name="Mass_Action_0"></jigcell:ratelaw>
          </annotation>
          <listOfProducts>
            <speciesReference species="Mn2_1"/>
          </listOfProducts>
          <listOfModifiers>
            <modifierSpeciesReference species="Ga_n2_1"/>
          </listOfModifiers>
          <kineticLaw>
            <math:math>
              <math:apply>
                <math:ci>Mass_Action_0_1</math:ci>
                <math:apply>
                  <math:plus/>
                  <math:ci>ksmn2_1</math:ci>
                  <math:apply>
                    <math:times/>
                    <math:ci>ksmn2p_1</math:ci>
                    <math:ci>Ga_n2_1</math:ci>
                  </math:apply>
                </math:apply>
              </math:apply>
            </math:math>
          </kineticLaw>
        </reaction>
        <reaction fast="false" id="_7" name="14">
          <annotation xmlns:jigcell="http://www.sbml.org/2001/ns/jigcell">
            <jigcell:ratelaw jigcell:name="Mass_Action_1"></jigcell:ratelaw>
          </annotation>
          <listOfReactants>
            <speciesReference species="Mn2_1"/>
          </listOfReactants>
          <kineticLaw>
            <math:math>
              <math:apply>
                <math:ci>Mass_Action_1_1</math:ci>
                <math:ci>gdmn2_1</math:ci>
                <math:ci>Mn2_1</math:ci>
              </math:apply>
            </math:math>
          </kineticLaw>
        </reaction>
        <reaction fast="false" id="_8" name="15">
          <annotation xmlns:jigcell="http://www.sbml.org/2001/ns/jigcell">
            <jigcell:ratelaw jigcell:name="Mass_Action_0"></jigcell:ratelaw>
          </annotation>
          <listOfProducts>
            <speciesReference species="Cln2_1"/>
          </listOfProducts>
          <listOfModifiers>
            <modifierSpeciesReference species="V_1"/>
            <modifierSpeciesReference species="Mn2_1"/>
          </listOfModifiers>
          <kineticLaw>
            <math:math>
              <math:apply>
                <math:ci>Mass_Action_0_1</math:ci>
                <math:apply>
                  <math:times/>
                  <math:apply>
                    <math:times/>
                    <math:ci>ksn2_1</math:ci>
                    <math:ci>V_1</math:ci>
                  </math:apply>
                  <math:ci>Mn2_1</math:ci>
                </math:apply>
              </math:apply>
            </math:math>
          </kineticLaw>
        </reaction>
        <reaction fast="false" id="_9" name="16">
          <annotation xmlns:jigcell="http://www.sbml.org/2001/ns/jigcell">
            <jigcell:ratelaw jigcell:name="Mass_Action_1"></jigcell:ratelaw>
          </annotation>
          <listOfReactants>
            <speciesReference species="Cln2_1"/>
          </listOfReactants>
          <kineticLaw>
            <math:math>
              <math:apply>
                <math:ci>Mass_Action_1_1</math:ci>
                <math:ci>gdn2_1</math:ci>
                <math:ci>Cln2_1</math:ci>
              </math:apply>
            </math:math>
          </kineticLaw>
        </reaction>
        <reaction fast="false" id="_487" name="17">
          <annotation xmlns:jigcell="http://www.sbml.org/2001/ns/jigcell">
            <jigcell:ratelaw jigcell:name="Mass_Action_1"></jigcell:ratelaw>
          </annotation>
          <annotation xmlns:jigcell="http://www.sbml.org/2001/ns/jigcell">
            <jigcell:rateparams jigcell:nameset="false" jigcell:state="0"></jigcell:rateparams>
          </annotation>
          <listOfReactants>
            <speciesReference species="Gi_Rd27_1"/>
          </listOfReactants>
          <listOfProducts>
            <speciesReference species="Ga_Rd27_1"/>
          </listOfProducts>
          <listOfModifiers>
            <modifierSpeciesReference species="V_1"/>
            <modifierSpeciesReference species="Cln3_1"/>
            <modifierSpeciesReference species="Cln1_1"/>
            <modifierSpeciesReference species="Cln2_1"/>
            <modifierSpeciesReference species="Clb5_1"/>
          </listOfModifiers>
          <kineticLaw>
            <math:math>
              <math:apply>
                <math:ci>Mass_Action_1_1</math:ci>
                <math:apply>
                  <math:times/>
                  <math:apply>
                    <math:divide/>
                    <math:ci>kagrd27_1</math:ci>
                    <math:ci>V_1</math:ci>
                  </math:apply>
                  <math:apply>
                    <math:plus/>
                    <math:apply>
                      <math:plus/>
                      <math:apply>
                        <math:plus/>
                        <math:apply>
                          <math:times/>
                          <math:ci>erdn3_1</math:ci>
                          <math:ci>Cln3_1</math:ci>
                        </math:apply>
                        <math:apply>
                          <math:times/>
                          <math:ci>erdn1_1</math:ci>
                          <math:ci>Cln1_1</math:ci>
                        </math:apply>
                      </math:apply>
                      <math:apply>
                        <math:times/>
                        <math:ci>erdn2_1</math:ci>
                        <math:ci>Cln2_1</math:ci>
                      </math:apply>
                    </math:apply>
                    <math:apply>
                      <math:times/>
                      <math:ci>erdb5_1</math:ci>
                      <math:ci>Clb5_1</math:ci>
                    </math:apply>
                  </math:apply>
                </math:apply>
                <math:ci>Gi_Rd27_1</math:ci>
              </math:apply>
            </math:math>
          </kineticLaw>
        </reaction>
        <reaction fast="false" id="_488" name="18">
          <annotation xmlns:jigcell="http://www.sbml.org/2001/ns/jigcell">
            <jigcell:ratelaw jigcell:name="Mass_Action_1"></jigcell:ratelaw>
          </annotation>
          <listOfReactants>
            <speciesReference species="Ga_Rd27_1"/>
          </listOfReactants>
          <listOfProducts>
            <speciesReference species="Gi_Rd27_1"/>
          </listOfProducts>
          <kineticLaw>
            <math:math>
              <math:apply>
                <math:ci>Mass_Action_1_1</math:ci>
                <math:ci>kdgrd27_1</math:ci>
                <math:ci>Ga_Rd27_1</math:ci>
              </math:apply>
            </math:math>
          </kineticLaw>
        </reaction>
        <reaction fast="false" id="_10" name="19">
          <annotation xmlns:jigcell="http://www.sbml.org/2001/ns/jigcell">
            <jigcell:ratelaw jigcell:name="Mass_Action_1"></jigcell:ratelaw>
          </annotation>
          <listOfReactants>
            <speciesReference species="Gi_b5_1"/>
          </listOfReactants>
          <listOfProducts>
            <speciesReference species="Ga_b5_1"/>
          </listOfProducts>
          <listOfModifiers>
            <modifierSpeciesReference species="V_1"/>
            <modifierSpeciesReference species="SBF_1"/>
          </listOfModifiers>
          <kineticLaw>
            <math:math>
              <math:apply>
                <math:ci>Mass_Action_1_1</math:ci>
                <math:apply>
                  <math:times/>
                  <math:apply>
                    <math:divide/>
                    <math:ci>kagb5_1</math:ci>
                    <math:ci>V_1</math:ci>
                  </math:apply>
                  <math:ci>SBF_1</math:ci>
                </math:apply>
                <math:ci>Gi_b5_1</math:ci>
              </math:apply>
            </math:math>
          </kineticLaw>
        </reaction>
        <reaction fast="false" id="_11" name="20">
          <annotation xmlns:jigcell="http://www.sbml.org/2001/ns/jigcell">
            <jigcell:ratelaw jigcell:name="Mass_Action_1"></jigcell:ratelaw>
          </annotation>
          <listOfReactants>
            <speciesReference species="Ga_b5_1"/>
          </listOfReactants>
          <listOfProducts>
            <speciesReference species="Gi_b5_1"/>
          </listOfProducts>
          <kineticLaw>
            <math:math>
              <math:apply>
                <math:ci>Mass_Action_1_1</math:ci>
                <math:ci>kdgb5_1</math:ci>
                <math:ci>Ga_b5_1</math:ci>
              </math:apply>
            </math:math>
          </kineticLaw>
        </reaction>
        <reaction fast="false" id="_12" name="21">
          <annotation xmlns:jigcell="http://www.sbml.org/2001/ns/jigcell">
            <jigcell:ratelaw jigcell:name="Mass_Action_0"></jigcell:ratelaw>
          </annotation>
          <listOfProducts>
            <speciesReference species="Mb5_1"/>
          </listOfProducts>
          <listOfModifiers>
            <modifierSpeciesReference species="Ga_b5_1"/>
          </listOfModifiers>
          <kineticLaw>
            <math:math>
              <math:apply>
                <math:ci>Mass_Action_0_1</math:ci>
                <math:apply>
                  <math:plus/>
                  <math:ci>ksmb5_1</math:ci>
                  <math:apply>
                    <math:times/>
                    <math:ci>ksmb5p_1</math:ci>
                    <math:ci>Ga_b5_1</math:ci>
                  </math:apply>
                </math:apply>
              </math:apply>
            </math:math>
          </kineticLaw>
        </reaction>
        <reaction fast="false" id="_13" name="22">
          <annotation xmlns:jigcell="http://www.sbml.org/2001/ns/jigcell">
            <jigcell:ratelaw jigcell:name="Mass_Action_1"></jigcell:ratelaw>
          </annotation>
          <listOfReactants>
            <speciesReference species="Mb5_1"/>
          </listOfReactants>
          <kineticLaw>
            <math:math>
              <math:apply>
                <math:ci>Mass_Action_1_1</math:ci>
                <math:ci>gdmb5_1</math:ci>
                <math:ci>Mb5_1</math:ci>
              </math:apply>
            </math:math>
          </kineticLaw>
        </reaction>
        <reaction fast="false" id="_14" name="23">
          <annotation xmlns:jigcell="http://www.sbml.org/2001/ns/jigcell">
            <jigcell:ratelaw jigcell:name="Mass_Action_0"></jigcell:ratelaw>
          </annotation>
          <listOfProducts>
            <speciesReference species="Clb5_1"/>
          </listOfProducts>
          <listOfModifiers>
            <modifierSpeciesReference species="V_1"/>
            <modifierSpeciesReference species="Mb5_1"/>
          </listOfModifiers>
          <kineticLaw>
            <math:math>
              <math:apply>
                <math:ci>Mass_Action_0_1</math:ci>
                <math:apply>
                  <math:times/>
                  <math:apply>
                    <math:times/>
                    <math:ci>ksb5_1</math:ci>
                    <math:ci>V_1</math:ci>
                  </math:apply>
                  <math:ci>Mb5_1</math:ci>
                </math:apply>
              </math:apply>
            </math:math>
          </kineticLaw>
        </reaction>
        <reaction fast="false" id="_15" name="24">
          <annotation xmlns:jigcell="http://www.sbml.org/2001/ns/jigcell">
            <jigcell:ratelaw jigcell:name="Mass_Action_1"></jigcell:ratelaw>
          </annotation>
          <listOfReactants>
            <speciesReference species="Clb5_1"/>
          </listOfReactants>
          <listOfModifiers>
            <modifierSpeciesReference species="vgdb5_1"/>
          </listOfModifiers>
          <kineticLaw>
            <math:math>
              <math:apply>
                <math:ci>Mass_Action_1_1</math:ci>
                <math:ci>vgdb5_1</math:ci>
                <math:ci>Clb5_1</math:ci>
              </math:apply>
            </math:math>
          </kineticLaw>
        </reaction>
        <reaction fast="false" id="reaction_498" name="25">
          <annotation xmlns:jigcell="http://www.sbml.org/2001/ns/jigcell">
            <jigcell:ratelaw jigcell:name="Mass_Action_0"></jigcell:ratelaw>
          </annotation>
          <listOfProducts>
            <speciesReference species="Msbf_1"/>
          </listOfProducts>
          <kineticLaw>
            <math:math>
              <math:apply>
                <math:ci>Mass_Action_0_1</math:ci>
                <math:ci>ksmsbf_1</math:ci>
              </math:apply>
            </math:math>
          </kineticLaw>
        </reaction>
        <reaction fast="false" id="reaction_499" name="26">
          <annotation xmlns:jigcell="http://www.sbml.org/2001/ns/jigcell">
            <jigcell:ratelaw jigcell:name="Mass_Action_1"></jigcell:ratelaw>
          </annotation>
          <listOfReactants>
            <speciesReference species="Msbf_1"/>
          </listOfReactants>
          <kineticLaw>
            <math:math>
              <math:apply>
                <math:ci>Mass_Action_1_1</math:ci>
                <math:ci>gdmsbf_1</math:ci>
                <math:ci>Msbf_1</math:ci>
              </math:apply>
            </math:math>
          </kineticLaw>
        </reaction>
        <reaction fast="false" id="_16" name="27">
          <annotation xmlns:jigcell="http://www.sbml.org/2001/ns/jigcell">
            <jigcell:ratelaw jigcell:name="Mass_Action_0"></jigcell:ratelaw>
          </annotation>
          <listOfProducts>
            <speciesReference species="SBF_1"/>
          </listOfProducts>
          <listOfModifiers>
            <modifierSpeciesReference species="V_1"/>
            <modifierSpeciesReference species="Msbf_1"/>
          </listOfModifiers>
          <kineticLaw>
            <math:math>
              <math:apply>
                <math:ci>Mass_Action_0_1</math:ci>
                <math:apply>
                  <math:times/>
                  <math:apply>
                    <math:times/>
                    <math:apply>
                      <math:times/>
                      <math:apply>
                        <math:plus/>
                        <math:ci>gdbf_1</math:ci>
                        <math:ci>al_1</math:ci>
                      </math:apply>
                      <math:ci>V_1</math:ci>
                    </math:apply>
                    <math:ci>SBFTc_1</math:ci>
                  </math:apply>
                  <math:ci>Msbf_1</math:ci>
                </math:apply>
              </math:apply>
            </math:math>
          </kineticLaw>
        </reaction>
        <reaction fast="false" id="_22" name="28">
          <annotation xmlns:jigcell="http://www.sbml.org/2001/ns/jigcell">
            <jigcell:ratelaw jigcell:name="Mass_Action_1"></jigcell:ratelaw>
          </annotation>
          <listOfReactants>
            <speciesReference species="SBF_1"/>
          </listOfReactants>
          <listOfProducts>
            <speciesReference species="SBFp1_1"/>
          </listOfProducts>
          <listOfModifiers>
            <modifierSpeciesReference species="vpbf_1"/>
          </listOfModifiers>
          <kineticLaw>
            <math:math>
              <math:apply>
                <math:ci>Mass_Action_1_1</math:ci>
                <math:ci>vpbf_1</math:ci>
                <math:ci>SBF_1</math:ci>
              </math:apply>
            </math:math>
          </kineticLaw>
        </reaction>
        <reaction fast="false" id="_23" name="29">
          <annotation xmlns:jigcell="http://www.sbml.org/2001/ns/jigcell">
            <jigcell:ratelaw jigcell:name="Mass_Action_1"></jigcell:ratelaw>
          </annotation>
          <listOfReactants>
            <speciesReference species="SBFp1_1"/>
          </listOfReactants>
          <listOfProducts>
            <speciesReference species="SBFp2_1"/>
          </listOfProducts>
          <listOfModifiers>
            <modifierSpeciesReference species="vpbf_1"/>
          </listOfModifiers>
          <kineticLaw>
            <math:math>
              <math:apply>
                <math:ci>Mass_Action_1_1</math:ci>
                <math:ci>vpbf_1</math:ci>
                <math:ci>SBFp1_1</math:ci>
              </math:apply>
            </math:math>
          </kineticLaw>
        </reaction>
        <reaction fast="false" id="_24" name="30">
          <annotation xmlns:jigcell="http://www.sbml.org/2001/ns/jigcell">
            <jigcell:ratelaw jigcell:name="Mass_Action_1"></jigcell:ratelaw>
          </annotation>
          <listOfReactants>
            <speciesReference species="SBFp2_1"/>
          </listOfReactants>
          <listOfProducts>
            <speciesReference species="SBFp3_1"/>
          </listOfProducts>
          <listOfModifiers>
            <modifierSpeciesReference species="vpbf_1"/>
          </listOfModifiers>
          <kineticLaw>
            <math:math>
              <math:apply>
                <math:ci>Mass_Action_1_1</math:ci>
                <math:ci>vpbf_1</math:ci>
                <math:ci>SBFp2_1</math:ci>
              </math:apply>
            </math:math>
          </kineticLaw>
        </reaction>
        <reaction fast="false" id="_25" name="31">
          <annotation xmlns:jigcell="http://www.sbml.org/2001/ns/jigcell">
            <jigcell:ratelaw jigcell:name="Mass_Action_1"></jigcell:ratelaw>
          </annotation>
          <listOfReactants>
            <speciesReference species="SBFp3_1"/>
          </listOfReactants>
          <listOfProducts>
            <speciesReference species="SBFp4_1"/>
          </listOfProducts>
          <listOfModifiers>
            <modifierSpeciesReference species="vpbf_1"/>
          </listOfModifiers>
          <kineticLaw>
            <math:math>
              <math:apply>
                <math:ci>Mass_Action_1_1</math:ci>
                <math:ci>vpbf_1</math:ci>
                <math:ci>SBFp3_1</math:ci>
              </math:apply>
            </math:math>
          </kineticLaw>
        </reaction>
        <reaction fast="false" id="_26" name="32">
          <annotation xmlns:jigcell="http://www.sbml.org/2001/ns/jigcell">
            <jigcell:ratelaw jigcell:name="Mass_Action_1"></jigcell:ratelaw>
          </annotation>
          <listOfReactants>
            <speciesReference species="SBFp1_1"/>
          </listOfReactants>
          <listOfProducts>
            <speciesReference species="SBF_1"/>
          </listOfProducts>
          <listOfModifiers>
            <modifierSpeciesReference species="vdpbf_1"/>
          </listOfModifiers>
          <kineticLaw>
            <math:math>
              <math:apply>
                <math:ci>Mass_Action_1_1</math:ci>
                <math:ci>vdpbf_1</math:ci>
                <math:ci>SBFp1_1</math:ci>
              </math:apply>
            </math:math>
          </kineticLaw>
        </reaction>
        <reaction fast="false" id="_27" name="33">
          <annotation xmlns:jigcell="http://www.sbml.org/2001/ns/jigcell">
            <jigcell:ratelaw jigcell:name="Mass_Action_1"></jigcell:ratelaw>
          </annotation>
          <listOfReactants>
            <speciesReference species="SBFp2_1"/>
          </listOfReactants>
          <listOfProducts>
            <speciesReference species="SBFp1_1"/>
          </listOfProducts>
          <listOfModifiers>
            <modifierSpeciesReference species="vdpbf_1"/>
          </listOfModifiers>
          <kineticLaw>
            <math:math>
              <math:apply>
                <math:ci>Mass_Action_1_1</math:ci>
                <math:ci>vdpbf_1</math:ci>
                <math:ci>SBFp2_1</math:ci>
              </math:apply>
            </math:math>
          </kineticLaw>
        </reaction>
        <reaction fast="false" id="_28" name="34">
          <annotation xmlns:jigcell="http://www.sbml.org/2001/ns/jigcell">
            <jigcell:ratelaw jigcell:name="Mass_Action_1"></jigcell:ratelaw>
          </annotation>
          <listOfReactants>
            <speciesReference species="SBFp3_1"/>
          </listOfReactants>
          <listOfProducts>
            <speciesReference species="SBFp2_1"/>
          </listOfProducts>
          <listOfModifiers>
            <modifierSpeciesReference species="vdpbf_1"/>
          </listOfModifiers>
          <kineticLaw>
            <math:math>
              <math:apply>
                <math:ci>Mass_Action_1_1</math:ci>
                <math:ci>vdpbf_1</math:ci>
                <math:ci>SBFp3_1</math:ci>
              </math:apply>
            </math:math>
          </kineticLaw>
        </reaction>
        <reaction fast="false" id="_29" name="35">
          <annotation xmlns:jigcell="http://www.sbml.org/2001/ns/jigcell">
            <jigcell:ratelaw jigcell:name="Mass_Action_1"></jigcell:ratelaw>
          </annotation>
          <listOfReactants>
            <speciesReference species="SBFp4_1"/>
          </listOfReactants>
          <listOfProducts>
            <speciesReference species="SBFp3_1"/>
          </listOfProducts>
          <listOfModifiers>
            <modifierSpeciesReference species="vdpbf_1"/>
          </listOfModifiers>
          <kineticLaw>
            <math:math>
              <math:apply>
                <math:ci>Mass_Action_1_1</math:ci>
                <math:ci>vdpbf_1</math:ci>
                <math:ci>SBFp4_1</math:ci>
              </math:apply>
            </math:math>
          </kineticLaw>
        </reaction>
        <reaction fast="false" id="_17" name="36">
          <annotation xmlns:jigcell="http://www.sbml.org/2001/ns/jigcell">
            <jigcell:ratelaw jigcell:name="Mass_Action_1"></jigcell:ratelaw>
          </annotation>
          <listOfReactants>
            <speciesReference species="SBF_1"/>
          </listOfReactants>
          <kineticLaw>
            <math:math>
              <math:apply>
                <math:ci>Mass_Action_1_1</math:ci>
                <math:ci>gdbf_1</math:ci>
                <math:ci>SBF_1</math:ci>
              </math:apply>
            </math:math>
          </kineticLaw>
        </reaction>
        <reaction fast="false" id="_30" name="37">
          <annotation xmlns:jigcell="http://www.sbml.org/2001/ns/jigcell">
            <jigcell:ratelaw jigcell:name="Mass_Action_1"></jigcell:ratelaw>
          </annotation>
          <listOfReactants>
            <speciesReference species="SBFp1_1"/>
          </listOfReactants>
          <kineticLaw>
            <math:math>
              <math:apply>
                <math:ci>Mass_Action_1_1</math:ci>
                <math:ci>gdbf_1</math:ci>
                <math:ci>SBFp1_1</math:ci>
              </math:apply>
            </math:math>
          </kineticLaw>
        </reaction>
        <reaction fast="false" id="_31" name="38">
          <annotation xmlns:jigcell="http://www.sbml.org/2001/ns/jigcell">
            <jigcell:ratelaw jigcell:name="Mass_Action_1"></jigcell:ratelaw>
          </annotation>
          <listOfReactants>
            <speciesReference species="SBFp2_1"/>
          </listOfReactants>
          <kineticLaw>
            <math:math>
              <math:apply>
                <math:ci>Mass_Action_1_1</math:ci>
                <math:ci>gdbf_1</math:ci>
                <math:ci>SBFp2_1</math:ci>
              </math:apply>
            </math:math>
          </kineticLaw>
        </reaction>
        <reaction fast="false" id="_32" name="39">
          <annotation xmlns:jigcell="http://www.sbml.org/2001/ns/jigcell">
            <jigcell:ratelaw jigcell:name="Mass_Action_1"></jigcell:ratelaw>
          </annotation>
          <listOfReactants>
            <speciesReference species="SBFp3_1"/>
          </listOfReactants>
          <kineticLaw>
            <math:math>
              <math:apply>
                <math:ci>Mass_Action_1_1</math:ci>
                <math:ci>gdbf_1</math:ci>
                <math:ci>SBFp3_1</math:ci>
              </math:apply>
            </math:math>
          </kineticLaw>
        </reaction>
        <reaction fast="false" id="_33" name="40">
          <annotation xmlns:jigcell="http://www.sbml.org/2001/ns/jigcell">
            <jigcell:ratelaw jigcell:name="Mass_Action_1"></jigcell:ratelaw>
          </annotation>
          <listOfReactants>
            <speciesReference species="SBFp4_1"/>
          </listOfReactants>
          <kineticLaw>
            <math:math>
              <math:apply>
                <math:ci>Mass_Action_1_1</math:ci>
                <math:ci>gdbf_1</math:ci>
                <math:ci>SBFp4_1</math:ci>
              </math:apply>
            </math:math>
          </kineticLaw>
        </reaction>
        <reaction fast="false" id="_302_1" name="41">
          <annotation xmlns:jigcell="http://www.sbml.org/2001/ns/jigcell">
            <jigcell:ratelaw jigcell:name="Mass_Action_0"></jigcell:ratelaw>
          </annotation>
          <listOfProducts>
            <speciesReference species="Mhbf_1"/>
          </listOfProducts>
          <kineticLaw>
            <math:math>
              <math:apply>
                <math:ci>Mass_Action_0_1</math:ci>
                <math:ci>ksmhbf_1</math:ci>
              </math:apply>
            </math:math>
          </kineticLaw>
        </reaction>
        <reaction fast="false" id="_312_1" name="42">
          <annotation xmlns:jigcell="http://www.sbml.org/2001/ns/jigcell">
            <jigcell:ratelaw jigcell:name="Mass_Action_1"></jigcell:ratelaw>
          </annotation>
          <listOfReactants>
            <speciesReference species="Mhbf_1"/>
          </listOfReactants>
          <kineticLaw>
            <math:math>
              <math:apply>
                <math:ci>Mass_Action_1_1</math:ci>
                <math:ci>gdmhbf_1</math:ci>
                <math:ci>Mhbf_1</math:ci>
              </math:apply>
            </math:math>
          </kineticLaw>
        </reaction>
        <reaction fast="false" id="_322_1" name="43">
          <annotation xmlns:jigcell="http://www.sbml.org/2001/ns/jigcell">
            <jigcell:ratelaw jigcell:name="Mass_Action_0"></jigcell:ratelaw>
          </annotation>
          <listOfProducts>
            <speciesReference species="Hbf_1"/>
          </listOfProducts>
          <listOfModifiers>
            <modifierSpeciesReference species="V_1"/>
            <modifierSpeciesReference species="Mhbf_1"/>
          </listOfModifiers>
          <kineticLaw>
            <math:math>
              <math:apply>
                <math:ci>Mass_Action_0_1</math:ci>
                <math:apply>
                  <math:times/>
                  <math:apply>
                    <math:times/>
                    <math:apply>
                      <math:times/>
                      <math:apply>
                        <math:plus/>
                        <math:ci>gdhbf_1</math:ci>
                        <math:ci>al_1</math:ci>
                      </math:apply>
                      <math:ci>V_1</math:ci>
                    </math:apply>
                    <math:ci>HbfTc_1</math:ci>
                  </math:apply>
                  <math:ci>Mhbf_1</math:ci>
                </math:apply>
              </math:apply>
            </math:math>
          </kineticLaw>
        </reaction>
        <reaction fast="false" id="_332_1" name="44">
          <annotation xmlns:jigcell="http://www.sbml.org/2001/ns/jigcell">
            <jigcell:ratelaw jigcell:name="Mass_Action_1"></jigcell:ratelaw>
          </annotation>
          <listOfReactants>
            <speciesReference species="Hbf_1"/>
          </listOfReactants>
          <kineticLaw>
            <math:math>
              <math:apply>
                <math:ci>Mass_Action_1_1</math:ci>
                <math:ci>gdhbf_1</math:ci>
                <math:ci>Hbf_1</math:ci>
              </math:apply>
            </math:math>
          </kineticLaw>
        </reaction>
        <reaction fast="false" id="_18" name="45">
          <annotation xmlns:jigcell="http://www.sbml.org/2001/ns/jigcell">
            <jigcell:ratelaw jigcell:name="Mass_Action_0"></jigcell:ratelaw>
          </annotation>
          <listOfProducts>
            <speciesReference species="Mi5_1"/>
          </listOfProducts>
          <kineticLaw>
            <math:math>
              <math:apply>
                <math:ci>Mass_Action_0_1</math:ci>
                <math:ci>ksmi5_1</math:ci>
              </math:apply>
            </math:math>
          </kineticLaw>
        </reaction>
        <reaction fast="false" id="_19" name="46">
          <annotation xmlns:jigcell="http://www.sbml.org/2001/ns/jigcell">
            <jigcell:ratelaw jigcell:name="Mass_Action_1"></jigcell:ratelaw>
          </annotation>
          <listOfReactants>
            <speciesReference species="Mi5_1"/>
          </listOfReactants>
          <kineticLaw>
            <math:math>
              <math:apply>
                <math:ci>Mass_Action_1_1</math:ci>
                <math:ci>gdmi5_1</math:ci>
                <math:ci>Mi5_1</math:ci>
              </math:apply>
            </math:math>
          </kineticLaw>
        </reaction>
        <reaction fast="false" id="_20" name="47">
          <annotation xmlns:jigcell="http://www.sbml.org/2001/ns/jigcell">
            <jigcell:ratelaw jigcell:name="Mass_Action_0"></jigcell:ratelaw>
          </annotation>
          <listOfProducts>
            <speciesReference species="Whi5_1"/>
          </listOfProducts>
          <listOfModifiers>
            <modifierSpeciesReference species="V_1"/>
            <modifierSpeciesReference species="Mi5_1"/>
          </listOfModifiers>
          <kineticLaw>
            <math:math>
              <math:apply>
                <math:ci>Mass_Action_0_1</math:ci>
                <math:apply>
                  <math:times/>
                  <math:apply>
                    <math:times/>
                    <math:apply>
                      <math:times/>
                      <math:apply>
                        <math:plus/>
                        <math:ci>gdi5_1</math:ci>
                        <math:ci>al_1</math:ci>
                      </math:apply>
                      <math:ci>V_1</math:ci>
                    </math:apply>
                    <math:ci>Whi5Tc_1</math:ci>
                  </math:apply>
                  <math:ci>Mi5_1</math:ci>
                </math:apply>
              </math:apply>
            </math:math>
          </kineticLaw>
        </reaction>
        <reaction fast="false" id="_38" name="48">
          <annotation xmlns:jigcell="http://www.sbml.org/2001/ns/jigcell">
            <jigcell:ratelaw jigcell:name="Mass_Action_1"></jigcell:ratelaw>
          </annotation>
          <listOfReactants>
            <speciesReference species="Whi5_1"/>
          </listOfReactants>
          <listOfProducts>
            <speciesReference species="Whi5p1_1"/>
          </listOfProducts>
          <listOfModifiers>
            <modifierSpeciesReference species="vpi5_1"/>
          </listOfModifiers>
          <kineticLaw>
            <math:math>
              <math:apply>
                <math:ci>Mass_Action_1_1</math:ci>
                <math:ci>vpi5_1</math:ci>
                <math:ci>Whi5_1</math:ci>
              </math:apply>
            </math:math>
          </kineticLaw>
        </reaction>
        <reaction fast="false" id="_382_1" name="49">
          <annotation xmlns:jigcell="http://www.sbml.org/2001/ns/jigcell">
            <jigcell:ratelaw jigcell:name="Mass_Action_1"></jigcell:ratelaw>
          </annotation>
          <listOfReactants>
            <speciesReference species="Whi5p1_1"/>
          </listOfReactants>
          <listOfProducts>
            <speciesReference species="Whi5p2_1"/>
          </listOfProducts>
          <listOfModifiers>
            <modifierSpeciesReference species="vpi5_1"/>
          </listOfModifiers>
          <kineticLaw>
            <math:math>
              <math:apply>
                <math:ci>Mass_Action_1_1</math:ci>
                <math:ci>vpi5_1</math:ci>
                <math:ci>Whi5p1_1</math:ci>
              </math:apply>
            </math:math>
          </kineticLaw>
        </reaction>
        <reaction fast="false" id="_3822_1" name="50">
          <annotation xmlns:jigcell="http://www.sbml.org/2001/ns/jigcell">
            <jigcell:ratelaw jigcell:name="Mass_Action_1"></jigcell:ratelaw>
          </annotation>
          <listOfReactants>
            <speciesReference species="Whi5p2_1"/>
          </listOfReactants>
          <listOfProducts>
            <speciesReference species="Whi5p3_1"/>
          </listOfProducts>
          <listOfModifiers>
            <modifierSpeciesReference species="vpi5_1"/>
          </listOfModifiers>
          <kineticLaw>
            <math:math>
              <math:apply>
                <math:ci>Mass_Action_1_1</math:ci>
                <math:ci>vpi5_1</math:ci>
                <math:ci>Whi5p2_1</math:ci>
              </math:apply>
            </math:math>
          </kineticLaw>
        </reaction>
        <reaction fast="false" id="_383_1" name="51">
          <annotation xmlns:jigcell="http://www.sbml.org/2001/ns/jigcell">
            <jigcell:ratelaw jigcell:name="Mass_Action_1"></jigcell:ratelaw>
          </annotation>
          <listOfReactants>
            <speciesReference species="Whi5p3_1"/>
          </listOfReactants>
          <listOfProducts>
            <speciesReference species="Whi5p4_1"/>
          </listOfProducts>
          <listOfModifiers>
            <modifierSpeciesReference species="vpi5_1"/>
          </listOfModifiers>
          <kineticLaw>
            <math:math>
              <math:apply>
                <math:ci>Mass_Action_1_1</math:ci>
                <math:ci>vpi5_1</math:ci>
                <math:ci>Whi5p3_1</math:ci>
              </math:apply>
            </math:math>
          </kineticLaw>
        </reaction>
        <reaction fast="false" id="_384_1" name="52">
          <annotation xmlns:jigcell="http://www.sbml.org/2001/ns/jigcell">
            <jigcell:ratelaw jigcell:name="Mass_Action_1"></jigcell:ratelaw>
          </annotation>
          <listOfReactants>
            <speciesReference species="Whi5p4_1"/>
          </listOfReactants>
          <listOfProducts>
            <speciesReference species="Whi5p5_1"/>
          </listOfProducts>
          <listOfModifiers>
            <modifierSpeciesReference species="vpi5_1"/>
          </listOfModifiers>
          <kineticLaw>
            <math:math>
              <math:apply>
                <math:ci>Mass_Action_1_1</math:ci>
                <math:ci>vpi5_1</math:ci>
                <math:ci>Whi5p4_1</math:ci>
              </math:apply>
            </math:math>
          </kineticLaw>
        </reaction>
        <reaction fast="false" id="_385_1" name="53">
          <annotation xmlns:jigcell="http://www.sbml.org/2001/ns/jigcell">
            <jigcell:ratelaw jigcell:name="Mass_Action_1"></jigcell:ratelaw>
          </annotation>
          <listOfReactants>
            <speciesReference species="Whi5p5_1"/>
          </listOfReactants>
          <listOfProducts>
            <speciesReference species="Whi5p6_1"/>
          </listOfProducts>
          <listOfModifiers>
            <modifierSpeciesReference species="vpi5_1"/>
          </listOfModifiers>
          <kineticLaw>
            <math:math>
              <math:apply>
                <math:ci>Mass_Action_1_1</math:ci>
                <math:ci>vpi5_1</math:ci>
                <math:ci>Whi5p5_1</math:ci>
              </math:apply>
            </math:math>
          </kineticLaw>
        </reaction>
        <reaction fast="false" id="reaction_45" name="54">
          <annotation xmlns:jigcell="http://www.sbml.org/2001/ns/jigcell">
            <jigcell:ratelaw jigcell:name="Mass_Action_1"></jigcell:ratelaw>
          </annotation>
          <listOfReactants>
            <speciesReference species="Whi5p6_1"/>
          </listOfReactants>
          <listOfProducts>
            <speciesReference species="Whi5p7_1"/>
          </listOfProducts>
          <listOfModifiers>
            <modifierSpeciesReference species="vpi5_1"/>
          </listOfModifiers>
          <kineticLaw>
            <math:math>
              <math:apply>
                <math:ci>Mass_Action_1_1</math:ci>
                <math:ci>vpi5_1</math:ci>
                <math:ci>Whi5p6_1</math:ci>
              </math:apply>
            </math:math>
          </kineticLaw>
        </reaction>
        <reaction fast="false" id="reaction_46" name="55">
          <annotation xmlns:jigcell="http://www.sbml.org/2001/ns/jigcell">
            <jigcell:ratelaw jigcell:name="Mass_Action_1"></jigcell:ratelaw>
          </annotation>
          <listOfReactants>
            <speciesReference species="Whi5p7_1"/>
          </listOfReactants>
          <listOfProducts>
            <speciesReference species="Whi5p8_1"/>
          </listOfProducts>
          <listOfModifiers>
            <modifierSpeciesReference species="vpi5_1"/>
          </listOfModifiers>
          <kineticLaw>
            <math:math>
              <math:apply>
                <math:ci>Mass_Action_1_1</math:ci>
                <math:ci>vpi5_1</math:ci>
                <math:ci>Whi5p7_1</math:ci>
              </math:apply>
            </math:math>
          </kineticLaw>
        </reaction>
        <reaction fast="false" id="reaction_47" name="56">
          <annotation xmlns:jigcell="http://www.sbml.org/2001/ns/jigcell">
            <jigcell:ratelaw jigcell:name="Mass_Action_1"></jigcell:ratelaw>
          </annotation>
          <listOfReactants>
            <speciesReference species="Whi5p8_1"/>
          </listOfReactants>
          <listOfProducts>
            <speciesReference species="Whi5p9_1"/>
          </listOfProducts>
          <listOfModifiers>
            <modifierSpeciesReference species="vpi5_1"/>
          </listOfModifiers>
          <kineticLaw>
            <math:math>
              <math:apply>
                <math:ci>Mass_Action_1_1</math:ci>
                <math:ci>vpi5_1</math:ci>
                <math:ci>Whi5p8_1</math:ci>
              </math:apply>
            </math:math>
          </kineticLaw>
        </reaction>
        <reaction fast="false" id="reaction_48" name="57">
          <annotation xmlns:jigcell="http://www.sbml.org/2001/ns/jigcell">
            <jigcell:ratelaw jigcell:name="Mass_Action_1"></jigcell:ratelaw>
          </annotation>
          <listOfReactants>
            <speciesReference species="Whi5p9_1"/>
          </listOfReactants>
          <listOfProducts>
            <speciesReference species="Whi5p10_1"/>
          </listOfProducts>
          <listOfModifiers>
            <modifierSpeciesReference species="vpi5_1"/>
          </listOfModifiers>
          <kineticLaw>
            <math:math>
              <math:apply>
                <math:ci>Mass_Action_1_1</math:ci>
                <math:ci>vpi5_1</math:ci>
                <math:ci>Whi5p9_1</math:ci>
              </math:apply>
            </math:math>
          </kineticLaw>
        </reaction>
        <reaction fast="false" id="_386_1" name="58">
          <annotation xmlns:jigcell="http://www.sbml.org/2001/ns/jigcell">
            <jigcell:ratelaw jigcell:name="Mass_Action_1"></jigcell:ratelaw>
          </annotation>
          <listOfReactants>
            <speciesReference species="Whi5p1_1"/>
          </listOfReactants>
          <listOfProducts>
            <speciesReference species="Whi5_1"/>
          </listOfProducts>
          <listOfModifiers>
            <modifierSpeciesReference species="vdpi52_1"/>
          </listOfModifiers>
          <kineticLaw>
            <math:math>
              <math:apply>
                <math:ci>Mass_Action_1_1</math:ci>
                <math:ci>vdpi52_1</math:ci>
                <math:ci>Whi5p1_1</math:ci>
              </math:apply>
            </math:math>
          </kineticLaw>
        </reaction>
        <reaction fast="false" id="_3862_1" name="59">
          <annotation xmlns:jigcell="http://www.sbml.org/2001/ns/jigcell">
            <jigcell:ratelaw jigcell:name="Mass_Action_1"></jigcell:ratelaw>
          </annotation>
          <listOfReactants>
            <speciesReference species="Whi5p2_1"/>
          </listOfReactants>
          <listOfProducts>
            <speciesReference species="Whi5p1_1"/>
          </listOfProducts>
          <listOfModifiers>
            <modifierSpeciesReference species="vdpi52_1"/>
          </listOfModifiers>
          <kineticLaw>
            <math:math>
              <math:apply>
                <math:ci>Mass_Action_1_1</math:ci>
                <math:ci>vdpi52_1</math:ci>
                <math:ci>Whi5p2_1</math:ci>
              </math:apply>
            </math:math>
          </kineticLaw>
        </reaction>
        <reaction fast="false" id="_38622_1" name="60">
          <annotation xmlns:jigcell="http://www.sbml.org/2001/ns/jigcell">
            <jigcell:ratelaw jigcell:name="Mass_Action_1"></jigcell:ratelaw>
          </annotation>
          <listOfReactants>
            <speciesReference species="Whi5p3_1"/>
          </listOfReactants>
          <listOfProducts>
            <speciesReference species="Whi5p2_1"/>
          </listOfProducts>
          <listOfModifiers>
            <modifierSpeciesReference species="vdpi52_1"/>
          </listOfModifiers>
          <kineticLaw>
            <math:math>
              <math:apply>
                <math:ci>Mass_Action_1_1</math:ci>
                <math:ci>vdpi52_1</math:ci>
                <math:ci>Whi5p3_1</math:ci>
              </math:apply>
            </math:math>
          </kineticLaw>
        </reaction>
        <reaction fast="false" id="_38623_1" name="61">
          <annotation xmlns:jigcell="http://www.sbml.org/2001/ns/jigcell">
            <jigcell:ratelaw jigcell:name="Mass_Action_1"></jigcell:ratelaw>
          </annotation>
          <listOfReactants>
            <speciesReference species="Whi5p4_1"/>
          </listOfReactants>
          <listOfProducts>
            <speciesReference species="Whi5p3_1"/>
          </listOfProducts>
          <listOfModifiers>
            <modifierSpeciesReference species="vdpi52_1"/>
          </listOfModifiers>
          <kineticLaw>
            <math:math>
              <math:apply>
                <math:ci>Mass_Action_1_1</math:ci>
                <math:ci>vdpi52_1</math:ci>
                <math:ci>Whi5p4_1</math:ci>
              </math:apply>
            </math:math>
          </kineticLaw>
        </reaction>
        <reaction fast="false" id="_38624_1" name="62">
          <annotation xmlns:jigcell="http://www.sbml.org/2001/ns/jigcell">
            <jigcell:ratelaw jigcell:name="Mass_Action_1"></jigcell:ratelaw>
          </annotation>
          <listOfReactants>
            <speciesReference species="Whi5p5_1"/>
          </listOfReactants>
          <listOfProducts>
            <speciesReference species="Whi5p4_1"/>
          </listOfProducts>
          <listOfModifiers>
            <modifierSpeciesReference species="vdpi52_1"/>
          </listOfModifiers>
          <kineticLaw>
            <math:math>
              <math:apply>
                <math:ci>Mass_Action_1_1</math:ci>
                <math:ci>vdpi52_1</math:ci>
                <math:ci>Whi5p5_1</math:ci>
              </math:apply>
            </math:math>
          </kineticLaw>
        </reaction>
        <reaction fast="false" id="_38625_1" name="63">
          <annotation xmlns:jigcell="http://www.sbml.org/2001/ns/jigcell">
            <jigcell:ratelaw jigcell:name="Mass_Action_1"></jigcell:ratelaw>
          </annotation>
          <listOfReactants>
            <speciesReference species="Whi5p6_1"/>
          </listOfReactants>
          <listOfProducts>
            <speciesReference species="Whi5p5_1"/>
          </listOfProducts>
          <listOfModifiers>
            <modifierSpeciesReference species="vdpi52_1"/>
          </listOfModifiers>
          <kineticLaw>
            <math:math>
              <math:apply>
                <math:ci>Mass_Action_1_1</math:ci>
                <math:ci>vdpi52_1</math:ci>
                <math:ci>Whi5p6_1</math:ci>
              </math:apply>
            </math:math>
          </kineticLaw>
        </reaction>
        <reaction fast="false" id="reaction_51" name="64">
          <annotation xmlns:jigcell="http://www.sbml.org/2001/ns/jigcell">
            <jigcell:ratelaw jigcell:name="Mass_Action_1"></jigcell:ratelaw>
          </annotation>
          <listOfReactants>
            <speciesReference species="Whi5p7_1"/>
          </listOfReactants>
          <listOfProducts>
            <speciesReference species="Whi5p6_1"/>
          </listOfProducts>
          <listOfModifiers>
            <modifierSpeciesReference species="vdpi52_1"/>
          </listOfModifiers>
          <kineticLaw>
            <math:math>
              <math:apply>
                <math:ci>Mass_Action_1_1</math:ci>
                <math:ci>vdpi52_1</math:ci>
                <math:ci>Whi5p7_1</math:ci>
              </math:apply>
            </math:math>
          </kineticLaw>
        </reaction>
        <reaction fast="false" id="reaction_57" name="65">
          <annotation xmlns:jigcell="http://www.sbml.org/2001/ns/jigcell">
            <jigcell:ratelaw jigcell:name="Mass_Action_1"></jigcell:ratelaw>
          </annotation>
          <listOfReactants>
            <speciesReference species="Whi5p8_1"/>
          </listOfReactants>
          <listOfProducts>
            <speciesReference species="Whi5p7_1"/>
          </listOfProducts>
          <listOfModifiers>
            <modifierSpeciesReference species="vdpi52_1"/>
          </listOfModifiers>
          <kineticLaw>
            <math:math>
              <math:apply>
                <math:ci>Mass_Action_1_1</math:ci>
                <math:ci>vdpi52_1</math:ci>
                <math:ci>Whi5p8_1</math:ci>
              </math:apply>
            </math:math>
          </kineticLaw>
        </reaction>
        <reaction fast="false" id="reaction_58" name="66">
          <annotation xmlns:jigcell="http://www.sbml.org/2001/ns/jigcell">
            <jigcell:ratelaw jigcell:name="Mass_Action_1"></jigcell:ratelaw>
          </annotation>
          <listOfReactants>
            <speciesReference species="Whi5p9_1"/>
          </listOfReactants>
          <listOfProducts>
            <speciesReference species="Whi5p8_1"/>
          </listOfProducts>
          <listOfModifiers>
            <modifierSpeciesReference species="vdpi52_1"/>
          </listOfModifiers>
          <kineticLaw>
            <math:math>
              <math:apply>
                <math:ci>Mass_Action_1_1</math:ci>
                <math:ci>vdpi52_1</math:ci>
                <math:ci>Whi5p9_1</math:ci>
              </math:apply>
            </math:math>
          </kineticLaw>
        </reaction>
        <reaction fast="false" id="reaction_59" name="67">
          <annotation xmlns:jigcell="http://www.sbml.org/2001/ns/jigcell">
            <jigcell:ratelaw jigcell:name="Mass_Action_1"></jigcell:ratelaw>
          </annotation>
          <listOfReactants>
            <speciesReference species="Whi5p10_1"/>
          </listOfReactants>
          <listOfProducts>
            <speciesReference species="Whi5p9_1"/>
          </listOfProducts>
          <listOfModifiers>
            <modifierSpeciesReference species="vdpi52_1"/>
          </listOfModifiers>
          <kineticLaw>
            <math:math>
              <math:apply>
                <math:ci>Mass_Action_1_1</math:ci>
                <math:ci>vdpi52_1</math:ci>
                <math:ci>Whi5p10_1</math:ci>
              </math:apply>
            </math:math>
          </kineticLaw>
        </reaction>
        <reaction fast="false" id="_50" name="68">
          <annotation xmlns:jigcell="http://www.sbml.org/2001/ns/jigcell">
            <jigcell:ratelaw jigcell:name="Mass_Action_1"></jigcell:ratelaw>
          </annotation>
          <listOfReactants>
            <speciesReference species="Whi5_1"/>
          </listOfReactants>
          <kineticLaw>
            <math:math>
              <math:apply>
                <math:ci>Mass_Action_1_1</math:ci>
                <math:ci>gdi5_1</math:ci>
                <math:ci>Whi5_1</math:ci>
              </math:apply>
            </math:math>
          </kineticLaw>
        </reaction>
        <reaction fast="false" id="_502_1" name="69">
          <annotation xmlns:jigcell="http://www.sbml.org/2001/ns/jigcell">
            <jigcell:ratelaw jigcell:name="Mass_Action_1"></jigcell:ratelaw>
          </annotation>
          <listOfReactants>
            <speciesReference species="Whi5p1_1"/>
          </listOfReactants>
          <kineticLaw>
            <math:math>
              <math:apply>
                <math:ci>Mass_Action_1_1</math:ci>
                <math:ci>gdi5_1</math:ci>
                <math:ci>Whi5p1_1</math:ci>
              </math:apply>
            </math:math>
          </kineticLaw>
        </reaction>
        <reaction fast="false" id="_503_1" name="70">
          <annotation xmlns:jigcell="http://www.sbml.org/2001/ns/jigcell">
            <jigcell:ratelaw jigcell:name="Mass_Action_1"></jigcell:ratelaw>
          </annotation>
          <listOfReactants>
            <speciesReference species="Whi5p2_1"/>
          </listOfReactants>
          <kineticLaw>
            <math:math>
              <math:apply>
                <math:ci>Mass_Action_1_1</math:ci>
                <math:ci>gdi5_1</math:ci>
                <math:ci>Whi5p2_1</math:ci>
              </math:apply>
            </math:math>
          </kineticLaw>
        </reaction>
        <reaction fast="false" id="_504_1" name="71">
          <annotation xmlns:jigcell="http://www.sbml.org/2001/ns/jigcell">
            <jigcell:ratelaw jigcell:name="Mass_Action_1"></jigcell:ratelaw>
          </annotation>
          <listOfReactants>
            <speciesReference species="Whi5p3_1"/>
          </listOfReactants>
          <kineticLaw>
            <math:math>
              <math:apply>
                <math:ci>Mass_Action_1_1</math:ci>
                <math:ci>gdi5_1</math:ci>
                <math:ci>Whi5p3_1</math:ci>
              </math:apply>
            </math:math>
          </kineticLaw>
        </reaction>
        <reaction fast="false" id="_505_1" name="72">
          <annotation xmlns:jigcell="http://www.sbml.org/2001/ns/jigcell">
            <jigcell:ratelaw jigcell:name="Mass_Action_1"></jigcell:ratelaw>
          </annotation>
          <listOfReactants>
            <speciesReference species="Whi5p4_1"/>
          </listOfReactants>
          <kineticLaw>
            <math:math>
              <math:apply>
                <math:ci>Mass_Action_1_1</math:ci>
                <math:ci>gdi5_1</math:ci>
                <math:ci>Whi5p4_1</math:ci>
              </math:apply>
            </math:math>
          </kineticLaw>
        </reaction>
        <reaction fast="false" id="_506_1" name="73">
          <annotation xmlns:jigcell="http://www.sbml.org/2001/ns/jigcell">
            <jigcell:ratelaw jigcell:name="Mass_Action_1"></jigcell:ratelaw>
          </annotation>
          <listOfReactants>
            <speciesReference species="Whi5p5_1"/>
          </listOfReactants>
          <kineticLaw>
            <math:math>
              <math:apply>
                <math:ci>Mass_Action_1_1</math:ci>
                <math:ci>gdi5_1</math:ci>
                <math:ci>Whi5p5_1</math:ci>
              </math:apply>
            </math:math>
          </kineticLaw>
        </reaction>
        <reaction fast="false" id="_507_1" name="74">
          <annotation xmlns:jigcell="http://www.sbml.org/2001/ns/jigcell">
            <jigcell:ratelaw jigcell:name="Mass_Action_1"></jigcell:ratelaw>
          </annotation>
          <listOfReactants>
            <speciesReference species="Whi5p6_1"/>
          </listOfReactants>
          <kineticLaw>
            <math:math>
              <math:apply>
                <math:ci>Mass_Action_1_1</math:ci>
                <math:ci>gdi5_1</math:ci>
                <math:ci>Whi5p6_1</math:ci>
              </math:apply>
            </math:math>
          </kineticLaw>
        </reaction>
        <reaction fast="false" id="reaction_66" name="75">
          <annotation xmlns:jigcell="http://www.sbml.org/2001/ns/jigcell">
            <jigcell:ratelaw jigcell:name="Mass_Action_1"></jigcell:ratelaw>
          </annotation>
          <listOfReactants>
            <speciesReference species="Whi5p7_1"/>
          </listOfReactants>
          <kineticLaw>
            <math:math>
              <math:apply>
                <math:ci>Mass_Action_1_1</math:ci>
                <math:ci>gdi5_1</math:ci>
                <math:ci>Whi5p7_1</math:ci>
              </math:apply>
            </math:math>
          </kineticLaw>
        </reaction>
        <reaction fast="false" id="reaction_67" name="76">
          <annotation xmlns:jigcell="http://www.sbml.org/2001/ns/jigcell">
            <jigcell:ratelaw jigcell:name="Mass_Action_1"></jigcell:ratelaw>
          </annotation>
          <listOfReactants>
            <speciesReference species="Whi5p8_1"/>
          </listOfReactants>
          <kineticLaw>
            <math:math>
              <math:apply>
                <math:ci>Mass_Action_1_1</math:ci>
                <math:ci>gdi5_1</math:ci>
                <math:ci>Whi5p8_1</math:ci>
              </math:apply>
            </math:math>
          </kineticLaw>
        </reaction>
        <reaction fast="false" id="reaction_68" name="77">
          <annotation xmlns:jigcell="http://www.sbml.org/2001/ns/jigcell">
            <jigcell:ratelaw jigcell:name="Mass_Action_1"></jigcell:ratelaw>
          </annotation>
          <listOfReactants>
            <speciesReference species="Whi5p9_1"/>
          </listOfReactants>
          <kineticLaw>
            <math:math>
              <math:apply>
                <math:ci>Mass_Action_1_1</math:ci>
                <math:ci>gdi5_1</math:ci>
                <math:ci>Whi5p9_1</math:ci>
              </math:apply>
            </math:math>
          </kineticLaw>
        </reaction>
        <reaction fast="false" id="reaction_69" name="78">
          <annotation xmlns:jigcell="http://www.sbml.org/2001/ns/jigcell">
            <jigcell:ratelaw jigcell:name="Mass_Action_1"></jigcell:ratelaw>
          </annotation>
          <listOfReactants>
            <speciesReference species="Whi5p10_1"/>
          </listOfReactants>
          <kineticLaw>
            <math:math>
              <math:apply>
                <math:ci>Mass_Action_1_1</math:ci>
                <math:ci>gdi5_1</math:ci>
                <math:ci>Whi5p10_1</math:ci>
              </math:apply>
            </math:math>
          </kineticLaw>
        </reaction>
        <reaction fast="false" id="_60" name="79">
          <annotation xmlns:jigcell="http://www.sbml.org/2001/ns/jigcell">
            <jigcell:ratelaw jigcell:name="Mass_Action_2"></jigcell:ratelaw>
          </annotation>
          <listOfReactants>
            <speciesReference species="SBF_1"/>
            <speciesReference species="Whi5_1"/>
          </listOfReactants>
          <listOfProducts>
            <speciesReference species="Cmp_1"/>
          </listOfProducts>
          <listOfModifiers>
            <modifierSpeciesReference species="V_1"/>
          </listOfModifiers>
          <kineticLaw>
            <math:math>
              <math:apply>
                <math:ci>Mass_Action_2_1</math:ci>
                <math:apply>
                  <math:divide/>
                  <math:ci>kabf_1</math:ci>
                  <math:ci>V_1</math:ci>
                </math:apply>
                <math:ci>SBF_1</math:ci>
                <math:ci>Whi5_1</math:ci>
              </math:apply>
            </math:math>
          </kineticLaw>
        </reaction>
        <reaction fast="false" id="_61" name="80">
          <annotation xmlns:jigcell="http://www.sbml.org/2001/ns/jigcell">
            <jigcell:ratelaw jigcell:name="Mass_Action_2"></jigcell:ratelaw>
          </annotation>
          <listOfReactants>
            <speciesReference species="SBF_1"/>
            <speciesReference species="Whi5p1_1"/>
          </listOfReactants>
          <listOfProducts>
            <speciesReference species="Cmpp1_1"/>
          </listOfProducts>
          <listOfModifiers>
            <modifierSpeciesReference species="V_1"/>
          </listOfModifiers>
          <kineticLaw>
            <math:math>
              <math:apply>
                <math:ci>Mass_Action_2_1</math:ci>
                <math:apply>
                  <math:divide/>
                  <math:ci>kabf_1</math:ci>
                  <math:ci>V_1</math:ci>
                </math:apply>
                <math:ci>SBF_1</math:ci>
                <math:ci>Whi5p1_1</math:ci>
              </math:apply>
            </math:math>
          </kineticLaw>
        </reaction>
        <reaction fast="false" id="_62" name="81">
          <annotation xmlns:jigcell="http://www.sbml.org/2001/ns/jigcell">
            <jigcell:ratelaw jigcell:name="Mass_Action_2"></jigcell:ratelaw>
          </annotation>
          <listOfReactants>
            <speciesReference species="SBF_1"/>
            <speciesReference species="Whi5p2_1"/>
          </listOfReactants>
          <listOfProducts>
            <speciesReference species="Cmpp2_1"/>
          </listOfProducts>
          <listOfModifiers>
            <modifierSpeciesReference species="V_1"/>
          </listOfModifiers>
          <kineticLaw>
            <math:math>
              <math:apply>
                <math:ci>Mass_Action_2_1</math:ci>
                <math:apply>
                  <math:divide/>
                  <math:ci>kabf_1</math:ci>
                  <math:ci>V_1</math:ci>
                </math:apply>
                <math:ci>SBF_1</math:ci>
                <math:ci>Whi5p2_1</math:ci>
              </math:apply>
            </math:math>
          </kineticLaw>
        </reaction>
        <reaction fast="false" id="_63" name="82">
          <annotation xmlns:jigcell="http://www.sbml.org/2001/ns/jigcell">
            <jigcell:ratelaw jigcell:name="Mass_Action_1"></jigcell:ratelaw>
          </annotation>
          <listOfReactants>
            <speciesReference species="Cmp_1"/>
          </listOfReactants>
          <listOfProducts>
            <speciesReference species="SBF_1"/>
            <speciesReference species="Whi5_1"/>
          </listOfProducts>
          <kineticLaw>
            <math:math>
              <math:apply>
                <math:ci>Mass_Action_1_1</math:ci>
                <math:ci>kdbf_1</math:ci>
                <math:ci>Cmp_1</math:ci>
              </math:apply>
            </math:math>
          </kineticLaw>
        </reaction>
        <reaction fast="false" id="_632_1" name="83">
          <annotation xmlns:jigcell="http://www.sbml.org/2001/ns/jigcell">
            <jigcell:ratelaw jigcell:name="Mass_Action_1"></jigcell:ratelaw>
          </annotation>
          <listOfReactants>
            <speciesReference species="Cmpp1_1"/>
          </listOfReactants>
          <listOfProducts>
            <speciesReference species="SBF_1"/>
            <speciesReference species="Whi5p1_1"/>
          </listOfProducts>
          <kineticLaw>
            <math:math>
              <math:apply>
                <math:ci>Mass_Action_1_1</math:ci>
                <math:ci>kdbf_1</math:ci>
                <math:ci>Cmpp1_1</math:ci>
              </math:apply>
            </math:math>
          </kineticLaw>
        </reaction>
        <reaction fast="false" id="_6322_1" name="84">
          <annotation xmlns:jigcell="http://www.sbml.org/2001/ns/jigcell">
            <jigcell:ratelaw jigcell:name="Mass_Action_1"></jigcell:ratelaw>
          </annotation>
          <listOfReactants>
            <speciesReference species="Cmpp2_1"/>
          </listOfReactants>
          <listOfProducts>
            <speciesReference species="SBF_1"/>
            <speciesReference species="Whi5p2_1"/>
          </listOfProducts>
          <kineticLaw>
            <math:math>
              <math:apply>
                <math:ci>Mass_Action_1_1</math:ci>
                <math:ci>kdbf_1</math:ci>
                <math:ci>Cmpp2_1</math:ci>
              </math:apply>
            </math:math>
          </kineticLaw>
        </reaction>
        <reaction fast="false" id="_66" name="85">
          <annotation xmlns:jigcell="http://www.sbml.org/2001/ns/jigcell">
            <jigcell:ratelaw jigcell:name="Mass_Action_1"></jigcell:ratelaw>
          </annotation>
          <listOfReactants>
            <speciesReference species="Cmp_1"/>
          </listOfReactants>
          <listOfProducts>
            <speciesReference species="Cmpp1_1"/>
          </listOfProducts>
          <listOfModifiers>
            <modifierSpeciesReference species="vpi5_1"/>
          </listOfModifiers>
          <kineticLaw>
            <math:math>
              <math:apply>
                <math:ci>Mass_Action_1_1</math:ci>
                <math:ci>vpi5_1</math:ci>
                <math:ci>Cmp_1</math:ci>
              </math:apply>
            </math:math>
          </kineticLaw>
        </reaction>
        <reaction fast="false" id="_67" name="86">
          <annotation xmlns:jigcell="http://www.sbml.org/2001/ns/jigcell">
            <jigcell:ratelaw jigcell:name="Mass_Action_1"></jigcell:ratelaw>
          </annotation>
          <listOfReactants>
            <speciesReference species="Cmpp1_1"/>
          </listOfReactants>
          <listOfProducts>
            <speciesReference species="Cmpp2_1"/>
          </listOfProducts>
          <listOfModifiers>
            <modifierSpeciesReference species="vpi5_1"/>
          </listOfModifiers>
          <kineticLaw>
            <math:math>
              <math:apply>
                <math:ci>Mass_Action_1_1</math:ci>
                <math:ci>vpi5_1</math:ci>
                <math:ci>Cmpp1_1</math:ci>
              </math:apply>
            </math:math>
          </kineticLaw>
        </reaction>
        <reaction fast="false" id="_68" name="87">
          <annotation xmlns:jigcell="http://www.sbml.org/2001/ns/jigcell">
            <jigcell:ratelaw jigcell:name="Mass_Action_1"></jigcell:ratelaw>
          </annotation>
          <listOfReactants>
            <speciesReference species="Cmpp1_1"/>
          </listOfReactants>
          <listOfProducts>
            <speciesReference species="Cmp_1"/>
          </listOfProducts>
          <listOfModifiers>
            <modifierSpeciesReference species="vdpi52_1"/>
          </listOfModifiers>
          <kineticLaw>
            <math:math>
              <math:apply>
                <math:ci>Mass_Action_1_1</math:ci>
                <math:ci>vdpi52_1</math:ci>
                <math:ci>Cmpp1_1</math:ci>
              </math:apply>
            </math:math>
          </kineticLaw>
        </reaction>
        <reaction fast="false" id="_69" name="88">
          <annotation xmlns:jigcell="http://www.sbml.org/2001/ns/jigcell">
            <jigcell:ratelaw jigcell:name="Mass_Action_1"></jigcell:ratelaw>
          </annotation>
          <listOfReactants>
            <speciesReference species="Cmpp2_1"/>
          </listOfReactants>
          <listOfProducts>
            <speciesReference species="Cmpp1_1"/>
          </listOfProducts>
          <listOfModifiers>
            <modifierSpeciesReference species="vdpi52_1"/>
          </listOfModifiers>
          <kineticLaw>
            <math:math>
              <math:apply>
                <math:ci>Mass_Action_1_1</math:ci>
                <math:ci>vdpi52_1</math:ci>
                <math:ci>Cmpp2_1</math:ci>
              </math:apply>
            </math:math>
          </kineticLaw>
        </reaction>
        <reaction fast="false" id="_70" name="89">
          <annotation xmlns:jigcell="http://www.sbml.org/2001/ns/jigcell">
            <jigcell:ratelaw jigcell:name="Mass_Action_1"></jigcell:ratelaw>
          </annotation>
          <listOfReactants>
            <speciesReference species="Cmpp2_1"/>
          </listOfReactants>
          <listOfProducts>
            <speciesReference species="SBF_1"/>
            <speciesReference species="Whi5p3_1"/>
          </listOfProducts>
          <listOfModifiers>
            <modifierSpeciesReference species="vpi5_1"/>
          </listOfModifiers>
          <kineticLaw>
            <math:math>
              <math:apply>
                <math:ci>Mass_Action_1_1</math:ci>
                <math:ci>vpi5_1</math:ci>
                <math:ci>Cmpp2_1</math:ci>
              </math:apply>
            </math:math>
          </kineticLaw>
        </reaction>
        <reaction fast="false" id="_71" name="90">
          <annotation xmlns:jigcell="http://www.sbml.org/2001/ns/jigcell">
            <jigcell:ratelaw jigcell:name="Mass_Action_1"></jigcell:ratelaw>
          </annotation>
          <listOfReactants>
            <speciesReference species="Cmp_1"/>
          </listOfReactants>
          <listOfProducts>
            <speciesReference species="Whi5_1"/>
          </listOfProducts>
          <kineticLaw>
            <math:math>
              <math:apply>
                <math:ci>Mass_Action_1_1</math:ci>
                <math:ci>gdbf_1</math:ci>
                <math:ci>Cmp_1</math:ci>
              </math:apply>
            </math:math>
          </kineticLaw>
        </reaction>
        <reaction fast="false" id="_712_1" name="91">
          <annotation xmlns:jigcell="http://www.sbml.org/2001/ns/jigcell">
            <jigcell:ratelaw jigcell:name="Mass_Action_1"></jigcell:ratelaw>
          </annotation>
          <listOfReactants>
            <speciesReference species="Cmpp1_1"/>
          </listOfReactants>
          <listOfProducts>
            <speciesReference species="Whi5p1_1"/>
          </listOfProducts>
          <kineticLaw>
            <math:math>
              <math:apply>
                <math:ci>Mass_Action_1_1</math:ci>
                <math:ci>gdbf_1</math:ci>
                <math:ci>Cmpp1_1</math:ci>
              </math:apply>
            </math:math>
          </kineticLaw>
        </reaction>
        <reaction fast="false" id="_7122_1" name="92">
          <annotation xmlns:jigcell="http://www.sbml.org/2001/ns/jigcell">
            <jigcell:ratelaw jigcell:name="Mass_Action_1"></jigcell:ratelaw>
          </annotation>
          <listOfReactants>
            <speciesReference species="Cmpp2_1"/>
          </listOfReactants>
          <listOfProducts>
            <speciesReference species="Whi5p2_1"/>
          </listOfProducts>
          <kineticLaw>
            <math:math>
              <math:apply>
                <math:ci>Mass_Action_1_1</math:ci>
                <math:ci>gdbf_1</math:ci>
                <math:ci>Cmpp2_1</math:ci>
              </math:apply>
            </math:math>
          </kineticLaw>
        </reaction>
        <reaction fast="false" id="_713_1" name="93">
          <annotation xmlns:jigcell="http://www.sbml.org/2001/ns/jigcell">
            <jigcell:ratelaw jigcell:name="Mass_Action_1"></jigcell:ratelaw>
          </annotation>
          <listOfReactants>
            <speciesReference species="Cmp_1"/>
          </listOfReactants>
          <listOfProducts>
            <speciesReference species="SBF_1"/>
          </listOfProducts>
          <kineticLaw>
            <math:math>
              <math:apply>
                <math:ci>Mass_Action_1_1</math:ci>
                <math:ci>gdi5_1</math:ci>
                <math:ci>Cmp_1</math:ci>
              </math:apply>
            </math:math>
          </kineticLaw>
        </reaction>
        <reaction fast="false" id="_7132_1" name="94">
          <annotation xmlns:jigcell="http://www.sbml.org/2001/ns/jigcell">
            <jigcell:ratelaw jigcell:name="Mass_Action_1"></jigcell:ratelaw>
          </annotation>
          <listOfReactants>
            <speciesReference species="Cmpp1_1"/>
          </listOfReactants>
          <listOfProducts>
            <speciesReference species="SBF_1"/>
          </listOfProducts>
          <kineticLaw>
            <math:math>
              <math:apply>
                <math:ci>Mass_Action_1_1</math:ci>
                <math:ci>gdi5_1</math:ci>
                <math:ci>Cmpp1_1</math:ci>
              </math:apply>
            </math:math>
          </kineticLaw>
        </reaction>
        <reaction fast="false" id="_7133_1" name="95">
          <annotation xmlns:jigcell="http://www.sbml.org/2001/ns/jigcell">
            <jigcell:ratelaw jigcell:name="Mass_Action_1"></jigcell:ratelaw>
          </annotation>
          <listOfReactants>
            <speciesReference species="Cmpp2_1"/>
          </listOfReactants>
          <listOfProducts>
            <speciesReference species="SBF_1"/>
          </listOfProducts>
          <kineticLaw>
            <math:math>
              <math:apply>
                <math:ci>Mass_Action_1_1</math:ci>
                <math:ci>gdi5_1</math:ci>
                <math:ci>Cmpp2_1</math:ci>
              </math:apply>
            </math:math>
          </kineticLaw>
        </reaction>
        <reaction fast="false" id="reaction_494" name="96">
          <annotation xmlns:jigcell="http://www.sbml.org/2001/ns/jigcell">
            <jigcell:ratelaw jigcell:name="Mass_Action_0"></jigcell:ratelaw>
          </annotation>
          <listOfProducts>
            <speciesReference species="Mfkh2_1"/>
          </listOfProducts>
          <kineticLaw>
            <math:math>
              <math:apply>
                <math:ci>Mass_Action_0_1</math:ci>
                <math:ci>ksmfkh2_1</math:ci>
              </math:apply>
            </math:math>
          </kineticLaw>
        </reaction>
        <reaction fast="false" id="reaction_495" name="97">
          <annotation xmlns:jigcell="http://www.sbml.org/2001/ns/jigcell">
            <jigcell:ratelaw jigcell:name="Mass_Action_1"></jigcell:ratelaw>
          </annotation>
          <listOfReactants>
            <speciesReference species="Mfkh2_1"/>
          </listOfReactants>
          <kineticLaw>
            <math:math>
              <math:apply>
                <math:ci>Mass_Action_1_1</math:ci>
                <math:ci>gdmfkh2_1</math:ci>
                <math:ci>Mfkh2_1</math:ci>
              </math:apply>
            </math:math>
          </kineticLaw>
        </reaction>
        <reaction fast="false" id="_77" name="98">
          <annotation xmlns:jigcell="http://www.sbml.org/2001/ns/jigcell">
            <jigcell:ratelaw jigcell:name="Mass_Action_0"></jigcell:ratelaw>
          </annotation>
          <listOfProducts>
            <speciesReference species="Fkh2_1"/>
          </listOfProducts>
          <listOfModifiers>
            <modifierSpeciesReference species="V_1"/>
            <modifierSpeciesReference species="Mfkh2_1"/>
          </listOfModifiers>
          <kineticLaw>
            <math:math>
              <math:apply>
                <math:ci>Mass_Action_0_1</math:ci>
                <math:apply>
                  <math:times/>
                  <math:apply>
                    <math:times/>
                    <math:apply>
                      <math:times/>
                      <math:apply>
                        <math:plus/>
                        <math:ci>gdkh2_1</math:ci>
                        <math:ci>al_1</math:ci>
                      </math:apply>
                      <math:ci>V_1</math:ci>
                    </math:apply>
                    <math:ci>Fkh2Tc_1</math:ci>
                  </math:apply>
                  <math:ci>Mfkh2_1</math:ci>
                </math:apply>
              </math:apply>
            </math:math>
          </kineticLaw>
        </reaction>
        <reaction fast="false" id="_78" name="99">
          <annotation xmlns:jigcell="http://www.sbml.org/2001/ns/jigcell">
            <jigcell:ratelaw jigcell:name="Mass_Action_1"></jigcell:ratelaw>
          </annotation>
          <listOfReactants>
            <speciesReference species="Fkh2_1"/>
          </listOfReactants>
          <listOfProducts>
            <speciesReference species="Fkh2p1_1"/>
          </listOfProducts>
          <listOfModifiers>
            <modifierSpeciesReference species="vpkh2_1"/>
          </listOfModifiers>
          <kineticLaw>
            <math:math>
              <math:apply>
                <math:ci>Mass_Action_1_1</math:ci>
                <math:ci>vpkh2_1</math:ci>
                <math:ci>Fkh2_1</math:ci>
              </math:apply>
            </math:math>
          </kineticLaw>
        </reaction>
        <reaction fast="false" id="_79" name="100">
          <annotation xmlns:jigcell="http://www.sbml.org/2001/ns/jigcell">
            <jigcell:ratelaw jigcell:name="Mass_Action_1"></jigcell:ratelaw>
          </annotation>
          <listOfReactants>
            <speciesReference species="Fkh2p1_1"/>
          </listOfReactants>
          <listOfProducts>
            <speciesReference species="Fkh2p2_1"/>
          </listOfProducts>
          <listOfModifiers>
            <modifierSpeciesReference species="vpkh2_1"/>
          </listOfModifiers>
          <kineticLaw>
            <math:math>
              <math:apply>
                <math:ci>Mass_Action_1_1</math:ci>
                <math:ci>vpkh2_1</math:ci>
                <math:ci>Fkh2p1_1</math:ci>
              </math:apply>
            </math:math>
          </kineticLaw>
        </reaction>
        <reaction fast="false" id="_80" name="101">
          <annotation xmlns:jigcell="http://www.sbml.org/2001/ns/jigcell">
            <jigcell:ratelaw jigcell:name="Mass_Action_1"></jigcell:ratelaw>
          </annotation>
          <listOfReactants>
            <speciesReference species="Fkh2p1_1"/>
          </listOfReactants>
          <listOfProducts>
            <speciesReference species="Fkh2_1"/>
          </listOfProducts>
          <listOfModifiers>
            <modifierSpeciesReference species="vdpkh2_1"/>
          </listOfModifiers>
          <kineticLaw>
            <math:math>
              <math:apply>
                <math:ci>Mass_Action_1_1</math:ci>
                <math:ci>vdpkh2_1</math:ci>
                <math:ci>Fkh2p1_1</math:ci>
              </math:apply>
            </math:math>
          </kineticLaw>
        </reaction>
        <reaction fast="false" id="_81" name="102">
          <annotation xmlns:jigcell="http://www.sbml.org/2001/ns/jigcell">
            <jigcell:ratelaw jigcell:name="Mass_Action_1"></jigcell:ratelaw>
          </annotation>
          <listOfReactants>
            <speciesReference species="Fkh2p2_1"/>
          </listOfReactants>
          <listOfProducts>
            <speciesReference species="Fkh2p1_1"/>
          </listOfProducts>
          <listOfModifiers>
            <modifierSpeciesReference species="vdpkh2_1"/>
          </listOfModifiers>
          <kineticLaw>
            <math:math>
              <math:apply>
                <math:ci>Mass_Action_1_1</math:ci>
                <math:ci>vdpkh2_1</math:ci>
                <math:ci>Fkh2p2_1</math:ci>
              </math:apply>
            </math:math>
          </kineticLaw>
        </reaction>
        <reaction fast="false" id="_82" name="103">
          <annotation xmlns:jigcell="http://www.sbml.org/2001/ns/jigcell">
            <jigcell:ratelaw jigcell:name="Mass_Action_1"></jigcell:ratelaw>
          </annotation>
          <listOfReactants>
            <speciesReference species="Fkh2_1"/>
          </listOfReactants>
          <kineticLaw>
            <math:math>
              <math:apply>
                <math:ci>Mass_Action_1_1</math:ci>
                <math:ci>gdkh2_1</math:ci>
                <math:ci>Fkh2_1</math:ci>
              </math:apply>
            </math:math>
          </kineticLaw>
        </reaction>
        <reaction fast="false" id="_822_1" name="104">
          <annotation xmlns:jigcell="http://www.sbml.org/2001/ns/jigcell">
            <jigcell:ratelaw jigcell:name="Mass_Action_1"></jigcell:ratelaw>
          </annotation>
          <listOfReactants>
            <speciesReference species="Fkh2p1_1"/>
          </listOfReactants>
          <kineticLaw>
            <math:math>
              <math:apply>
                <math:ci>Mass_Action_1_1</math:ci>
                <math:ci>gdkh2_1</math:ci>
                <math:ci>Fkh2p1_1</math:ci>
              </math:apply>
            </math:math>
          </kineticLaw>
        </reaction>
        <reaction fast="false" id="_8222_1" name="105">
          <annotation xmlns:jigcell="http://www.sbml.org/2001/ns/jigcell">
            <jigcell:ratelaw jigcell:name="Mass_Action_1"></jigcell:ratelaw>
          </annotation>
          <listOfReactants>
            <speciesReference species="Fkh2p2_1"/>
          </listOfReactants>
          <kineticLaw>
            <math:math>
              <math:apply>
                <math:ci>Mass_Action_1_1</math:ci>
                <math:ci>gdkh2_1</math:ci>
                <math:ci>Fkh2p2_1</math:ci>
              </math:apply>
            </math:math>
          </kineticLaw>
        </reaction>
        <reaction fast="false" id="_85" name="106">
          <annotation xmlns:jigcell="http://www.sbml.org/2001/ns/jigcell">
            <jigcell:ratelaw jigcell:name="Mass_Action_1"></jigcell:ratelaw>
          </annotation>
          <listOfReactants>
            <speciesReference species="Gi_b2_1"/>
          </listOfReactants>
          <listOfProducts>
            <speciesReference species="Ga_b2_1"/>
          </listOfProducts>
          <listOfModifiers>
            <modifierSpeciesReference species="V_1"/>
            <modifierSpeciesReference species="Fkh2p2_1"/>
          </listOfModifiers>
          <kineticLaw>
            <math:math>
              <math:apply>
                <math:ci>Mass_Action_1_1</math:ci>
                <math:apply>
                  <math:times/>
                  <math:apply>
                    <math:divide/>
                    <math:ci>kagb2_1</math:ci>
                    <math:ci>V_1</math:ci>
                  </math:apply>
                  <math:ci>Fkh2p2_1</math:ci>
                </math:apply>
                <math:ci>Gi_b2_1</math:ci>
              </math:apply>
            </math:math>
          </kineticLaw>
        </reaction>
        <reaction fast="false" id="_86" name="107">
          <annotation xmlns:jigcell="http://www.sbml.org/2001/ns/jigcell">
            <jigcell:ratelaw jigcell:name="Mass_Action_1"></jigcell:ratelaw>
          </annotation>
          <listOfReactants>
            <speciesReference species="Ga_b2_1"/>
          </listOfReactants>
          <listOfProducts>
            <speciesReference species="Gi_b2_1"/>
          </listOfProducts>
          <kineticLaw>
            <math:math>
              <math:apply>
                <math:ci>Mass_Action_1_1</math:ci>
                <math:ci>kdgb2_1</math:ci>
                <math:ci>Ga_b2_1</math:ci>
              </math:apply>
            </math:math>
          </kineticLaw>
        </reaction>
        <reaction fast="false" id="_87" name="108">
          <annotation xmlns:jigcell="http://www.sbml.org/2001/ns/jigcell">
            <jigcell:ratelaw jigcell:name="Mass_Action_0"></jigcell:ratelaw>
          </annotation>
          <listOfProducts>
            <speciesReference species="Mb2_1"/>
          </listOfProducts>
          <listOfModifiers>
            <modifierSpeciesReference species="Ga_b2_1"/>
          </listOfModifiers>
          <kineticLaw>
            <math:math>
              <math:apply>
                <math:ci>Mass_Action_0_1</math:ci>
                <math:apply>
                  <math:plus/>
                  <math:ci>ksmb2_1</math:ci>
                  <math:apply>
                    <math:times/>
                    <math:ci>ksmb2p_1</math:ci>
                    <math:ci>Ga_b2_1</math:ci>
                  </math:apply>
                </math:apply>
              </math:apply>
            </math:math>
          </kineticLaw>
        </reaction>
        <reaction fast="false" id="_88" name="109">
          <annotation xmlns:jigcell="http://www.sbml.org/2001/ns/jigcell">
            <jigcell:ratelaw jigcell:name="Mass_Action_1"></jigcell:ratelaw>
          </annotation>
          <listOfReactants>
            <speciesReference species="Mb2_1"/>
          </listOfReactants>
          <kineticLaw>
            <math:math>
              <math:apply>
                <math:ci>Mass_Action_1_1</math:ci>
                <math:ci>gdmb2_1</math:ci>
                <math:ci>Mb2_1</math:ci>
              </math:apply>
            </math:math>
          </kineticLaw>
        </reaction>
        <reaction fast="false" id="_89" name="110">
          <annotation xmlns:jigcell="http://www.sbml.org/2001/ns/jigcell">
            <jigcell:ratelaw jigcell:name="Mass_Action_0"></jigcell:ratelaw>
          </annotation>
          <listOfProducts>
            <speciesReference species="Clb2_1"/>
          </listOfProducts>
          <listOfModifiers>
            <modifierSpeciesReference species="V_1"/>
            <modifierSpeciesReference species="Mb2_1"/>
          </listOfModifiers>
          <kineticLaw>
            <math:math>
              <math:apply>
                <math:ci>Mass_Action_0_1</math:ci>
                <math:apply>
                  <math:times/>
                  <math:apply>
                    <math:times/>
                    <math:apply>
                      <math:times/>
                      <math:ci>ksb2_1</math:ci>
                      <math:ci>al_1</math:ci>
                    </math:apply>
                    <math:ci>V_1</math:ci>
                  </math:apply>
                  <math:ci>Mb2_1</math:ci>
                </math:apply>
              </math:apply>
            </math:math>
          </kineticLaw>
        </reaction>
        <reaction fast="false" id="_90" name="111">
          <annotation xmlns:jigcell="http://www.sbml.org/2001/ns/jigcell">
            <jigcell:ratelaw jigcell:name="Mass_Action_1"></jigcell:ratelaw>
          </annotation>
          <listOfReactants>
            <speciesReference species="Clb2_1"/>
          </listOfReactants>
          <listOfModifiers>
            <modifierSpeciesReference species="vgdb2_1"/>
          </listOfModifiers>
          <kineticLaw>
            <math:math>
              <math:apply>
                <math:ci>Mass_Action_1_1</math:ci>
                <math:ci>vgdb2_1</math:ci>
                <math:ci>Clb2_1</math:ci>
              </math:apply>
            </math:math>
          </kineticLaw>
        </reaction>
        <reaction fast="false" id="_91" name="112">
          <annotation xmlns:jigcell="http://www.sbml.org/2001/ns/jigcell">
            <jigcell:ratelaw jigcell:name="Mass_Action_0"></jigcell:ratelaw>
          </annotation>
          <listOfProducts>
            <speciesReference species="Mh1_1"/>
          </listOfProducts>
          <kineticLaw>
            <math:math>
              <math:apply>
                <math:ci>Mass_Action_0_1</math:ci>
                <math:ci>ksmh1_1</math:ci>
              </math:apply>
            </math:math>
          </kineticLaw>
        </reaction>
        <reaction fast="false" id="_92" name="113">
          <annotation xmlns:jigcell="http://www.sbml.org/2001/ns/jigcell">
            <jigcell:ratelaw jigcell:name="Mass_Action_1"></jigcell:ratelaw>
          </annotation>
          <listOfReactants>
            <speciesReference species="Mh1_1"/>
          </listOfReactants>
          <kineticLaw>
            <math:math>
              <math:apply>
                <math:ci>Mass_Action_1_1</math:ci>
                <math:ci>gdmh1_1</math:ci>
                <math:ci>Mh1_1</math:ci>
              </math:apply>
            </math:math>
          </kineticLaw>
        </reaction>
        <reaction fast="false" id="_93" name="114">
          <annotation xmlns:jigcell="http://www.sbml.org/2001/ns/jigcell">
            <jigcell:ratelaw jigcell:name="Mass_Action_0"></jigcell:ratelaw>
          </annotation>
          <listOfProducts>
            <speciesReference species="Cdh1_1"/>
          </listOfProducts>
          <listOfModifiers>
            <modifierSpeciesReference species="V_1"/>
            <modifierSpeciesReference species="Mh1_1"/>
          </listOfModifiers>
          <kineticLaw>
            <math:math>
              <math:apply>
                <math:ci>Mass_Action_0_1</math:ci>
                <math:apply>
                  <math:times/>
                  <math:apply>
                    <math:times/>
                    <math:apply>
                      <math:times/>
                      <math:apply>
                        <math:plus/>
                        <math:ci>gdh1_1</math:ci>
                        <math:ci>al_1</math:ci>
                      </math:apply>
                      <math:ci>V_1</math:ci>
                    </math:apply>
                    <math:ci>Cdh1Tc_1</math:ci>
                  </math:apply>
                  <math:ci>Mh1_1</math:ci>
                </math:apply>
              </math:apply>
            </math:math>
          </kineticLaw>
        </reaction>
        <reaction fast="false" id="_94" name="115">
          <annotation xmlns:jigcell="http://www.sbml.org/2001/ns/jigcell">
            <jigcell:ratelaw jigcell:name="Mass_Action_1"></jigcell:ratelaw>
          </annotation>
          <listOfReactants>
            <speciesReference species="Cdh1_1"/>
          </listOfReactants>
          <listOfProducts>
            <speciesReference species="Cdh1p1_1"/>
          </listOfProducts>
          <listOfModifiers>
            <modifierSpeciesReference species="vph1_1"/>
          </listOfModifiers>
          <kineticLaw>
            <math:math>
              <math:apply>
                <math:ci>Mass_Action_1_1</math:ci>
                <math:ci>vph1_1</math:ci>
                <math:ci>Cdh1_1</math:ci>
              </math:apply>
            </math:math>
          </kineticLaw>
        </reaction>
        <reaction fast="false" id="_942_1" name="116">
          <annotation xmlns:jigcell="http://www.sbml.org/2001/ns/jigcell">
            <jigcell:ratelaw jigcell:name="Mass_Action_1"></jigcell:ratelaw>
          </annotation>
          <listOfReactants>
            <speciesReference species="Cdh1p1_1"/>
          </listOfReactants>
          <listOfProducts>
            <speciesReference species="Cdh1p2_1"/>
          </listOfProducts>
          <listOfModifiers>
            <modifierSpeciesReference species="vph1_1"/>
          </listOfModifiers>
          <kineticLaw>
            <math:math>
              <math:apply>
                <math:ci>Mass_Action_1_1</math:ci>
                <math:ci>vph1_1</math:ci>
                <math:ci>Cdh1p1_1</math:ci>
              </math:apply>
            </math:math>
          </kineticLaw>
        </reaction>
        <reaction fast="false" id="_9422_1" name="117">
          <annotation xmlns:jigcell="http://www.sbml.org/2001/ns/jigcell">
            <jigcell:ratelaw jigcell:name="Mass_Action_1"></jigcell:ratelaw>
          </annotation>
          <listOfReactants>
            <speciesReference species="Cdh1p2_1"/>
          </listOfReactants>
          <listOfProducts>
            <speciesReference species="Cdh1p3_1"/>
          </listOfProducts>
          <listOfModifiers>
            <modifierSpeciesReference species="vph1_1"/>
          </listOfModifiers>
          <kineticLaw>
            <math:math>
              <math:apply>
                <math:ci>Mass_Action_1_1</math:ci>
                <math:ci>vph1_1</math:ci>
                <math:ci>Cdh1p2_1</math:ci>
              </math:apply>
            </math:math>
          </kineticLaw>
        </reaction>
        <reaction fast="false" id="_94222_1" name="118">
          <annotation xmlns:jigcell="http://www.sbml.org/2001/ns/jigcell">
            <jigcell:ratelaw jigcell:name="Mass_Action_1"></jigcell:ratelaw>
          </annotation>
          <listOfReactants>
            <speciesReference species="Cdh1p3_1"/>
          </listOfReactants>
          <listOfProducts>
            <speciesReference species="Cdh1p4_1"/>
          </listOfProducts>
          <listOfModifiers>
            <modifierSpeciesReference species="vph1_1"/>
          </listOfModifiers>
          <kineticLaw>
            <math:math>
              <math:apply>
                <math:ci>Mass_Action_1_1</math:ci>
                <math:ci>vph1_1</math:ci>
                <math:ci>Cdh1p3_1</math:ci>
              </math:apply>
            </math:math>
          </kineticLaw>
        </reaction>
        <reaction fast="false" id="_9423_1" name="119">
          <annotation xmlns:jigcell="http://www.sbml.org/2001/ns/jigcell">
            <jigcell:ratelaw jigcell:name="Mass_Action_1"></jigcell:ratelaw>
          </annotation>
          <listOfReactants>
            <speciesReference species="Cdh1p4_1"/>
          </listOfReactants>
          <listOfProducts>
            <speciesReference species="Cdh1p5_1"/>
          </listOfProducts>
          <listOfModifiers>
            <modifierSpeciesReference species="vph1_1"/>
          </listOfModifiers>
          <kineticLaw>
            <math:math>
              <math:apply>
                <math:ci>Mass_Action_1_1</math:ci>
                <math:ci>vph1_1</math:ci>
                <math:ci>Cdh1p4_1</math:ci>
              </math:apply>
            </math:math>
          </kineticLaw>
        </reaction>
        <reaction fast="false" id="_9424_1" name="120">
          <annotation xmlns:jigcell="http://www.sbml.org/2001/ns/jigcell">
            <jigcell:ratelaw jigcell:name="Mass_Action_1"></jigcell:ratelaw>
          </annotation>
          <listOfReactants>
            <speciesReference species="Cdh1p5_1"/>
          </listOfReactants>
          <listOfProducts>
            <speciesReference species="Cdh1p6_1"/>
          </listOfProducts>
          <listOfModifiers>
            <modifierSpeciesReference species="vph1_1"/>
          </listOfModifiers>
          <kineticLaw>
            <math:math>
              <math:apply>
                <math:ci>Mass_Action_1_1</math:ci>
                <math:ci>vph1_1</math:ci>
                <math:ci>Cdh1p5_1</math:ci>
              </math:apply>
            </math:math>
          </kineticLaw>
        </reaction>
        <reaction fast="false" id="_9425_1" name="121">
          <annotation xmlns:jigcell="http://www.sbml.org/2001/ns/jigcell">
            <jigcell:ratelaw jigcell:name="Mass_Action_1"></jigcell:ratelaw>
          </annotation>
          <listOfReactants>
            <speciesReference species="Cdh1p6_1"/>
          </listOfReactants>
          <listOfProducts>
            <speciesReference species="Cdh1p7_1"/>
          </listOfProducts>
          <listOfModifiers>
            <modifierSpeciesReference species="vph1_1"/>
          </listOfModifiers>
          <kineticLaw>
            <math:math>
              <math:apply>
                <math:ci>Mass_Action_1_1</math:ci>
                <math:ci>vph1_1</math:ci>
                <math:ci>Cdh1p6_1</math:ci>
              </math:apply>
            </math:math>
          </kineticLaw>
        </reaction>
        <reaction fast="false" id="_9426_1" name="122">
          <annotation xmlns:jigcell="http://www.sbml.org/2001/ns/jigcell">
            <jigcell:ratelaw jigcell:name="Mass_Action_1"></jigcell:ratelaw>
          </annotation>
          <listOfReactants>
            <speciesReference species="Cdh1p7_1"/>
          </listOfReactants>
          <listOfProducts>
            <speciesReference species="Cdh1p8_1"/>
          </listOfProducts>
          <listOfModifiers>
            <modifierSpeciesReference species="vph1_1"/>
          </listOfModifiers>
          <kineticLaw>
            <math:math>
              <math:apply>
                <math:ci>Mass_Action_1_1</math:ci>
                <math:ci>vph1_1</math:ci>
                <math:ci>Cdh1p7_1</math:ci>
              </math:apply>
            </math:math>
          </kineticLaw>
        </reaction>
        <reaction fast="false" id="_9427_1" name="123">
          <annotation xmlns:jigcell="http://www.sbml.org/2001/ns/jigcell">
            <jigcell:ratelaw jigcell:name="Mass_Action_1"></jigcell:ratelaw>
          </annotation>
          <listOfReactants>
            <speciesReference species="Cdh1p8_1"/>
          </listOfReactants>
          <listOfProducts>
            <speciesReference species="Cdh1p9_1"/>
          </listOfProducts>
          <listOfModifiers>
            <modifierSpeciesReference species="vph1_1"/>
          </listOfModifiers>
          <kineticLaw>
            <math:math>
              <math:apply>
                <math:ci>Mass_Action_1_1</math:ci>
                <math:ci>vph1_1</math:ci>
                <math:ci>Cdh1p8_1</math:ci>
              </math:apply>
            </math:math>
          </kineticLaw>
        </reaction>
        <reaction fast="false" id="_9428_1" name="124">
          <annotation xmlns:jigcell="http://www.sbml.org/2001/ns/jigcell">
            <jigcell:ratelaw jigcell:name="Mass_Action_1"></jigcell:ratelaw>
          </annotation>
          <listOfReactants>
            <speciesReference species="Cdh1p9_1"/>
          </listOfReactants>
          <listOfProducts>
            <speciesReference species="Cdh1p10_1"/>
          </listOfProducts>
          <listOfModifiers>
            <modifierSpeciesReference species="vph1_1"/>
          </listOfModifiers>
          <kineticLaw>
            <math:math>
              <math:apply>
                <math:ci>Mass_Action_1_1</math:ci>
                <math:ci>vph1_1</math:ci>
                <math:ci>Cdh1p9_1</math:ci>
              </math:apply>
            </math:math>
          </kineticLaw>
        </reaction>
        <reaction fast="false" id="_9429_1" name="125">
          <annotation xmlns:jigcell="http://www.sbml.org/2001/ns/jigcell">
            <jigcell:ratelaw jigcell:name="Mass_Action_1"></jigcell:ratelaw>
          </annotation>
          <listOfReactants>
            <speciesReference species="Cdh1p10_1"/>
          </listOfReactants>
          <listOfProducts>
            <speciesReference species="Cdh1p11_1"/>
          </listOfProducts>
          <listOfModifiers>
            <modifierSpeciesReference species="vph1_1"/>
          </listOfModifiers>
          <kineticLaw>
            <math:math>
              <math:apply>
                <math:ci>Mass_Action_1_1</math:ci>
                <math:ci>vph1_1</math:ci>
                <math:ci>Cdh1p10_1</math:ci>
              </math:apply>
            </math:math>
          </kineticLaw>
        </reaction>
        <reaction fast="false" id="_105" name="126">
          <annotation xmlns:jigcell="http://www.sbml.org/2001/ns/jigcell">
            <jigcell:ratelaw jigcell:name="Mass_Action_1"></jigcell:ratelaw>
          </annotation>
          <listOfReactants>
            <speciesReference species="Cdh1p1_1"/>
          </listOfReactants>
          <listOfProducts>
            <speciesReference species="Cdh1_1"/>
          </listOfProducts>
          <listOfModifiers>
            <modifierSpeciesReference species="vdph1_1"/>
          </listOfModifiers>
          <kineticLaw>
            <math:math>
              <math:apply>
                <math:ci>Mass_Action_1_1</math:ci>
                <math:ci>vdph1_1</math:ci>
                <math:ci>Cdh1p1_1</math:ci>
              </math:apply>
            </math:math>
          </kineticLaw>
        </reaction>
        <reaction fast="false" id="_1052_1" name="127">
          <annotation xmlns:jigcell="http://www.sbml.org/2001/ns/jigcell">
            <jigcell:ratelaw jigcell:name="Mass_Action_1"></jigcell:ratelaw>
          </annotation>
          <listOfReactants>
            <speciesReference species="Cdh1p2_1"/>
          </listOfReactants>
          <listOfProducts>
            <speciesReference species="Cdh1p1_1"/>
          </listOfProducts>
          <listOfModifiers>
            <modifierSpeciesReference species="vdph1_1"/>
          </listOfModifiers>
          <kineticLaw>
            <math:math>
              <math:apply>
                <math:ci>Mass_Action_1_1</math:ci>
                <math:ci>vdph1_1</math:ci>
                <math:ci>Cdh1p2_1</math:ci>
              </math:apply>
            </math:math>
          </kineticLaw>
        </reaction>
        <reaction fast="false" id="_10522_1" name="128">
          <annotation xmlns:jigcell="http://www.sbml.org/2001/ns/jigcell">
            <jigcell:ratelaw jigcell:name="Mass_Action_1"></jigcell:ratelaw>
          </annotation>
          <listOfReactants>
            <speciesReference species="Cdh1p3_1"/>
          </listOfReactants>
          <listOfProducts>
            <speciesReference species="Cdh1p2_1"/>
          </listOfProducts>
          <listOfModifiers>
            <modifierSpeciesReference species="vdph1_1"/>
          </listOfModifiers>
          <kineticLaw>
            <math:math>
              <math:apply>
                <math:ci>Mass_Action_1_1</math:ci>
                <math:ci>vdph1_1</math:ci>
                <math:ci>Cdh1p3_1</math:ci>
              </math:apply>
            </math:math>
          </kineticLaw>
        </reaction>
        <reaction fast="false" id="_1053_1" name="129">
          <annotation xmlns:jigcell="http://www.sbml.org/2001/ns/jigcell">
            <jigcell:ratelaw jigcell:name="Mass_Action_1"></jigcell:ratelaw>
          </annotation>
          <listOfReactants>
            <speciesReference species="Cdh1p4_1"/>
          </listOfReactants>
          <listOfProducts>
            <speciesReference species="Cdh1p3_1"/>
          </listOfProducts>
          <listOfModifiers>
            <modifierSpeciesReference species="vdph1_1"/>
          </listOfModifiers>
          <kineticLaw>
            <math:math>
              <math:apply>
                <math:ci>Mass_Action_1_1</math:ci>
                <math:ci>vdph1_1</math:ci>
                <math:ci>Cdh1p4_1</math:ci>
              </math:apply>
            </math:math>
          </kineticLaw>
        </reaction>
        <reaction fast="false" id="_1054_1" name="130">
          <annotation xmlns:jigcell="http://www.sbml.org/2001/ns/jigcell">
            <jigcell:ratelaw jigcell:name="Mass_Action_1"></jigcell:ratelaw>
          </annotation>
          <listOfReactants>
            <speciesReference species="Cdh1p5_1"/>
          </listOfReactants>
          <listOfProducts>
            <speciesReference species="Cdh1p4_1"/>
          </listOfProducts>
          <listOfModifiers>
            <modifierSpeciesReference species="vdph1_1"/>
          </listOfModifiers>
          <kineticLaw>
            <math:math>
              <math:apply>
                <math:ci>Mass_Action_1_1</math:ci>
                <math:ci>vdph1_1</math:ci>
                <math:ci>Cdh1p5_1</math:ci>
              </math:apply>
            </math:math>
          </kineticLaw>
        </reaction>
        <reaction fast="false" id="_1055_1" name="131">
          <annotation xmlns:jigcell="http://www.sbml.org/2001/ns/jigcell">
            <jigcell:ratelaw jigcell:name="Mass_Action_1"></jigcell:ratelaw>
          </annotation>
          <listOfReactants>
            <speciesReference species="Cdh1p6_1"/>
          </listOfReactants>
          <listOfProducts>
            <speciesReference species="Cdh1p5_1"/>
          </listOfProducts>
          <listOfModifiers>
            <modifierSpeciesReference species="vdph1_1"/>
          </listOfModifiers>
          <kineticLaw>
            <math:math>
              <math:apply>
                <math:ci>Mass_Action_1_1</math:ci>
                <math:ci>vdph1_1</math:ci>
                <math:ci>Cdh1p6_1</math:ci>
              </math:apply>
            </math:math>
          </kineticLaw>
        </reaction>
        <reaction fast="false" id="_1056_1" name="132">
          <annotation xmlns:jigcell="http://www.sbml.org/2001/ns/jigcell">
            <jigcell:ratelaw jigcell:name="Mass_Action_1"></jigcell:ratelaw>
          </annotation>
          <listOfReactants>
            <speciesReference species="Cdh1p7_1"/>
          </listOfReactants>
          <listOfProducts>
            <speciesReference species="Cdh1p6_1"/>
          </listOfProducts>
          <listOfModifiers>
            <modifierSpeciesReference species="vdph1_1"/>
          </listOfModifiers>
          <kineticLaw>
            <math:math>
              <math:apply>
                <math:ci>Mass_Action_1_1</math:ci>
                <math:ci>vdph1_1</math:ci>
                <math:ci>Cdh1p7_1</math:ci>
              </math:apply>
            </math:math>
          </kineticLaw>
        </reaction>
        <reaction fast="false" id="_1057_1" name="133">
          <annotation xmlns:jigcell="http://www.sbml.org/2001/ns/jigcell">
            <jigcell:ratelaw jigcell:name="Mass_Action_1"></jigcell:ratelaw>
          </annotation>
          <listOfReactants>
            <speciesReference species="Cdh1p8_1"/>
          </listOfReactants>
          <listOfProducts>
            <speciesReference species="Cdh1p7_1"/>
          </listOfProducts>
          <listOfModifiers>
            <modifierSpeciesReference species="vdph1_1"/>
          </listOfModifiers>
          <kineticLaw>
            <math:math>
              <math:apply>
                <math:ci>Mass_Action_1_1</math:ci>
                <math:ci>vdph1_1</math:ci>
                <math:ci>Cdh1p8_1</math:ci>
              </math:apply>
            </math:math>
          </kineticLaw>
        </reaction>
        <reaction fast="false" id="_1058_1" name="134">
          <annotation xmlns:jigcell="http://www.sbml.org/2001/ns/jigcell">
            <jigcell:ratelaw jigcell:name="Mass_Action_1"></jigcell:ratelaw>
          </annotation>
          <listOfReactants>
            <speciesReference species="Cdh1p9_1"/>
          </listOfReactants>
          <listOfProducts>
            <speciesReference species="Cdh1p8_1"/>
          </listOfProducts>
          <listOfModifiers>
            <modifierSpeciesReference species="vdph1_1"/>
          </listOfModifiers>
          <kineticLaw>
            <math:math>
              <math:apply>
                <math:ci>Mass_Action_1_1</math:ci>
                <math:ci>vdph1_1</math:ci>
                <math:ci>Cdh1p9_1</math:ci>
              </math:apply>
            </math:math>
          </kineticLaw>
        </reaction>
        <reaction fast="false" id="_1059_1" name="135">
          <annotation xmlns:jigcell="http://www.sbml.org/2001/ns/jigcell">
            <jigcell:ratelaw jigcell:name="Mass_Action_1"></jigcell:ratelaw>
          </annotation>
          <listOfReactants>
            <speciesReference species="Cdh1p10_1"/>
          </listOfReactants>
          <listOfProducts>
            <speciesReference species="Cdh1p9_1"/>
          </listOfProducts>
          <listOfModifiers>
            <modifierSpeciesReference species="vdph1_1"/>
          </listOfModifiers>
          <kineticLaw>
            <math:math>
              <math:apply>
                <math:ci>Mass_Action_1_1</math:ci>
                <math:ci>vdph1_1</math:ci>
                <math:ci>Cdh1p10_1</math:ci>
              </math:apply>
            </math:math>
          </kineticLaw>
        </reaction>
        <reaction fast="false" id="_10510_1" name="136">
          <annotation xmlns:jigcell="http://www.sbml.org/2001/ns/jigcell">
            <jigcell:ratelaw jigcell:name="Mass_Action_1"></jigcell:ratelaw>
          </annotation>
          <listOfReactants>
            <speciesReference species="Cdh1p11_1"/>
          </listOfReactants>
          <listOfProducts>
            <speciesReference species="Cdh1p10_1"/>
          </listOfProducts>
          <listOfModifiers>
            <modifierSpeciesReference species="vdph1_1"/>
          </listOfModifiers>
          <kineticLaw>
            <math:math>
              <math:apply>
                <math:ci>Mass_Action_1_1</math:ci>
                <math:ci>vdph1_1</math:ci>
                <math:ci>Cdh1p11_1</math:ci>
              </math:apply>
            </math:math>
          </kineticLaw>
        </reaction>
        <reaction fast="false" id="_116" name="137">
          <annotation xmlns:jigcell="http://www.sbml.org/2001/ns/jigcell">
            <jigcell:ratelaw jigcell:name="Mass_Action_1"></jigcell:ratelaw>
          </annotation>
          <listOfReactants>
            <speciesReference species="Cdh1_1"/>
          </listOfReactants>
          <kineticLaw>
            <math:math>
              <math:apply>
                <math:ci>Mass_Action_1_1</math:ci>
                <math:ci>gdh1_1</math:ci>
                <math:ci>Cdh1_1</math:ci>
              </math:apply>
            </math:math>
          </kineticLaw>
        </reaction>
        <reaction fast="false" id="_1162_1" name="138">
          <annotation xmlns:jigcell="http://www.sbml.org/2001/ns/jigcell">
            <jigcell:ratelaw jigcell:name="Mass_Action_1"></jigcell:ratelaw>
          </annotation>
          <listOfReactants>
            <speciesReference species="Cdh1p1_1"/>
          </listOfReactants>
          <kineticLaw>
            <math:math>
              <math:apply>
                <math:ci>Mass_Action_1_1</math:ci>
                <math:ci>gdh1_1</math:ci>
                <math:ci>Cdh1p1_1</math:ci>
              </math:apply>
            </math:math>
          </kineticLaw>
        </reaction>
        <reaction fast="false" id="_11622_1" name="139">
          <annotation xmlns:jigcell="http://www.sbml.org/2001/ns/jigcell">
            <jigcell:ratelaw jigcell:name="Mass_Action_1"></jigcell:ratelaw>
          </annotation>
          <listOfReactants>
            <speciesReference species="Cdh1p2_1"/>
          </listOfReactants>
          <kineticLaw>
            <math:math>
              <math:apply>
                <math:ci>Mass_Action_1_1</math:ci>
                <math:ci>gdh1_1</math:ci>
                <math:ci>Cdh1p2_1</math:ci>
              </math:apply>
            </math:math>
          </kineticLaw>
        </reaction>
        <reaction fast="false" id="_1163_1" name="140">
          <annotation xmlns:jigcell="http://www.sbml.org/2001/ns/jigcell">
            <jigcell:ratelaw jigcell:name="Mass_Action_1"></jigcell:ratelaw>
          </annotation>
          <listOfReactants>
            <speciesReference species="Cdh1p3_1"/>
          </listOfReactants>
          <kineticLaw>
            <math:math>
              <math:apply>
                <math:ci>Mass_Action_1_1</math:ci>
                <math:ci>gdh1_1</math:ci>
                <math:ci>Cdh1p3_1</math:ci>
              </math:apply>
            </math:math>
          </kineticLaw>
        </reaction>
        <reaction fast="false" id="_1164_1" name="141">
          <annotation xmlns:jigcell="http://www.sbml.org/2001/ns/jigcell">
            <jigcell:ratelaw jigcell:name="Mass_Action_1"></jigcell:ratelaw>
          </annotation>
          <listOfReactants>
            <speciesReference species="Cdh1p4_1"/>
          </listOfReactants>
          <kineticLaw>
            <math:math>
              <math:apply>
                <math:ci>Mass_Action_1_1</math:ci>
                <math:ci>gdh1_1</math:ci>
                <math:ci>Cdh1p4_1</math:ci>
              </math:apply>
            </math:math>
          </kineticLaw>
        </reaction>
        <reaction fast="false" id="_1165_1" name="142">
          <annotation xmlns:jigcell="http://www.sbml.org/2001/ns/jigcell">
            <jigcell:ratelaw jigcell:name="Mass_Action_1"></jigcell:ratelaw>
          </annotation>
          <listOfReactants>
            <speciesReference species="Cdh1p5_1"/>
          </listOfReactants>
          <kineticLaw>
            <math:math>
              <math:apply>
                <math:ci>Mass_Action_1_1</math:ci>
                <math:ci>gdh1_1</math:ci>
                <math:ci>Cdh1p5_1</math:ci>
              </math:apply>
            </math:math>
          </kineticLaw>
        </reaction>
        <reaction fast="false" id="_1166_1" name="143">
          <annotation xmlns:jigcell="http://www.sbml.org/2001/ns/jigcell">
            <jigcell:ratelaw jigcell:name="Mass_Action_1"></jigcell:ratelaw>
          </annotation>
          <listOfReactants>
            <speciesReference species="Cdh1p6_1"/>
          </listOfReactants>
          <kineticLaw>
            <math:math>
              <math:apply>
                <math:ci>Mass_Action_1_1</math:ci>
                <math:ci>gdh1_1</math:ci>
                <math:ci>Cdh1p6_1</math:ci>
              </math:apply>
            </math:math>
          </kineticLaw>
        </reaction>
        <reaction fast="false" id="_1167_1" name="144">
          <annotation xmlns:jigcell="http://www.sbml.org/2001/ns/jigcell">
            <jigcell:ratelaw jigcell:name="Mass_Action_1"></jigcell:ratelaw>
          </annotation>
          <listOfReactants>
            <speciesReference species="Cdh1p7_1"/>
          </listOfReactants>
          <kineticLaw>
            <math:math>
              <math:apply>
                <math:ci>Mass_Action_1_1</math:ci>
                <math:ci>gdh1_1</math:ci>
                <math:ci>Cdh1p7_1</math:ci>
              </math:apply>
            </math:math>
          </kineticLaw>
        </reaction>
        <reaction fast="false" id="_1168_1" name="145">
          <annotation xmlns:jigcell="http://www.sbml.org/2001/ns/jigcell">
            <jigcell:ratelaw jigcell:name="Mass_Action_1"></jigcell:ratelaw>
          </annotation>
          <listOfReactants>
            <speciesReference species="Cdh1p8_1"/>
          </listOfReactants>
          <kineticLaw>
            <math:math>
              <math:apply>
                <math:ci>Mass_Action_1_1</math:ci>
                <math:ci>gdh1_1</math:ci>
                <math:ci>Cdh1p8_1</math:ci>
              </math:apply>
            </math:math>
          </kineticLaw>
        </reaction>
        <reaction fast="false" id="_1169_1" name="146">
          <annotation xmlns:jigcell="http://www.sbml.org/2001/ns/jigcell">
            <jigcell:ratelaw jigcell:name="Mass_Action_1"></jigcell:ratelaw>
          </annotation>
          <listOfReactants>
            <speciesReference species="Cdh1p9_1"/>
          </listOfReactants>
          <kineticLaw>
            <math:math>
              <math:apply>
                <math:ci>Mass_Action_1_1</math:ci>
                <math:ci>gdh1_1</math:ci>
                <math:ci>Cdh1p9_1</math:ci>
              </math:apply>
            </math:math>
          </kineticLaw>
        </reaction>
        <reaction fast="false" id="_11610_1" name="147">
          <annotation xmlns:jigcell="http://www.sbml.org/2001/ns/jigcell">
            <jigcell:ratelaw jigcell:name="Mass_Action_1"></jigcell:ratelaw>
          </annotation>
          <listOfReactants>
            <speciesReference species="Cdh1p10_1"/>
          </listOfReactants>
          <kineticLaw>
            <math:math>
              <math:apply>
                <math:ci>Mass_Action_1_1</math:ci>
                <math:ci>gdh1_1</math:ci>
                <math:ci>Cdh1p10_1</math:ci>
              </math:apply>
            </math:math>
          </kineticLaw>
        </reaction>
        <reaction fast="false" id="_11611_1" name="148">
          <annotation xmlns:jigcell="http://www.sbml.org/2001/ns/jigcell">
            <jigcell:ratelaw jigcell:name="Mass_Action_1"></jigcell:ratelaw>
          </annotation>
          <listOfReactants>
            <speciesReference species="Cdh1p11_1"/>
          </listOfReactants>
          <kineticLaw>
            <math:math>
              <math:apply>
                <math:ci>Mass_Action_1_1</math:ci>
                <math:ci>gdh1_1</math:ci>
                <math:ci>Cdh1p11_1</math:ci>
              </math:apply>
            </math:math>
          </kineticLaw>
        </reaction>
        <reaction fast="false" id="reaction_496" name="149">
          <annotation xmlns:jigcell="http://www.sbml.org/2001/ns/jigcell">
            <jigcell:ratelaw jigcell:name="Mass_Action_1"></jigcell:ratelaw>
          </annotation>
          <listOfReactants>
            <speciesReference species="Gi_swi5_1"/>
          </listOfReactants>
          <listOfProducts>
            <speciesReference species="Ga_swi5_1"/>
          </listOfProducts>
          <listOfModifiers>
            <modifierSpeciesReference species="V_1"/>
            <modifierSpeciesReference species="Fkh2p2_1"/>
          </listOfModifiers>
          <kineticLaw>
            <math:math>
              <math:apply>
                <math:ci>Mass_Action_1_1</math:ci>
                <math:apply>
                  <math:times/>
                  <math:apply>
                    <math:divide/>
                    <math:ci>kagswi5_1</math:ci>
                    <math:ci>V_1</math:ci>
                  </math:apply>
                  <math:ci>Fkh2p2_1</math:ci>
                </math:apply>
                <math:ci>Gi_swi5_1</math:ci>
              </math:apply>
            </math:math>
          </kineticLaw>
        </reaction>
        <reaction fast="false" id="reaction_497" name="150">
          <annotation xmlns:jigcell="http://www.sbml.org/2001/ns/jigcell">
            <jigcell:ratelaw jigcell:name="Mass_Action_1"></jigcell:ratelaw>
          </annotation>
          <listOfReactants>
            <speciesReference species="Ga_swi5_1"/>
          </listOfReactants>
          <listOfProducts>
            <speciesReference species="Gi_swi5_1"/>
          </listOfProducts>
          <kineticLaw>
            <math:math>
              <math:apply>
                <math:ci>Mass_Action_1_1</math:ci>
                <math:ci>kdgswi5_1</math:ci>
                <math:ci>Ga_swi5_1</math:ci>
              </math:apply>
            </math:math>
          </kineticLaw>
        </reaction>
        <reaction fast="false" id="_128" name="151">
          <annotation xmlns:jigcell="http://www.sbml.org/2001/ns/jigcell">
            <jigcell:ratelaw jigcell:name="Mass_Action_0"></jigcell:ratelaw>
          </annotation>
          <listOfProducts>
            <speciesReference species="Mswi5_1"/>
          </listOfProducts>
          <listOfModifiers>
            <modifierSpeciesReference species="Ga_swi5_1"/>
          </listOfModifiers>
          <kineticLaw>
            <math:math>
              <math:apply>
                <math:ci>Mass_Action_0_1</math:ci>
                <math:apply>
                  <math:times/>
                  <math:ci>ksmswi5_1</math:ci>
                  <math:ci>Ga_swi5_1</math:ci>
                </math:apply>
              </math:apply>
            </math:math>
          </kineticLaw>
        </reaction>
        <reaction fast="false" id="_129" name="152">
          <annotation xmlns:jigcell="http://www.sbml.org/2001/ns/jigcell">
            <jigcell:ratelaw jigcell:name="Mass_Action_1"></jigcell:ratelaw>
          </annotation>
          <listOfReactants>
            <speciesReference species="Mswi5_1"/>
          </listOfReactants>
          <kineticLaw>
            <math:math>
              <math:apply>
                <math:ci>Mass_Action_1_1</math:ci>
                <math:ci>gdmswi5_1</math:ci>
                <math:ci>Mswi5_1</math:ci>
              </math:apply>
            </math:math>
          </kineticLaw>
        </reaction>
        <reaction fast="false" id="_130" name="153">
          <annotation xmlns:jigcell="http://www.sbml.org/2001/ns/jigcell">
            <jigcell:ratelaw jigcell:name="Mass_Action_0"></jigcell:ratelaw>
          </annotation>
          <listOfProducts>
            <speciesReference species="Swi5_1"/>
          </listOfProducts>
          <listOfModifiers>
            <modifierSpeciesReference species="V_1"/>
            <modifierSpeciesReference species="Mswi5_1"/>
          </listOfModifiers>
          <kineticLaw>
            <math:math>
              <math:apply>
                <math:ci>Mass_Action_0_1</math:ci>
                <math:apply>
                  <math:times/>
                  <math:apply>
                    <math:times/>
                    <math:ci>ksswi5_1</math:ci>
                    <math:ci>V_1</math:ci>
                  </math:apply>
                  <math:ci>Mswi5_1</math:ci>
                </math:apply>
              </math:apply>
            </math:math>
          </kineticLaw>
        </reaction>
        <reaction fast="false" id="_131" name="154">
          <annotation xmlns:jigcell="http://www.sbml.org/2001/ns/jigcell">
            <jigcell:ratelaw jigcell:name="Mass_Action_1"></jigcell:ratelaw>
          </annotation>
          <listOfReactants>
            <speciesReference species="Swi5_1"/>
          </listOfReactants>
          <listOfProducts>
            <speciesReference species="Swi5p1_1"/>
          </listOfProducts>
          <listOfModifiers>
            <modifierSpeciesReference species="vpswi5_1"/>
          </listOfModifiers>
          <kineticLaw>
            <math:math>
              <math:apply>
                <math:ci>Mass_Action_1_1</math:ci>
                <math:ci>vpswi5_1</math:ci>
                <math:ci>Swi5_1</math:ci>
              </math:apply>
            </math:math>
          </kineticLaw>
        </reaction>
        <reaction fast="false" id="_1312_1" name="155">
          <annotation xmlns:jigcell="http://www.sbml.org/2001/ns/jigcell">
            <jigcell:ratelaw jigcell:name="Mass_Action_1"></jigcell:ratelaw>
          </annotation>
          <listOfReactants>
            <speciesReference species="Swi5p1_1"/>
          </listOfReactants>
          <listOfProducts>
            <speciesReference species="Swi5p2_1"/>
          </listOfProducts>
          <listOfModifiers>
            <modifierSpeciesReference species="vpswi5_1"/>
          </listOfModifiers>
          <kineticLaw>
            <math:math>
              <math:apply>
                <math:ci>Mass_Action_1_1</math:ci>
                <math:ci>vpswi5_1</math:ci>
                <math:ci>Swi5p1_1</math:ci>
              </math:apply>
            </math:math>
          </kineticLaw>
        </reaction>
        <reaction fast="false" id="_13122_1" name="156">
          <annotation xmlns:jigcell="http://www.sbml.org/2001/ns/jigcell">
            <jigcell:ratelaw jigcell:name="Mass_Action_1"></jigcell:ratelaw>
          </annotation>
          <listOfReactants>
            <speciesReference species="Swi5p2_1"/>
          </listOfReactants>
          <listOfProducts>
            <speciesReference species="Swi5p3_1"/>
          </listOfProducts>
          <listOfModifiers>
            <modifierSpeciesReference species="vpswi5_1"/>
          </listOfModifiers>
          <kineticLaw>
            <math:math>
              <math:apply>
                <math:ci>Mass_Action_1_1</math:ci>
                <math:ci>vpswi5_1</math:ci>
                <math:ci>Swi5p2_1</math:ci>
              </math:apply>
            </math:math>
          </kineticLaw>
        </reaction>
        <reaction fast="false" id="_1313_1" name="157">
          <annotation xmlns:jigcell="http://www.sbml.org/2001/ns/jigcell">
            <jigcell:ratelaw jigcell:name="Mass_Action_1"></jigcell:ratelaw>
          </annotation>
          <listOfReactants>
            <speciesReference species="Swi5p1_1"/>
          </listOfReactants>
          <listOfProducts>
            <speciesReference species="Swi5_1"/>
          </listOfProducts>
          <listOfModifiers>
            <modifierSpeciesReference species="vdpswi5_1"/>
          </listOfModifiers>
          <kineticLaw>
            <math:math>
              <math:apply>
                <math:ci>Mass_Action_1_1</math:ci>
                <math:ci>vdpswi5_1</math:ci>
                <math:ci>Swi5p1_1</math:ci>
              </math:apply>
            </math:math>
          </kineticLaw>
        </reaction>
        <reaction fast="false" id="_13132_1" name="158">
          <annotation xmlns:jigcell="http://www.sbml.org/2001/ns/jigcell">
            <jigcell:ratelaw jigcell:name="Mass_Action_1"></jigcell:ratelaw>
          </annotation>
          <listOfReactants>
            <speciesReference species="Swi5p2_1"/>
          </listOfReactants>
          <listOfProducts>
            <speciesReference species="Swi5p1_1"/>
          </listOfProducts>
          <listOfModifiers>
            <modifierSpeciesReference species="vdpswi5_1"/>
          </listOfModifiers>
          <kineticLaw>
            <math:math>
              <math:apply>
                <math:ci>Mass_Action_1_1</math:ci>
                <math:ci>vdpswi5_1</math:ci>
                <math:ci>Swi5p2_1</math:ci>
              </math:apply>
            </math:math>
          </kineticLaw>
        </reaction>
        <reaction fast="false" id="_13133_1" name="159">
          <annotation xmlns:jigcell="http://www.sbml.org/2001/ns/jigcell">
            <jigcell:ratelaw jigcell:name="Mass_Action_1"></jigcell:ratelaw>
          </annotation>
          <listOfReactants>
            <speciesReference species="Swi5p3_1"/>
          </listOfReactants>
          <listOfProducts>
            <speciesReference species="Swi5p2_1"/>
          </listOfProducts>
          <listOfModifiers>
            <modifierSpeciesReference species="vdpswi5_1"/>
          </listOfModifiers>
          <kineticLaw>
            <math:math>
              <math:apply>
                <math:ci>Mass_Action_1_1</math:ci>
                <math:ci>vdpswi5_1</math:ci>
                <math:ci>Swi5p3_1</math:ci>
              </math:apply>
            </math:math>
          </kineticLaw>
        </reaction>
        <reaction fast="false" id="_137" name="160">
          <annotation xmlns:jigcell="http://www.sbml.org/2001/ns/jigcell">
            <jigcell:ratelaw jigcell:name="Mass_Action_1"></jigcell:ratelaw>
          </annotation>
          <listOfReactants>
            <speciesReference species="Swi5_1"/>
          </listOfReactants>
          <kineticLaw>
            <math:math>
              <math:apply>
                <math:ci>Mass_Action_1_1</math:ci>
                <math:ci>gdswi5_1</math:ci>
                <math:ci>Swi5_1</math:ci>
              </math:apply>
            </math:math>
          </kineticLaw>
        </reaction>
        <reaction fast="false" id="_1372_1" name="161">
          <annotation xmlns:jigcell="http://www.sbml.org/2001/ns/jigcell">
            <jigcell:ratelaw jigcell:name="Mass_Action_1"></jigcell:ratelaw>
          </annotation>
          <listOfReactants>
            <speciesReference species="Swi5p1_1"/>
          </listOfReactants>
          <kineticLaw>
            <math:math>
              <math:apply>
                <math:ci>Mass_Action_1_1</math:ci>
                <math:ci>gdswi5_1</math:ci>
                <math:ci>Swi5p1_1</math:ci>
              </math:apply>
            </math:math>
          </kineticLaw>
        </reaction>
        <reaction fast="false" id="_13722_1" name="162">
          <annotation xmlns:jigcell="http://www.sbml.org/2001/ns/jigcell">
            <jigcell:ratelaw jigcell:name="Mass_Action_1"></jigcell:ratelaw>
          </annotation>
          <listOfReactants>
            <speciesReference species="Swi5p2_1"/>
          </listOfReactants>
          <kineticLaw>
            <math:math>
              <math:apply>
                <math:ci>Mass_Action_1_1</math:ci>
                <math:ci>gdswi5_1</math:ci>
                <math:ci>Swi5p2_1</math:ci>
              </math:apply>
            </math:math>
          </kineticLaw>
        </reaction>
        <reaction fast="false" id="_1373_1" name="163">
          <annotation xmlns:jigcell="http://www.sbml.org/2001/ns/jigcell">
            <jigcell:ratelaw jigcell:name="Mass_Action_1"></jigcell:ratelaw>
          </annotation>
          <listOfReactants>
            <speciesReference species="Swi5p3_1"/>
          </listOfReactants>
          <kineticLaw>
            <math:math>
              <math:apply>
                <math:ci>Mass_Action_1_1</math:ci>
                <math:ci>gdswi5_1</math:ci>
                <math:ci>Swi5p3_1</math:ci>
              </math:apply>
            </math:math>
          </kineticLaw>
        </reaction>
        <reaction fast="false" id="reaction_492" name="164">
          <annotation xmlns:jigcell="http://www.sbml.org/2001/ns/jigcell">
            <jigcell:ratelaw jigcell:name="Mass_Action_1"></jigcell:ratelaw>
          </annotation>
          <listOfReactants>
            <speciesReference species="Gi_s1_1"/>
          </listOfReactants>
          <listOfProducts>
            <speciesReference species="Ga_s1_1"/>
          </listOfProducts>
          <listOfModifiers>
            <modifierSpeciesReference species="V_1"/>
            <modifierSpeciesReference species="Swi5_1"/>
          </listOfModifiers>
          <kineticLaw>
            <math:math>
              <math:apply>
                <math:ci>Mass_Action_1_1</math:ci>
                <math:apply>
                  <math:times/>
                  <math:apply>
                    <math:divide/>
                    <math:ci>kags1_1</math:ci>
                    <math:ci>V_1</math:ci>
                  </math:apply>
                  <math:ci>Swi5_1</math:ci>
                </math:apply>
                <math:ci>Gi_s1_1</math:ci>
              </math:apply>
            </math:math>
          </kineticLaw>
        </reaction>
        <reaction fast="false" id="reaction_493" name="165">
          <annotation xmlns:jigcell="http://www.sbml.org/2001/ns/jigcell">
            <jigcell:ratelaw jigcell:name="Mass_Action_1"></jigcell:ratelaw>
          </annotation>
          <listOfReactants>
            <speciesReference species="Ga_s1_1"/>
          </listOfReactants>
          <listOfProducts>
            <speciesReference species="Gi_s1_1"/>
          </listOfProducts>
          <kineticLaw>
            <math:math>
              <math:apply>
                <math:ci>Mass_Action_1_1</math:ci>
                <math:ci>kdgs1_1</math:ci>
                <math:ci>Ga_s1_1</math:ci>
              </math:apply>
            </math:math>
          </kineticLaw>
        </reaction>
        <reaction fast="false" id="_403" name="166">
          <annotation xmlns:jigcell="http://www.sbml.org/2001/ns/jigcell">
            <jigcell:ratelaw jigcell:name="Mass_Action_0"></jigcell:ratelaw>
          </annotation>
          <listOfProducts>
            <speciesReference species="Ms1_1"/>
          </listOfProducts>
          <listOfModifiers>
            <modifierSpeciesReference species="Ga_s1_1"/>
          </listOfModifiers>
          <kineticLaw>
            <math:math>
              <math:apply>
                <math:ci>Mass_Action_0_1</math:ci>
                <math:apply>
                  <math:plus/>
                  <math:ci>ksms1_1</math:ci>
                  <math:apply>
                    <math:times/>
                    <math:ci>ksms1p_1</math:ci>
                    <math:ci>Ga_s1_1</math:ci>
                  </math:apply>
                </math:apply>
              </math:apply>
            </math:math>
          </kineticLaw>
        </reaction>
        <reaction fast="false" id="_404" name="167">
          <annotation xmlns:jigcell="http://www.sbml.org/2001/ns/jigcell">
            <jigcell:ratelaw jigcell:name="Mass_Action_1"></jigcell:ratelaw>
          </annotation>
          <listOfReactants>
            <speciesReference species="Ms1_1"/>
          </listOfReactants>
          <kineticLaw>
            <math:math>
              <math:apply>
                <math:ci>Mass_Action_1_1</math:ci>
                <math:ci>gdms1_1</math:ci>
                <math:ci>Ms1_1</math:ci>
              </math:apply>
            </math:math>
          </kineticLaw>
        </reaction>
        <reaction fast="false" id="_141" name="168">
          <annotation xmlns:jigcell="http://www.sbml.org/2001/ns/jigcell">
            <jigcell:ratelaw jigcell:name="Mass_Action_0"></jigcell:ratelaw>
          </annotation>
          <listOfProducts>
            <speciesReference species="Sic1_1"/>
          </listOfProducts>
          <listOfModifiers>
            <modifierSpeciesReference species="V_1"/>
            <modifierSpeciesReference species="Ms1_1"/>
          </listOfModifiers>
          <kineticLaw>
            <math:math>
              <math:apply>
                <math:ci>Mass_Action_0_1</math:ci>
                <math:apply>
                  <math:times/>
                  <math:apply>
                    <math:times/>
                    <math:ci>kss1_1</math:ci>
                    <math:ci>V_1</math:ci>
                  </math:apply>
                  <math:ci>Ms1_1</math:ci>
                </math:apply>
              </math:apply>
            </math:math>
          </kineticLaw>
        </reaction>
        <reaction fast="false" id="_142" name="169">
          <annotation xmlns:jigcell="http://www.sbml.org/2001/ns/jigcell">
            <jigcell:ratelaw jigcell:name="Mass_Action_1"></jigcell:ratelaw>
          </annotation>
          <listOfReactants>
            <speciesReference species="Sic1_1"/>
          </listOfReactants>
          <listOfProducts>
            <speciesReference species="Sic1p1_1"/>
          </listOfProducts>
          <listOfModifiers>
            <modifierSpeciesReference species="vps1_1"/>
          </listOfModifiers>
          <kineticLaw>
            <math:math>
              <math:apply>
                <math:ci>Mass_Action_1_1</math:ci>
                <math:apply>
                  <math:times/>
                  <math:cn>9.0</math:cn>
                  <math:ci>vps1_1</math:ci>
                </math:apply>
                <math:ci>Sic1_1</math:ci>
              </math:apply>
            </math:math>
          </kineticLaw>
        </reaction>
        <reaction fast="false" id="_1422_1" name="170">
          <annotation xmlns:jigcell="http://www.sbml.org/2001/ns/jigcell">
            <jigcell:ratelaw jigcell:name="Mass_Action_1"></jigcell:ratelaw>
          </annotation>
          <listOfReactants>
            <speciesReference species="Sic1p1_1"/>
          </listOfReactants>
          <listOfProducts>
            <speciesReference species="Sic1p2_1"/>
          </listOfProducts>
          <listOfModifiers>
            <modifierSpeciesReference species="vps1_1"/>
          </listOfModifiers>
          <kineticLaw>
            <math:math>
              <math:apply>
                <math:ci>Mass_Action_1_1</math:ci>
                <math:apply>
                  <math:times/>
                  <math:cn>8.0</math:cn>
                  <math:ci>vps1_1</math:ci>
                </math:apply>
                <math:ci>Sic1p1_1</math:ci>
              </math:apply>
            </math:math>
          </kineticLaw>
        </reaction>
        <reaction fast="false" id="_14222_1" name="171">
          <annotation xmlns:jigcell="http://www.sbml.org/2001/ns/jigcell">
            <jigcell:ratelaw jigcell:name="Mass_Action_1"></jigcell:ratelaw>
          </annotation>
          <listOfReactants>
            <speciesReference species="Sic1p2_1"/>
          </listOfReactants>
          <listOfProducts>
            <speciesReference species="Sic1p3_1"/>
          </listOfProducts>
          <listOfModifiers>
            <modifierSpeciesReference species="vps1_1"/>
          </listOfModifiers>
          <kineticLaw>
            <math:math>
              <math:apply>
                <math:ci>Mass_Action_1_1</math:ci>
                <math:apply>
                  <math:times/>
                  <math:cn>7.0</math:cn>
                  <math:ci>vps1_1</math:ci>
                </math:apply>
                <math:ci>Sic1p2_1</math:ci>
              </math:apply>
            </math:math>
          </kineticLaw>
        </reaction>
        <reaction fast="false" id="_1423_1" name="172">
          <annotation xmlns:jigcell="http://www.sbml.org/2001/ns/jigcell">
            <jigcell:ratelaw jigcell:name="Mass_Action_1"></jigcell:ratelaw>
          </annotation>
          <listOfReactants>
            <speciesReference species="Sic1p3_1"/>
          </listOfReactants>
          <listOfProducts>
            <speciesReference species="Sic1p4_1"/>
          </listOfProducts>
          <listOfModifiers>
            <modifierSpeciesReference species="vps1_1"/>
          </listOfModifiers>
          <kineticLaw>
            <math:math>
              <math:apply>
                <math:ci>Mass_Action_1_1</math:ci>
                <math:apply>
                  <math:times/>
                  <math:cn>6.0</math:cn>
                  <math:ci>vps1_1</math:ci>
                </math:apply>
                <math:ci>Sic1p3_1</math:ci>
              </math:apply>
            </math:math>
          </kineticLaw>
        </reaction>
        <reaction fast="false" id="_1424_1" name="173">
          <annotation xmlns:jigcell="http://www.sbml.org/2001/ns/jigcell">
            <jigcell:ratelaw jigcell:name="Mass_Action_1"></jigcell:ratelaw>
          </annotation>
          <listOfReactants>
            <speciesReference species="Sic1p4_1"/>
          </listOfReactants>
          <listOfProducts>
            <speciesReference species="Sic1p5_1"/>
          </listOfProducts>
          <listOfModifiers>
            <modifierSpeciesReference species="vps1_1"/>
          </listOfModifiers>
          <kineticLaw>
            <math:math>
              <math:apply>
                <math:ci>Mass_Action_1_1</math:ci>
                <math:apply>
                  <math:times/>
                  <math:cn>5.0</math:cn>
                  <math:ci>vps1_1</math:ci>
                </math:apply>
                <math:ci>Sic1p4_1</math:ci>
              </math:apply>
            </math:math>
          </kineticLaw>
        </reaction>
        <reaction fast="false" id="_1425_1" name="174">
          <annotation xmlns:jigcell="http://www.sbml.org/2001/ns/jigcell">
            <jigcell:ratelaw jigcell:name="Mass_Action_1"></jigcell:ratelaw>
          </annotation>
          <listOfReactants>
            <speciesReference species="Sic1p5_1"/>
          </listOfReactants>
          <listOfProducts>
            <speciesReference species="Sic1p6_1"/>
          </listOfProducts>
          <listOfModifiers>
            <modifierSpeciesReference species="vps1_1"/>
          </listOfModifiers>
          <kineticLaw>
            <math:math>
              <math:apply>
                <math:ci>Mass_Action_1_1</math:ci>
                <math:apply>
                  <math:times/>
                  <math:cn>4.0</math:cn>
                  <math:ci>vps1_1</math:ci>
                </math:apply>
                <math:ci>Sic1p5_1</math:ci>
              </math:apply>
            </math:math>
          </kineticLaw>
        </reaction>
        <reaction fast="false" id="_1426_1" name="175">
          <annotation xmlns:jigcell="http://www.sbml.org/2001/ns/jigcell">
            <jigcell:ratelaw jigcell:name="Mass_Action_1"></jigcell:ratelaw>
          </annotation>
          <listOfReactants>
            <speciesReference species="Sic1p6_1"/>
          </listOfReactants>
          <listOfProducts>
            <speciesReference species="Sic1p7_1"/>
          </listOfProducts>
          <listOfModifiers>
            <modifierSpeciesReference species="vps1_1"/>
          </listOfModifiers>
          <kineticLaw>
            <math:math>
              <math:apply>
                <math:ci>Mass_Action_1_1</math:ci>
                <math:apply>
                  <math:times/>
                  <math:cn>3.0</math:cn>
                  <math:ci>vps1_1</math:ci>
                </math:apply>
                <math:ci>Sic1p6_1</math:ci>
              </math:apply>
            </math:math>
          </kineticLaw>
        </reaction>
        <reaction fast="false" id="_1427_1" name="176">
          <annotation xmlns:jigcell="http://www.sbml.org/2001/ns/jigcell">
            <jigcell:ratelaw jigcell:name="Mass_Action_1"></jigcell:ratelaw>
          </annotation>
          <listOfReactants>
            <speciesReference species="Sic1p7_1"/>
          </listOfReactants>
          <listOfProducts>
            <speciesReference species="Sic1p8_1"/>
          </listOfProducts>
          <listOfModifiers>
            <modifierSpeciesReference species="vps1_1"/>
          </listOfModifiers>
          <kineticLaw>
            <math:math>
              <math:apply>
                <math:ci>Mass_Action_1_1</math:ci>
                <math:apply>
                  <math:times/>
                  <math:cn>2.0</math:cn>
                  <math:ci>vps1_1</math:ci>
                </math:apply>
                <math:ci>Sic1p7_1</math:ci>
              </math:apply>
            </math:math>
          </kineticLaw>
        </reaction>
        <reaction fast="false" id="_1428_1" name="177">
          <annotation xmlns:jigcell="http://www.sbml.org/2001/ns/jigcell">
            <jigcell:ratelaw jigcell:name="Mass_Action_1"></jigcell:ratelaw>
          </annotation>
          <listOfReactants>
            <speciesReference species="Sic1p8_1"/>
          </listOfReactants>
          <listOfProducts>
            <speciesReference species="Sic1p9_1"/>
          </listOfProducts>
          <listOfModifiers>
            <modifierSpeciesReference species="vps1_1"/>
          </listOfModifiers>
          <kineticLaw>
            <math:math>
              <math:apply>
                <math:ci>Mass_Action_1_1</math:ci>
                <math:apply>
                  <math:times/>
                  <math:cn>1.0</math:cn>
                  <math:ci>vps1_1</math:ci>
                </math:apply>
                <math:ci>Sic1p8_1</math:ci>
              </math:apply>
            </math:math>
          </kineticLaw>
        </reaction>
        <reaction fast="false" id="_14282_1" name="178">
          <annotation xmlns:jigcell="http://www.sbml.org/2001/ns/jigcell">
            <jigcell:ratelaw jigcell:name="Mass_Action_1"></jigcell:ratelaw>
          </annotation>
          <listOfReactants>
            <speciesReference species="Sic1p1_1"/>
          </listOfReactants>
          <listOfProducts>
            <speciesReference species="Sic1_1"/>
          </listOfProducts>
          <listOfModifiers>
            <modifierSpeciesReference species="vdps1_1"/>
          </listOfModifiers>
          <kineticLaw>
            <math:math>
              <math:apply>
                <math:ci>Mass_Action_1_1</math:ci>
                <math:apply>
                  <math:times/>
                  <math:cn>1.0</math:cn>
                  <math:ci>vdps1_1</math:ci>
                </math:apply>
                <math:ci>Sic1p1_1</math:ci>
              </math:apply>
            </math:math>
          </kineticLaw>
        </reaction>
        <reaction fast="false" id="_142822_1" name="179">
          <annotation xmlns:jigcell="http://www.sbml.org/2001/ns/jigcell">
            <jigcell:ratelaw jigcell:name="Mass_Action_1"></jigcell:ratelaw>
          </annotation>
          <listOfReactants>
            <speciesReference species="Sic1p2_1"/>
          </listOfReactants>
          <listOfProducts>
            <speciesReference species="Sic1p1_1"/>
          </listOfProducts>
          <listOfModifiers>
            <modifierSpeciesReference species="vdps1_1"/>
          </listOfModifiers>
          <kineticLaw>
            <math:math>
              <math:apply>
                <math:ci>Mass_Action_1_1</math:ci>
                <math:apply>
                  <math:times/>
                  <math:cn>2.0</math:cn>
                  <math:ci>vdps1_1</math:ci>
                </math:apply>
                <math:ci>Sic1p2_1</math:ci>
              </math:apply>
            </math:math>
          </kineticLaw>
        </reaction>
        <reaction fast="false" id="_1428222_1" name="180">
          <annotation xmlns:jigcell="http://www.sbml.org/2001/ns/jigcell">
            <jigcell:ratelaw jigcell:name="Mass_Action_1"></jigcell:ratelaw>
          </annotation>
          <listOfReactants>
            <speciesReference species="Sic1p3_1"/>
          </listOfReactants>
          <listOfProducts>
            <speciesReference species="Sic1p2_1"/>
          </listOfProducts>
          <listOfModifiers>
            <modifierSpeciesReference species="vdps1_1"/>
          </listOfModifiers>
          <kineticLaw>
            <math:math>
              <math:apply>
                <math:ci>Mass_Action_1_1</math:ci>
                <math:apply>
                  <math:times/>
                  <math:cn>3.0</math:cn>
                  <math:ci>vdps1_1</math:ci>
                </math:apply>
                <math:ci>Sic1p3_1</math:ci>
              </math:apply>
            </math:math>
          </kineticLaw>
        </reaction>
        <reaction fast="false" id="_1428223_1" name="181">
          <annotation xmlns:jigcell="http://www.sbml.org/2001/ns/jigcell">
            <jigcell:ratelaw jigcell:name="Mass_Action_1"></jigcell:ratelaw>
          </annotation>
          <listOfReactants>
            <speciesReference species="Sic1p4_1"/>
          </listOfReactants>
          <listOfProducts>
            <speciesReference species="Sic1p3_1"/>
          </listOfProducts>
          <listOfModifiers>
            <modifierSpeciesReference species="vdps1_1"/>
          </listOfModifiers>
          <kineticLaw>
            <math:math>
              <math:apply>
                <math:ci>Mass_Action_1_1</math:ci>
                <math:apply>
                  <math:times/>
                  <math:cn>4.0</math:cn>
                  <math:ci>vdps1_1</math:ci>
                </math:apply>
                <math:ci>Sic1p4_1</math:ci>
              </math:apply>
            </math:math>
          </kineticLaw>
        </reaction>
        <reaction fast="false" id="_1428224_1" name="182">
          <annotation xmlns:jigcell="http://www.sbml.org/2001/ns/jigcell">
            <jigcell:ratelaw jigcell:name="Mass_Action_1"></jigcell:ratelaw>
          </annotation>
          <listOfReactants>
            <speciesReference species="Sic1p5_1"/>
          </listOfReactants>
          <listOfProducts>
            <speciesReference species="Sic1p4_1"/>
          </listOfProducts>
          <listOfModifiers>
            <modifierSpeciesReference species="vdps1_1"/>
          </listOfModifiers>
          <kineticLaw>
            <math:math>
              <math:apply>
                <math:ci>Mass_Action_1_1</math:ci>
                <math:apply>
                  <math:times/>
                  <math:cn>5.0</math:cn>
                  <math:ci>vdps1_1</math:ci>
                </math:apply>
                <math:ci>Sic1p5_1</math:ci>
              </math:apply>
            </math:math>
          </kineticLaw>
        </reaction>
        <reaction fast="false" id="_1428225_1" name="183">
          <annotation xmlns:jigcell="http://www.sbml.org/2001/ns/jigcell">
            <jigcell:ratelaw jigcell:name="Mass_Action_1"></jigcell:ratelaw>
          </annotation>
          <listOfReactants>
            <speciesReference species="Sic1p6_1"/>
          </listOfReactants>
          <listOfProducts>
            <speciesReference species="Sic1p5_1"/>
          </listOfProducts>
          <listOfModifiers>
            <modifierSpeciesReference species="vdps1_1"/>
          </listOfModifiers>
          <kineticLaw>
            <math:math>
              <math:apply>
                <math:ci>Mass_Action_1_1</math:ci>
                <math:apply>
                  <math:times/>
                  <math:cn>6.0</math:cn>
                  <math:ci>vdps1_1</math:ci>
                </math:apply>
                <math:ci>Sic1p6_1</math:ci>
              </math:apply>
            </math:math>
          </kineticLaw>
        </reaction>
        <reaction fast="false" id="_1428226_1" name="184">
          <annotation xmlns:jigcell="http://www.sbml.org/2001/ns/jigcell">
            <jigcell:ratelaw jigcell:name="Mass_Action_1"></jigcell:ratelaw>
          </annotation>
          <listOfReactants>
            <speciesReference species="Sic1p7_1"/>
          </listOfReactants>
          <listOfProducts>
            <speciesReference species="Sic1p6_1"/>
          </listOfProducts>
          <listOfModifiers>
            <modifierSpeciesReference species="vdps1_1"/>
          </listOfModifiers>
          <kineticLaw>
            <math:math>
              <math:apply>
                <math:ci>Mass_Action_1_1</math:ci>
                <math:apply>
                  <math:times/>
                  <math:cn>7.0</math:cn>
                  <math:ci>vdps1_1</math:ci>
                </math:apply>
                <math:ci>Sic1p7_1</math:ci>
              </math:apply>
            </math:math>
          </kineticLaw>
        </reaction>
        <reaction fast="false" id="_1428227_1" name="185">
          <annotation xmlns:jigcell="http://www.sbml.org/2001/ns/jigcell">
            <jigcell:ratelaw jigcell:name="Mass_Action_1"></jigcell:ratelaw>
          </annotation>
          <listOfReactants>
            <speciesReference species="Sic1p8_1"/>
          </listOfReactants>
          <listOfProducts>
            <speciesReference species="Sic1p7_1"/>
          </listOfProducts>
          <listOfModifiers>
            <modifierSpeciesReference species="vdps1_1"/>
          </listOfModifiers>
          <kineticLaw>
            <math:math>
              <math:apply>
                <math:ci>Mass_Action_1_1</math:ci>
                <math:apply>
                  <math:times/>
                  <math:cn>8.0</math:cn>
                  <math:ci>vdps1_1</math:ci>
                </math:apply>
                <math:ci>Sic1p8_1</math:ci>
              </math:apply>
            </math:math>
          </kineticLaw>
        </reaction>
        <reaction fast="false" id="_1428228_1" name="186">
          <annotation xmlns:jigcell="http://www.sbml.org/2001/ns/jigcell">
            <jigcell:ratelaw jigcell:name="Mass_Action_1"></jigcell:ratelaw>
          </annotation>
          <listOfReactants>
            <speciesReference species="Sic1p9_1"/>
          </listOfReactants>
          <listOfProducts>
            <speciesReference species="Sic1p8_1"/>
          </listOfProducts>
          <listOfModifiers>
            <modifierSpeciesReference species="vdps1_1"/>
          </listOfModifiers>
          <kineticLaw>
            <math:math>
              <math:apply>
                <math:ci>Mass_Action_1_1</math:ci>
                <math:apply>
                  <math:times/>
                  <math:cn>9.0</math:cn>
                  <math:ci>vdps1_1</math:ci>
                </math:apply>
                <math:ci>Sic1p9_1</math:ci>
              </math:apply>
            </math:math>
          </kineticLaw>
        </reaction>
        <reaction fast="false" id="_1428229_1" name="187">
          <annotation xmlns:jigcell="http://www.sbml.org/2001/ns/jigcell">
            <jigcell:ratelaw jigcell:name="Mass_Action_1"></jigcell:ratelaw>
          </annotation>
          <listOfReactants>
            <speciesReference species="Sic1_1"/>
          </listOfReactants>
          <kineticLaw>
            <math:math>
              <math:apply>
                <math:ci>Mass_Action_1_1</math:ci>
                <math:ci>gds1_1</math:ci>
                <math:ci>Sic1_1</math:ci>
              </math:apply>
            </math:math>
          </kineticLaw>
        </reaction>
        <reaction fast="false" id="_14282292_1" name="188">
          <annotation xmlns:jigcell="http://www.sbml.org/2001/ns/jigcell">
            <jigcell:ratelaw jigcell:name="Mass_Action_1"></jigcell:ratelaw>
          </annotation>
          <listOfReactants>
            <speciesReference species="Sic1p1_1"/>
          </listOfReactants>
          <kineticLaw>
            <math:math>
              <math:apply>
                <math:ci>Mass_Action_1_1</math:ci>
                <math:ci>gds1_1</math:ci>
                <math:ci>Sic1p1_1</math:ci>
              </math:apply>
            </math:math>
          </kineticLaw>
        </reaction>
        <reaction fast="false" id="_14282293_1" name="189">
          <annotation xmlns:jigcell="http://www.sbml.org/2001/ns/jigcell">
            <jigcell:ratelaw jigcell:name="Mass_Action_1"></jigcell:ratelaw>
          </annotation>
          <listOfReactants>
            <speciesReference species="Sic1p2_1"/>
          </listOfReactants>
          <kineticLaw>
            <math:math>
              <math:apply>
                <math:ci>Mass_Action_1_1</math:ci>
                <math:ci>gds1_1</math:ci>
                <math:ci>Sic1p2_1</math:ci>
              </math:apply>
            </math:math>
          </kineticLaw>
        </reaction>
        <reaction fast="false" id="_14282294_1" name="190">
          <annotation xmlns:jigcell="http://www.sbml.org/2001/ns/jigcell">
            <jigcell:ratelaw jigcell:name="Mass_Action_1"></jigcell:ratelaw>
          </annotation>
          <listOfReactants>
            <speciesReference species="Sic1p3_1"/>
          </listOfReactants>
          <kineticLaw>
            <math:math>
              <math:apply>
                <math:ci>Mass_Action_1_1</math:ci>
                <math:ci>gds1_1</math:ci>
                <math:ci>Sic1p3_1</math:ci>
              </math:apply>
            </math:math>
          </kineticLaw>
        </reaction>
        <reaction fast="false" id="_14282295_1" name="191">
          <annotation xmlns:jigcell="http://www.sbml.org/2001/ns/jigcell">
            <jigcell:ratelaw jigcell:name="Mass_Action_1"></jigcell:ratelaw>
          </annotation>
          <listOfReactants>
            <speciesReference species="Sic1p4_1"/>
          </listOfReactants>
          <kineticLaw>
            <math:math>
              <math:apply>
                <math:ci>Mass_Action_1_1</math:ci>
                <math:ci>gds1_1</math:ci>
                <math:ci>Sic1p4_1</math:ci>
              </math:apply>
            </math:math>
          </kineticLaw>
        </reaction>
        <reaction fast="false" id="_14282296_1" name="192">
          <annotation xmlns:jigcell="http://www.sbml.org/2001/ns/jigcell">
            <jigcell:ratelaw jigcell:name="Mass_Action_1"></jigcell:ratelaw>
          </annotation>
          <listOfReactants>
            <speciesReference species="Sic1p5_1"/>
          </listOfReactants>
          <kineticLaw>
            <math:math>
              <math:apply>
                <math:ci>Mass_Action_1_1</math:ci>
                <math:ci>gds1_1</math:ci>
                <math:ci>Sic1p5_1</math:ci>
              </math:apply>
            </math:math>
          </kineticLaw>
        </reaction>
        <reaction fast="false" id="_14282297_1" name="193">
          <annotation xmlns:jigcell="http://www.sbml.org/2001/ns/jigcell">
            <jigcell:ratelaw jigcell:name="Mass_Action_1"></jigcell:ratelaw>
          </annotation>
          <listOfReactants>
            <speciesReference species="Sic1p6_1"/>
          </listOfReactants>
          <kineticLaw>
            <math:math>
              <math:apply>
                <math:ci>Mass_Action_1_1</math:ci>
                <math:ci>gds1p_1</math:ci>
                <math:ci>Sic1p6_1</math:ci>
              </math:apply>
            </math:math>
          </kineticLaw>
        </reaction>
        <reaction fast="false" id="_14282298_1" name="194">
          <annotation xmlns:jigcell="http://www.sbml.org/2001/ns/jigcell">
            <jigcell:ratelaw jigcell:name="Mass_Action_1"></jigcell:ratelaw>
          </annotation>
          <listOfReactants>
            <speciesReference species="Sic1p7_1"/>
          </listOfReactants>
          <kineticLaw>
            <math:math>
              <math:apply>
                <math:ci>Mass_Action_1_1</math:ci>
                <math:ci>gds1p_1</math:ci>
                <math:ci>Sic1p7_1</math:ci>
              </math:apply>
            </math:math>
          </kineticLaw>
        </reaction>
        <reaction fast="false" id="_14282299_1" name="195">
          <annotation xmlns:jigcell="http://www.sbml.org/2001/ns/jigcell">
            <jigcell:ratelaw jigcell:name="Mass_Action_1"></jigcell:ratelaw>
          </annotation>
          <listOfReactants>
            <speciesReference species="Sic1p8_1"/>
          </listOfReactants>
          <kineticLaw>
            <math:math>
              <math:apply>
                <math:ci>Mass_Action_1_1</math:ci>
                <math:ci>gds1p_1</math:ci>
                <math:ci>Sic1p8_1</math:ci>
              </math:apply>
            </math:math>
          </kineticLaw>
        </reaction>
        <reaction fast="false" id="_142822910_1" name="196">
          <annotation xmlns:jigcell="http://www.sbml.org/2001/ns/jigcell">
            <jigcell:ratelaw jigcell:name="Mass_Action_1"></jigcell:ratelaw>
          </annotation>
          <listOfReactants>
            <speciesReference species="Sic1p9_1"/>
          </listOfReactants>
          <kineticLaw>
            <math:math>
              <math:apply>
                <math:ci>Mass_Action_1_1</math:ci>
                <math:ci>gds1p_1</math:ci>
                <math:ci>Sic1p9_1</math:ci>
              </math:apply>
            </math:math>
          </kineticLaw>
        </reaction>
        <reaction fast="false" id="_170" name="197">
          <annotation xmlns:jigcell="http://www.sbml.org/2001/ns/jigcell">
            <jigcell:ratelaw jigcell:name="Mass_Action_2"></jigcell:ratelaw>
          </annotation>
          <listOfReactants>
            <speciesReference species="Clb5_1"/>
            <speciesReference species="Sic1_1"/>
          </listOfReactants>
          <listOfProducts>
            <speciesReference species="Sb5_1"/>
          </listOfProducts>
          <listOfModifiers>
            <modifierSpeciesReference species="V_1"/>
          </listOfModifiers>
          <kineticLaw>
            <math:math>
              <math:apply>
                <math:ci>Mass_Action_2_1</math:ci>
                <math:apply>
                  <math:divide/>
                  <math:ci>kab5_1</math:ci>
                  <math:ci>V_1</math:ci>
                </math:apply>
                <math:ci>Clb5_1</math:ci>
                <math:ci>Sic1_1</math:ci>
              </math:apply>
            </math:math>
          </kineticLaw>
        </reaction>
        <reaction fast="false" id="_1702_1" name="198">
          <annotation xmlns:jigcell="http://www.sbml.org/2001/ns/jigcell">
            <jigcell:ratelaw jigcell:name="Mass_Action_2"></jigcell:ratelaw>
          </annotation>
          <listOfReactants>
            <speciesReference species="Clb5_1"/>
            <speciesReference species="Sic1p1_1"/>
          </listOfReactants>
          <listOfProducts>
            <speciesReference species="Sb5p1_1"/>
          </listOfProducts>
          <listOfModifiers>
            <modifierSpeciesReference species="V_1"/>
          </listOfModifiers>
          <kineticLaw>
            <math:math>
              <math:apply>
                <math:ci>Mass_Action_2_1</math:ci>
                <math:apply>
                  <math:divide/>
                  <math:ci>kab5_1</math:ci>
                  <math:ci>V_1</math:ci>
                </math:apply>
                <math:ci>Clb5_1</math:ci>
                <math:ci>Sic1p1_1</math:ci>
              </math:apply>
            </math:math>
          </kineticLaw>
        </reaction>
        <reaction fast="false" id="_17022_1" name="199">
          <annotation xmlns:jigcell="http://www.sbml.org/2001/ns/jigcell">
            <jigcell:ratelaw jigcell:name="Mass_Action_2"></jigcell:ratelaw>
          </annotation>
          <listOfReactants>
            <speciesReference species="Clb5_1"/>
            <speciesReference species="Sic1p2_1"/>
          </listOfReactants>
          <listOfProducts>
            <speciesReference species="Sb5p2_1"/>
          </listOfProducts>
          <listOfModifiers>
            <modifierSpeciesReference species="V_1"/>
          </listOfModifiers>
          <kineticLaw>
            <math:math>
              <math:apply>
                <math:ci>Mass_Action_2_1</math:ci>
                <math:apply>
                  <math:divide/>
                  <math:ci>kab5_1</math:ci>
                  <math:ci>V_1</math:ci>
                </math:apply>
                <math:ci>Clb5_1</math:ci>
                <math:ci>Sic1p2_1</math:ci>
              </math:apply>
            </math:math>
          </kineticLaw>
        </reaction>
        <reaction fast="false" id="_1703_1" name="200">
          <annotation xmlns:jigcell="http://www.sbml.org/2001/ns/jigcell">
            <jigcell:ratelaw jigcell:name="Mass_Action_2"></jigcell:ratelaw>
          </annotation>
          <listOfReactants>
            <speciesReference species="Clb5_1"/>
            <speciesReference species="Sic1p3_1"/>
          </listOfReactants>
          <listOfProducts>
            <speciesReference species="Sb5p3_1"/>
          </listOfProducts>
          <listOfModifiers>
            <modifierSpeciesReference species="V_1"/>
          </listOfModifiers>
          <kineticLaw>
            <math:math>
              <math:apply>
                <math:ci>Mass_Action_2_1</math:ci>
                <math:apply>
                  <math:divide/>
                  <math:ci>kab5_1</math:ci>
                  <math:ci>V_1</math:ci>
                </math:apply>
                <math:ci>Clb5_1</math:ci>
                <math:ci>Sic1p3_1</math:ci>
              </math:apply>
            </math:math>
          </kineticLaw>
        </reaction>
        <reaction fast="false" id="_1704_1" name="201">
          <annotation xmlns:jigcell="http://www.sbml.org/2001/ns/jigcell">
            <jigcell:ratelaw jigcell:name="Mass_Action_2"></jigcell:ratelaw>
          </annotation>
          <listOfReactants>
            <speciesReference species="Clb5_1"/>
            <speciesReference species="Sic1p4_1"/>
          </listOfReactants>
          <listOfProducts>
            <speciesReference species="Sb5p4_1"/>
          </listOfProducts>
          <listOfModifiers>
            <modifierSpeciesReference species="V_1"/>
          </listOfModifiers>
          <kineticLaw>
            <math:math>
              <math:apply>
                <math:ci>Mass_Action_2_1</math:ci>
                <math:apply>
                  <math:divide/>
                  <math:ci>kab5_1</math:ci>
                  <math:ci>V_1</math:ci>
                </math:apply>
                <math:ci>Clb5_1</math:ci>
                <math:ci>Sic1p4_1</math:ci>
              </math:apply>
            </math:math>
          </kineticLaw>
        </reaction>
        <reaction fast="false" id="_1762_2" name="202">
          <annotation xmlns:jigcell="http://www.sbml.org/2001/ns/jigcell">
            <jigcell:ratelaw jigcell:name="Mass_Action_2"></jigcell:ratelaw>
          </annotation>
          <listOfReactants>
            <speciesReference species="Clb5_1"/>
            <speciesReference species="Sic1p5_1"/>
          </listOfReactants>
          <listOfProducts>
            <speciesReference species="Sb5p5_1"/>
          </listOfProducts>
          <listOfModifiers>
            <modifierSpeciesReference species="V_1"/>
          </listOfModifiers>
          <kineticLaw>
            <math:math>
              <math:apply>
                <math:ci>Mass_Action_2_1</math:ci>
                <math:apply>
                  <math:divide/>
                  <math:ci>kab5_1</math:ci>
                  <math:ci>V_1</math:ci>
                </math:apply>
                <math:ci>Clb5_1</math:ci>
                <math:ci>Sic1p5_1</math:ci>
              </math:apply>
            </math:math>
          </kineticLaw>
        </reaction>
        <reaction fast="false" id="_1763_2" name="203">
          <annotation xmlns:jigcell="http://www.sbml.org/2001/ns/jigcell">
            <jigcell:ratelaw jigcell:name="Mass_Action_2"></jigcell:ratelaw>
          </annotation>
          <listOfReactants>
            <speciesReference species="Clb5_1"/>
            <speciesReference species="Sic1p6_1"/>
          </listOfReactants>
          <listOfProducts>
            <speciesReference species="Sb5p6_1"/>
          </listOfProducts>
          <listOfModifiers>
            <modifierSpeciesReference species="V_1"/>
          </listOfModifiers>
          <kineticLaw>
            <math:math>
              <math:apply>
                <math:ci>Mass_Action_2_1</math:ci>
                <math:apply>
                  <math:divide/>
                  <math:ci>kab5_1</math:ci>
                  <math:ci>V_1</math:ci>
                </math:apply>
                <math:ci>Clb5_1</math:ci>
                <math:ci>Sic1p6_1</math:ci>
              </math:apply>
            </math:math>
          </kineticLaw>
        </reaction>
        <reaction fast="false" id="_1764_2" name="204">
          <annotation xmlns:jigcell="http://www.sbml.org/2001/ns/jigcell">
            <jigcell:ratelaw jigcell:name="Mass_Action_2"></jigcell:ratelaw>
          </annotation>
          <listOfReactants>
            <speciesReference species="Clb5_1"/>
            <speciesReference species="Sic1p7_1"/>
          </listOfReactants>
          <listOfProducts>
            <speciesReference species="Sb5p7_1"/>
          </listOfProducts>
          <listOfModifiers>
            <modifierSpeciesReference species="V_1"/>
          </listOfModifiers>
          <kineticLaw>
            <math:math>
              <math:apply>
                <math:ci>Mass_Action_2_1</math:ci>
                <math:apply>
                  <math:divide/>
                  <math:ci>kab5_1</math:ci>
                  <math:ci>V_1</math:ci>
                </math:apply>
                <math:ci>Clb5_1</math:ci>
                <math:ci>Sic1p7_1</math:ci>
              </math:apply>
            </math:math>
          </kineticLaw>
        </reaction>
        <reaction fast="false" id="_1705_1" name="205">
          <annotation xmlns:jigcell="http://www.sbml.org/2001/ns/jigcell">
            <jigcell:ratelaw jigcell:name="Mass_Action_2"></jigcell:ratelaw>
          </annotation>
          <listOfReactants>
            <speciesReference species="Clb5_1"/>
            <speciesReference species="Sic1p8_1"/>
          </listOfReactants>
          <listOfProducts>
            <speciesReference species="Sb5p8_1"/>
          </listOfProducts>
          <listOfModifiers>
            <modifierSpeciesReference species="V_1"/>
          </listOfModifiers>
          <kineticLaw>
            <math:math>
              <math:apply>
                <math:ci>Mass_Action_2_1</math:ci>
                <math:apply>
                  <math:divide/>
                  <math:ci>kab5_1</math:ci>
                  <math:ci>V_1</math:ci>
                </math:apply>
                <math:ci>Clb5_1</math:ci>
                <math:ci>Sic1p8_1</math:ci>
              </math:apply>
            </math:math>
          </kineticLaw>
        </reaction>
        <reaction fast="false" id="_482" name="206">
          <annotation xmlns:jigcell="http://www.sbml.org/2001/ns/jigcell">
            <jigcell:ratelaw jigcell:name="Mass_Action_2"></jigcell:ratelaw>
          </annotation>
          <listOfReactants>
            <speciesReference species="Clb5_1"/>
            <speciesReference species="Sic1p9_1"/>
          </listOfReactants>
          <listOfProducts>
            <speciesReference species="Sb5p9_1"/>
          </listOfProducts>
          <listOfModifiers>
            <modifierSpeciesReference species="V_1"/>
          </listOfModifiers>
          <kineticLaw>
            <math:math>
              <math:apply>
                <math:ci>Mass_Action_2_1</math:ci>
                <math:apply>
                  <math:divide/>
                  <math:ci>kab5_1</math:ci>
                  <math:ci>V_1</math:ci>
                </math:apply>
                <math:ci>Clb5_1</math:ci>
                <math:ci>Sic1p9_1</math:ci>
              </math:apply>
            </math:math>
          </kineticLaw>
        </reaction>
        <reaction fast="false" id="_176" name="207">
          <annotation xmlns:jigcell="http://www.sbml.org/2001/ns/jigcell">
            <jigcell:ratelaw jigcell:name="Mass_Action_1"></jigcell:ratelaw>
          </annotation>
          <listOfReactants>
            <speciesReference species="Sb5_1"/>
          </listOfReactants>
          <listOfProducts>
            <speciesReference species="Clb5_1"/>
            <speciesReference species="Sic1_1"/>
          </listOfProducts>
          <kineticLaw>
            <math:math>
              <math:apply>
                <math:ci>Mass_Action_1_1</math:ci>
                <math:ci>kdb5_1</math:ci>
                <math:ci>Sb5_1</math:ci>
              </math:apply>
            </math:math>
          </kineticLaw>
        </reaction>
        <reaction fast="false" id="_1762_1" name="208">
          <annotation xmlns:jigcell="http://www.sbml.org/2001/ns/jigcell">
            <jigcell:ratelaw jigcell:name="Mass_Action_1"></jigcell:ratelaw>
          </annotation>
          <listOfReactants>
            <speciesReference species="Sb5p1_1"/>
          </listOfReactants>
          <listOfProducts>
            <speciesReference species="Clb5_1"/>
            <speciesReference species="Sic1p1_1"/>
          </listOfProducts>
          <kineticLaw>
            <math:math>
              <math:apply>
                <math:ci>Mass_Action_1_1</math:ci>
                <math:ci>kdb5_1</math:ci>
                <math:ci>Sb5p1_1</math:ci>
              </math:apply>
            </math:math>
          </kineticLaw>
        </reaction>
        <reaction fast="false" id="_17622_1" name="209">
          <annotation xmlns:jigcell="http://www.sbml.org/2001/ns/jigcell">
            <jigcell:ratelaw jigcell:name="Mass_Action_1"></jigcell:ratelaw>
          </annotation>
          <listOfReactants>
            <speciesReference species="Sb5p2_1"/>
          </listOfReactants>
          <listOfProducts>
            <speciesReference species="Clb5_1"/>
            <speciesReference species="Sic1p2_1"/>
          </listOfProducts>
          <kineticLaw>
            <math:math>
              <math:apply>
                <math:ci>Mass_Action_1_1</math:ci>
                <math:ci>kdb5_1</math:ci>
                <math:ci>Sb5p2_1</math:ci>
              </math:apply>
            </math:math>
          </kineticLaw>
        </reaction>
        <reaction fast="false" id="_1763_1" name="210">
          <annotation xmlns:jigcell="http://www.sbml.org/2001/ns/jigcell">
            <jigcell:ratelaw jigcell:name="Mass_Action_1"></jigcell:ratelaw>
          </annotation>
          <listOfReactants>
            <speciesReference species="Sb5p3_1"/>
          </listOfReactants>
          <listOfProducts>
            <speciesReference species="Clb5_1"/>
            <speciesReference species="Sic1p3_1"/>
          </listOfProducts>
          <kineticLaw>
            <math:math>
              <math:apply>
                <math:ci>Mass_Action_1_1</math:ci>
                <math:ci>kdb5_1</math:ci>
                <math:ci>Sb5p3_1</math:ci>
              </math:apply>
            </math:math>
          </kineticLaw>
        </reaction>
        <reaction fast="false" id="_1764_1" name="211">
          <annotation xmlns:jigcell="http://www.sbml.org/2001/ns/jigcell">
            <jigcell:ratelaw jigcell:name="Mass_Action_1"></jigcell:ratelaw>
          </annotation>
          <listOfReactants>
            <speciesReference species="Sb5p4_1"/>
          </listOfReactants>
          <listOfProducts>
            <speciesReference species="Clb5_1"/>
            <speciesReference species="Sic1p4_1"/>
          </listOfProducts>
          <kineticLaw>
            <math:math>
              <math:apply>
                <math:ci>Mass_Action_1_1</math:ci>
                <math:ci>kdb5_1</math:ci>
                <math:ci>Sb5p4_1</math:ci>
              </math:apply>
            </math:math>
          </kineticLaw>
        </reaction>
        <reaction fast="false" id="_1822_2" name="212">
          <annotation xmlns:jigcell="http://www.sbml.org/2001/ns/jigcell">
            <jigcell:ratelaw jigcell:name="Mass_Action_1"></jigcell:ratelaw>
          </annotation>
          <listOfReactants>
            <speciesReference species="Sb5p5_1"/>
          </listOfReactants>
          <listOfProducts>
            <speciesReference species="Clb5_1"/>
            <speciesReference species="Sic1p5_1"/>
          </listOfProducts>
          <kineticLaw>
            <math:math>
              <math:apply>
                <math:ci>Mass_Action_1_1</math:ci>
                <math:ci>kdb5_1</math:ci>
                <math:ci>Sb5p5_1</math:ci>
              </math:apply>
            </math:math>
          </kineticLaw>
        </reaction>
        <reaction fast="false" id="_1823_1" name="213">
          <annotation xmlns:jigcell="http://www.sbml.org/2001/ns/jigcell">
            <jigcell:ratelaw jigcell:name="Mass_Action_1"></jigcell:ratelaw>
          </annotation>
          <listOfReactants>
            <speciesReference species="Sb5p6_1"/>
          </listOfReactants>
          <listOfProducts>
            <speciesReference species="Clb5_1"/>
            <speciesReference species="Sic1p6_1"/>
          </listOfProducts>
          <kineticLaw>
            <math:math>
              <math:apply>
                <math:ci>Mass_Action_1_1</math:ci>
                <math:ci>kdb5_1</math:ci>
                <math:ci>Sb5p6_1</math:ci>
              </math:apply>
            </math:math>
          </kineticLaw>
        </reaction>
        <reaction fast="false" id="_1824_1" name="214">
          <annotation xmlns:jigcell="http://www.sbml.org/2001/ns/jigcell">
            <jigcell:ratelaw jigcell:name="Mass_Action_1"></jigcell:ratelaw>
          </annotation>
          <listOfReactants>
            <speciesReference species="Sb5p7_1"/>
          </listOfReactants>
          <listOfProducts>
            <speciesReference species="Clb5_1"/>
            <speciesReference species="Sic1p7_1"/>
          </listOfProducts>
          <kineticLaw>
            <math:math>
              <math:apply>
                <math:ci>Mass_Action_1_1</math:ci>
                <math:ci>kdb5_1</math:ci>
                <math:ci>Sb5p7_1</math:ci>
              </math:apply>
            </math:math>
          </kineticLaw>
        </reaction>
        <reaction fast="false" id="_1765_1" name="215">
          <annotation xmlns:jigcell="http://www.sbml.org/2001/ns/jigcell">
            <jigcell:ratelaw jigcell:name="Mass_Action_1"></jigcell:ratelaw>
          </annotation>
          <listOfReactants>
            <speciesReference species="Sb5p8_1"/>
          </listOfReactants>
          <listOfProducts>
            <speciesReference species="Clb5_1"/>
            <speciesReference species="Sic1p8_1"/>
          </listOfProducts>
          <kineticLaw>
            <math:math>
              <math:apply>
                <math:ci>Mass_Action_1_1</math:ci>
                <math:ci>kdb5_1</math:ci>
                <math:ci>Sb5p8_1</math:ci>
              </math:apply>
            </math:math>
          </kineticLaw>
        </reaction>
        <reaction fast="false" id="_483" name="216">
          <annotation xmlns:jigcell="http://www.sbml.org/2001/ns/jigcell">
            <jigcell:ratelaw jigcell:name="Mass_Action_1"></jigcell:ratelaw>
          </annotation>
          <listOfReactants>
            <speciesReference species="Sb5p9_1"/>
          </listOfReactants>
          <listOfProducts>
            <speciesReference species="Clb5_1"/>
            <speciesReference species="Sic1p9_1"/>
          </listOfProducts>
          <kineticLaw>
            <math:math>
              <math:apply>
                <math:ci>Mass_Action_1_1</math:ci>
                <math:ci>kdb5_1</math:ci>
                <math:ci>Sb5p9_1</math:ci>
              </math:apply>
            </math:math>
          </kineticLaw>
        </reaction>
        <reaction fast="false" id="_195" name="217">
          <annotation xmlns:jigcell="http://www.sbml.org/2001/ns/jigcell">
            <jigcell:ratelaw jigcell:name="Mass_Action_1"></jigcell:ratelaw>
          </annotation>
          <listOfReactants>
            <speciesReference species="Sb5_1"/>
          </listOfReactants>
          <listOfProducts>
            <speciesReference species="Sb5p1_1"/>
          </listOfProducts>
          <listOfModifiers>
            <modifierSpeciesReference species="vps1_1"/>
          </listOfModifiers>
          <kineticLaw>
            <math:math>
              <math:apply>
                <math:ci>Mass_Action_1_1</math:ci>
                <math:apply>
                  <math:times/>
                  <math:cn>9.0</math:cn>
                  <math:ci>vps1_1</math:ci>
                </math:apply>
                <math:ci>Sb5_1</math:ci>
              </math:apply>
            </math:math>
          </kineticLaw>
        </reaction>
        <reaction fast="false" id="_1952_1" name="218">
          <annotation xmlns:jigcell="http://www.sbml.org/2001/ns/jigcell">
            <jigcell:ratelaw jigcell:name="Mass_Action_1"></jigcell:ratelaw>
          </annotation>
          <listOfReactants>
            <speciesReference species="Sb5p1_1"/>
          </listOfReactants>
          <listOfProducts>
            <speciesReference species="Sb5p2_1"/>
          </listOfProducts>
          <listOfModifiers>
            <modifierSpeciesReference species="vps1_1"/>
          </listOfModifiers>
          <kineticLaw>
            <math:math>
              <math:apply>
                <math:ci>Mass_Action_1_1</math:ci>
                <math:apply>
                  <math:times/>
                  <math:cn>8.0</math:cn>
                  <math:ci>vps1_1</math:ci>
                </math:apply>
                <math:ci>Sb5p1_1</math:ci>
              </math:apply>
            </math:math>
          </kineticLaw>
        </reaction>
        <reaction fast="false" id="_19522_1" name="219">
          <annotation xmlns:jigcell="http://www.sbml.org/2001/ns/jigcell">
            <jigcell:ratelaw jigcell:name="Mass_Action_1"></jigcell:ratelaw>
          </annotation>
          <listOfReactants>
            <speciesReference species="Sb5p2_1"/>
          </listOfReactants>
          <listOfProducts>
            <speciesReference species="Sb5p3_1"/>
          </listOfProducts>
          <listOfModifiers>
            <modifierSpeciesReference species="vps1_1"/>
          </listOfModifiers>
          <kineticLaw>
            <math:math>
              <math:apply>
                <math:ci>Mass_Action_1_1</math:ci>
                <math:apply>
                  <math:times/>
                  <math:cn>7.0</math:cn>
                  <math:ci>vps1_1</math:ci>
                </math:apply>
                <math:ci>Sb5p2_1</math:ci>
              </math:apply>
            </math:math>
          </kineticLaw>
        </reaction>
        <reaction fast="false" id="_1953_1" name="220">
          <annotation xmlns:jigcell="http://www.sbml.org/2001/ns/jigcell">
            <jigcell:ratelaw jigcell:name="Mass_Action_1"></jigcell:ratelaw>
          </annotation>
          <listOfReactants>
            <speciesReference species="Sb5p3_1"/>
          </listOfReactants>
          <listOfProducts>
            <speciesReference species="Sb5p4_1"/>
          </listOfProducts>
          <listOfModifiers>
            <modifierSpeciesReference species="vps1_1"/>
          </listOfModifiers>
          <kineticLaw>
            <math:math>
              <math:apply>
                <math:ci>Mass_Action_1_1</math:ci>
                <math:apply>
                  <math:times/>
                  <math:cn>6.0</math:cn>
                  <math:ci>vps1_1</math:ci>
                </math:apply>
                <math:ci>Sb5p3_1</math:ci>
              </math:apply>
            </math:math>
          </kineticLaw>
        </reaction>
        <reaction fast="false" id="_1872_1" name="221">
          <annotation xmlns:jigcell="http://www.sbml.org/2001/ns/jigcell">
            <jigcell:ratelaw jigcell:name="Mass_Action_1"></jigcell:ratelaw>
          </annotation>
          <listOfReactants>
            <speciesReference species="Sb5p4_1"/>
          </listOfReactants>
          <listOfProducts>
            <speciesReference species="Sb5p5_1"/>
          </listOfProducts>
          <listOfModifiers>
            <modifierSpeciesReference species="vps1_1"/>
          </listOfModifiers>
          <kineticLaw>
            <math:math>
              <math:apply>
                <math:ci>Mass_Action_1_1</math:ci>
                <math:apply>
                  <math:times/>
                  <math:cn>5.0</math:cn>
                  <math:ci>vps1_1</math:ci>
                </math:apply>
                <math:ci>Sb5p4_1</math:ci>
              </math:apply>
            </math:math>
          </kineticLaw>
        </reaction>
        <reaction fast="false" id="_1954_1" name="222">
          <annotation xmlns:jigcell="http://www.sbml.org/2001/ns/jigcell">
            <jigcell:ratelaw jigcell:name="Mass_Action_1"></jigcell:ratelaw>
          </annotation>
          <listOfReactants>
            <speciesReference species="Sb5p5_1"/>
          </listOfReactants>
          <listOfProducts>
            <speciesReference species="Sb5p6_1"/>
          </listOfProducts>
          <listOfModifiers>
            <modifierSpeciesReference species="vps1_1"/>
          </listOfModifiers>
          <kineticLaw>
            <math:math>
              <math:apply>
                <math:ci>Mass_Action_1_1</math:ci>
                <math:apply>
                  <math:times/>
                  <math:cn>4.0</math:cn>
                  <math:ci>vps1_1</math:ci>
                </math:apply>
                <math:ci>Sb5p5_1</math:ci>
              </math:apply>
            </math:math>
          </kineticLaw>
        </reaction>
        <reaction fast="false" id="_1873_1" name="223">
          <annotation xmlns:jigcell="http://www.sbml.org/2001/ns/jigcell">
            <jigcell:ratelaw jigcell:name="Mass_Action_1"></jigcell:ratelaw>
          </annotation>
          <listOfReactants>
            <speciesReference species="Sb5p6_1"/>
          </listOfReactants>
          <listOfProducts>
            <speciesReference species="Sb5p7_1"/>
          </listOfProducts>
          <listOfModifiers>
            <modifierSpeciesReference species="vps1_1"/>
          </listOfModifiers>
          <kineticLaw>
            <math:math>
              <math:apply>
                <math:ci>Mass_Action_1_1</math:ci>
                <math:apply>
                  <math:times/>
                  <math:cn>3.0</math:cn>
                  <math:ci>vps1_1</math:ci>
                </math:apply>
                <math:ci>Sb5p6_1</math:ci>
              </math:apply>
            </math:math>
          </kineticLaw>
        </reaction>
        <reaction fast="false" id="_18732_1" name="224">
          <annotation xmlns:jigcell="http://www.sbml.org/2001/ns/jigcell">
            <jigcell:ratelaw jigcell:name="Mass_Action_1"></jigcell:ratelaw>
          </annotation>
          <listOfReactants>
            <speciesReference species="Sb5p7_1"/>
          </listOfReactants>
          <listOfProducts>
            <speciesReference species="Sb5p8_1"/>
          </listOfProducts>
          <listOfModifiers>
            <modifierSpeciesReference species="vps1_1"/>
          </listOfModifiers>
          <kineticLaw>
            <math:math>
              <math:apply>
                <math:ci>Mass_Action_1_1</math:ci>
                <math:apply>
                  <math:times/>
                  <math:cn>2.0</math:cn>
                  <math:ci>vps1_1</math:ci>
                </math:apply>
                <math:ci>Sb5p7_1</math:ci>
              </math:apply>
            </math:math>
          </kineticLaw>
        </reaction>
        <reaction fast="false" id="_484" name="225">
          <annotation xmlns:jigcell="http://www.sbml.org/2001/ns/jigcell">
            <jigcell:ratelaw jigcell:name="Mass_Action_1"></jigcell:ratelaw>
          </annotation>
          <listOfReactants>
            <speciesReference species="Sb5p8_1"/>
          </listOfReactants>
          <listOfProducts>
            <speciesReference species="Sb5p9_1"/>
          </listOfProducts>
          <listOfModifiers>
            <modifierSpeciesReference species="vps1_1"/>
          </listOfModifiers>
          <kineticLaw>
            <math:math>
              <math:apply>
                <math:ci>Mass_Action_1_1</math:ci>
                <math:apply>
                  <math:times/>
                  <math:cn>1.0</math:cn>
                  <math:ci>vps1_1</math:ci>
                </math:apply>
                <math:ci>Sb5p8_1</math:ci>
              </math:apply>
            </math:math>
          </kineticLaw>
        </reaction>
        <reaction fast="false" id="_1955_1" name="226">
          <annotation xmlns:jigcell="http://www.sbml.org/2001/ns/jigcell">
            <jigcell:ratelaw jigcell:name="Mass_Action_1"></jigcell:ratelaw>
          </annotation>
          <listOfReactants>
            <speciesReference species="Sb5p1_1"/>
          </listOfReactants>
          <listOfProducts>
            <speciesReference species="Sb5_1"/>
          </listOfProducts>
          <listOfModifiers>
            <modifierSpeciesReference species="vdps1_1"/>
          </listOfModifiers>
          <kineticLaw>
            <math:math>
              <math:apply>
                <math:ci>Mass_Action_1_1</math:ci>
                <math:apply>
                  <math:times/>
                  <math:cn>1.0</math:cn>
                  <math:ci>vdps1_1</math:ci>
                </math:apply>
                <math:ci>Sb5p1_1</math:ci>
              </math:apply>
            </math:math>
          </kineticLaw>
        </reaction>
        <reaction fast="false" id="_19552_1" name="227">
          <annotation xmlns:jigcell="http://www.sbml.org/2001/ns/jigcell">
            <jigcell:ratelaw jigcell:name="Mass_Action_1"></jigcell:ratelaw>
          </annotation>
          <listOfReactants>
            <speciesReference species="Sb5p2_1"/>
          </listOfReactants>
          <listOfProducts>
            <speciesReference species="Sb5p1_1"/>
          </listOfProducts>
          <listOfModifiers>
            <modifierSpeciesReference species="vdps1_1"/>
          </listOfModifiers>
          <kineticLaw>
            <math:math>
              <math:apply>
                <math:ci>Mass_Action_1_1</math:ci>
                <math:apply>
                  <math:times/>
                  <math:cn>2.0</math:cn>
                  <math:ci>vdps1_1</math:ci>
                </math:apply>
                <math:ci>Sb5p2_1</math:ci>
              </math:apply>
            </math:math>
          </kineticLaw>
        </reaction>
        <reaction fast="false" id="_195522_1" name="228">
          <annotation xmlns:jigcell="http://www.sbml.org/2001/ns/jigcell">
            <jigcell:ratelaw jigcell:name="Mass_Action_1"></jigcell:ratelaw>
          </annotation>
          <listOfReactants>
            <speciesReference species="Sb5p3_1"/>
          </listOfReactants>
          <listOfProducts>
            <speciesReference species="Sb5p2_1"/>
          </listOfProducts>
          <listOfModifiers>
            <modifierSpeciesReference species="vdps1_1"/>
          </listOfModifiers>
          <kineticLaw>
            <math:math>
              <math:apply>
                <math:ci>Mass_Action_1_1</math:ci>
                <math:apply>
                  <math:times/>
                  <math:cn>3.0</math:cn>
                  <math:ci>vdps1_1</math:ci>
                </math:apply>
                <math:ci>Sb5p3_1</math:ci>
              </math:apply>
            </math:math>
          </kineticLaw>
        </reaction>
        <reaction fast="false" id="_195523_1" name="229">
          <annotation xmlns:jigcell="http://www.sbml.org/2001/ns/jigcell">
            <jigcell:ratelaw jigcell:name="Mass_Action_1"></jigcell:ratelaw>
          </annotation>
          <listOfReactants>
            <speciesReference species="Sb5p4_1"/>
          </listOfReactants>
          <listOfProducts>
            <speciesReference species="Sb5p3_1"/>
          </listOfProducts>
          <listOfModifiers>
            <modifierSpeciesReference species="vdps1_1"/>
          </listOfModifiers>
          <kineticLaw>
            <math:math>
              <math:apply>
                <math:ci>Mass_Action_1_1</math:ci>
                <math:apply>
                  <math:times/>
                  <math:cn>4.0</math:cn>
                  <math:ci>vdps1_1</math:ci>
                </math:apply>
                <math:ci>Sb5p4_1</math:ci>
              </math:apply>
            </math:math>
          </kineticLaw>
        </reaction>
        <reaction fast="false" id="_195524_1" name="230">
          <annotation xmlns:jigcell="http://www.sbml.org/2001/ns/jigcell">
            <jigcell:ratelaw jigcell:name="Mass_Action_1"></jigcell:ratelaw>
          </annotation>
          <listOfReactants>
            <speciesReference species="Sb5p5_1"/>
          </listOfReactants>
          <listOfProducts>
            <speciesReference species="Sb5p4_1"/>
          </listOfProducts>
          <listOfModifiers>
            <modifierSpeciesReference species="vdps1_1"/>
          </listOfModifiers>
          <kineticLaw>
            <math:math>
              <math:apply>
                <math:ci>Mass_Action_1_1</math:ci>
                <math:apply>
                  <math:times/>
                  <math:cn>5.0</math:cn>
                  <math:ci>vdps1_1</math:ci>
                </math:apply>
                <math:ci>Sb5p5_1</math:ci>
              </math:apply>
            </math:math>
          </kineticLaw>
        </reaction>
        <reaction fast="false" id="_1922_1" name="231">
          <annotation xmlns:jigcell="http://www.sbml.org/2001/ns/jigcell">
            <jigcell:ratelaw jigcell:name="Mass_Action_1"></jigcell:ratelaw>
          </annotation>
          <listOfReactants>
            <speciesReference species="Sb5p6_1"/>
          </listOfReactants>
          <listOfProducts>
            <speciesReference species="Sb5p5_1"/>
          </listOfProducts>
          <listOfModifiers>
            <modifierSpeciesReference species="vdps1_1"/>
          </listOfModifiers>
          <kineticLaw>
            <math:math>
              <math:apply>
                <math:ci>Mass_Action_1_1</math:ci>
                <math:apply>
                  <math:times/>
                  <math:cn>6.0</math:cn>
                  <math:ci>vdps1_1</math:ci>
                </math:apply>
                <math:ci>Sb5p6_1</math:ci>
              </math:apply>
            </math:math>
          </kineticLaw>
        </reaction>
        <reaction fast="false" id="_19222_1" name="232">
          <annotation xmlns:jigcell="http://www.sbml.org/2001/ns/jigcell">
            <jigcell:ratelaw jigcell:name="Mass_Action_1"></jigcell:ratelaw>
          </annotation>
          <listOfReactants>
            <speciesReference species="Sb5p7_1"/>
          </listOfReactants>
          <listOfProducts>
            <speciesReference species="Sb5p6_1"/>
          </listOfProducts>
          <listOfModifiers>
            <modifierSpeciesReference species="vdps1_1"/>
          </listOfModifiers>
          <kineticLaw>
            <math:math>
              <math:apply>
                <math:ci>Mass_Action_1_1</math:ci>
                <math:apply>
                  <math:times/>
                  <math:cn>7.0</math:cn>
                  <math:ci>vdps1_1</math:ci>
                </math:apply>
                <math:ci>Sb5p7_1</math:ci>
              </math:apply>
            </math:math>
          </kineticLaw>
        </reaction>
        <reaction fast="false" id="_192222_1" name="233">
          <annotation xmlns:jigcell="http://www.sbml.org/2001/ns/jigcell">
            <jigcell:ratelaw jigcell:name="Mass_Action_1"></jigcell:ratelaw>
          </annotation>
          <listOfReactants>
            <speciesReference species="Sb5p8_1"/>
          </listOfReactants>
          <listOfProducts>
            <speciesReference species="Sb5p7_1"/>
          </listOfProducts>
          <listOfModifiers>
            <modifierSpeciesReference species="vdps1_1"/>
          </listOfModifiers>
          <kineticLaw>
            <math:math>
              <math:apply>
                <math:ci>Mass_Action_1_1</math:ci>
                <math:apply>
                  <math:times/>
                  <math:cn>8.0</math:cn>
                  <math:ci>vdps1_1</math:ci>
                </math:apply>
                <math:ci>Sb5p8_1</math:ci>
              </math:apply>
            </math:math>
          </kineticLaw>
        </reaction>
        <reaction fast="false" id="_485" name="234">
          <annotation xmlns:jigcell="http://www.sbml.org/2001/ns/jigcell">
            <jigcell:ratelaw jigcell:name="Mass_Action_1"></jigcell:ratelaw>
          </annotation>
          <listOfReactants>
            <speciesReference species="Sb5p9_1"/>
          </listOfReactants>
          <listOfProducts>
            <speciesReference species="Sb5p8_1"/>
          </listOfProducts>
          <listOfModifiers>
            <modifierSpeciesReference species="vdps1_1"/>
          </listOfModifiers>
          <kineticLaw>
            <math:math>
              <math:apply>
                <math:ci>Mass_Action_1_1</math:ci>
                <math:apply>
                  <math:times/>
                  <math:cn>9.0</math:cn>
                  <math:ci>vdps1_1</math:ci>
                </math:apply>
                <math:ci>Sb5p9_1</math:ci>
              </math:apply>
            </math:math>
          </kineticLaw>
        </reaction>
        <reaction fast="false" id="_183" name="235">
          <annotation xmlns:jigcell="http://www.sbml.org/2001/ns/jigcell">
            <jigcell:ratelaw jigcell:name="Mass_Action_1"></jigcell:ratelaw>
          </annotation>
          <listOfReactants>
            <speciesReference species="Sb5_1"/>
          </listOfReactants>
          <listOfProducts>
            <speciesReference species="Sic1_1"/>
          </listOfProducts>
          <listOfModifiers>
            <modifierSpeciesReference species="vgdb5_1"/>
          </listOfModifiers>
          <kineticLaw>
            <math:math>
              <math:apply>
                <math:ci>Mass_Action_1_1</math:ci>
                <math:ci>vgdb5_1</math:ci>
                <math:ci>Sb5_1</math:ci>
              </math:apply>
            </math:math>
          </kineticLaw>
        </reaction>
        <reaction fast="false" id="_1832_1" name="236">
          <annotation xmlns:jigcell="http://www.sbml.org/2001/ns/jigcell">
            <jigcell:ratelaw jigcell:name="Mass_Action_1"></jigcell:ratelaw>
          </annotation>
          <listOfReactants>
            <speciesReference species="Sb5p1_1"/>
          </listOfReactants>
          <listOfProducts>
            <speciesReference species="Sic1p1_1"/>
          </listOfProducts>
          <listOfModifiers>
            <modifierSpeciesReference species="vgdb5_1"/>
          </listOfModifiers>
          <kineticLaw>
            <math:math>
              <math:apply>
                <math:ci>Mass_Action_1_1</math:ci>
                <math:ci>vgdb5_1</math:ci>
                <math:ci>Sb5p1_1</math:ci>
              </math:apply>
            </math:math>
          </kineticLaw>
        </reaction>
        <reaction fast="false" id="_18322_1" name="237">
          <annotation xmlns:jigcell="http://www.sbml.org/2001/ns/jigcell">
            <jigcell:ratelaw jigcell:name="Mass_Action_1"></jigcell:ratelaw>
          </annotation>
          <listOfReactants>
            <speciesReference species="Sb5p2_1"/>
          </listOfReactants>
          <listOfProducts>
            <speciesReference species="Sic1p2_1"/>
          </listOfProducts>
          <listOfModifiers>
            <modifierSpeciesReference species="vgdb5_1"/>
          </listOfModifiers>
          <kineticLaw>
            <math:math>
              <math:apply>
                <math:ci>Mass_Action_1_1</math:ci>
                <math:ci>vgdb5_1</math:ci>
                <math:ci>Sb5p2_1</math:ci>
              </math:apply>
            </math:math>
          </kineticLaw>
        </reaction>
        <reaction fast="false" id="_1833_1" name="238">
          <annotation xmlns:jigcell="http://www.sbml.org/2001/ns/jigcell">
            <jigcell:ratelaw jigcell:name="Mass_Action_1"></jigcell:ratelaw>
          </annotation>
          <listOfReactants>
            <speciesReference species="Sb5p3_1"/>
          </listOfReactants>
          <listOfProducts>
            <speciesReference species="Sic1p3_1"/>
          </listOfProducts>
          <listOfModifiers>
            <modifierSpeciesReference species="vgdb5_1"/>
          </listOfModifiers>
          <kineticLaw>
            <math:math>
              <math:apply>
                <math:ci>Mass_Action_1_1</math:ci>
                <math:ci>vgdb5_1</math:ci>
                <math:ci>Sb5p3_1</math:ci>
              </math:apply>
            </math:math>
          </kineticLaw>
        </reaction>
        <reaction fast="false" id="_1834_1" name="239">
          <annotation xmlns:jigcell="http://www.sbml.org/2001/ns/jigcell">
            <jigcell:ratelaw jigcell:name="Mass_Action_1"></jigcell:ratelaw>
          </annotation>
          <listOfReactants>
            <speciesReference species="Sb5p4_1"/>
          </listOfReactants>
          <listOfProducts>
            <speciesReference species="Sic1p4_1"/>
          </listOfProducts>
          <listOfModifiers>
            <modifierSpeciesReference species="vgdb5_1"/>
          </listOfModifiers>
          <kineticLaw>
            <math:math>
              <math:apply>
                <math:ci>Mass_Action_1_1</math:ci>
                <math:ci>vgdb5_1</math:ci>
                <math:ci>Sb5p4_1</math:ci>
              </math:apply>
            </math:math>
          </kineticLaw>
        </reaction>
        <reaction fast="false" id="_1835_1" name="240">
          <annotation xmlns:jigcell="http://www.sbml.org/2001/ns/jigcell">
            <jigcell:ratelaw jigcell:name="Mass_Action_1"></jigcell:ratelaw>
          </annotation>
          <listOfReactants>
            <speciesReference species="Sb5p5_1"/>
          </listOfReactants>
          <listOfProducts>
            <speciesReference species="Sic1p5_1"/>
          </listOfProducts>
          <listOfModifiers>
            <modifierSpeciesReference species="vgdb5_1"/>
          </listOfModifiers>
          <kineticLaw>
            <math:math>
              <math:apply>
                <math:ci>Mass_Action_1_1</math:ci>
                <math:ci>vgdb5_1</math:ci>
                <math:ci>Sb5p5_1</math:ci>
              </math:apply>
            </math:math>
          </kineticLaw>
        </reaction>
        <reaction fast="false" id="_1992_1" name="241">
          <annotation xmlns:jigcell="http://www.sbml.org/2001/ns/jigcell">
            <jigcell:ratelaw jigcell:name="Mass_Action_1"></jigcell:ratelaw>
          </annotation>
          <listOfReactants>
            <speciesReference species="Sb5p6_1"/>
          </listOfReactants>
          <listOfProducts>
            <speciesReference species="Sic1p6_1"/>
          </listOfProducts>
          <listOfModifiers>
            <modifierSpeciesReference species="vgdb5_1"/>
          </listOfModifiers>
          <kineticLaw>
            <math:math>
              <math:apply>
                <math:ci>Mass_Action_1_1</math:ci>
                <math:ci>vgdb5_1</math:ci>
                <math:ci>Sb5p6_1</math:ci>
              </math:apply>
            </math:math>
          </kineticLaw>
        </reaction>
        <reaction fast="false" id="_19922_1" name="242">
          <annotation xmlns:jigcell="http://www.sbml.org/2001/ns/jigcell">
            <jigcell:ratelaw jigcell:name="Mass_Action_1"></jigcell:ratelaw>
          </annotation>
          <listOfReactants>
            <speciesReference species="Sb5p7_1"/>
          </listOfReactants>
          <listOfProducts>
            <speciesReference species="Sic1p7_1"/>
          </listOfProducts>
          <listOfModifiers>
            <modifierSpeciesReference species="vgdb5_1"/>
          </listOfModifiers>
          <kineticLaw>
            <math:math>
              <math:apply>
                <math:ci>Mass_Action_1_1</math:ci>
                <math:ci>vgdb5_1</math:ci>
                <math:ci>Sb5p7_1</math:ci>
              </math:apply>
            </math:math>
          </kineticLaw>
        </reaction>
        <reaction fast="false" id="_19923_1" name="243">
          <annotation xmlns:jigcell="http://www.sbml.org/2001/ns/jigcell">
            <jigcell:ratelaw jigcell:name="Mass_Action_1"></jigcell:ratelaw>
          </annotation>
          <listOfReactants>
            <speciesReference species="Sb5p8_1"/>
          </listOfReactants>
          <listOfProducts>
            <speciesReference species="Sic1p8_1"/>
          </listOfProducts>
          <listOfModifiers>
            <modifierSpeciesReference species="vgdb5_1"/>
          </listOfModifiers>
          <kineticLaw>
            <math:math>
              <math:apply>
                <math:ci>Mass_Action_1_1</math:ci>
                <math:ci>vgdb5_1</math:ci>
                <math:ci>Sb5p8_1</math:ci>
              </math:apply>
            </math:math>
          </kineticLaw>
        </reaction>
        <reaction fast="false" id="_236_1" name="244">
          <annotation xmlns:jigcell="http://www.sbml.org/2001/ns/jigcell">
            <jigcell:ratelaw jigcell:name="Mass_Action_1"></jigcell:ratelaw>
          </annotation>
          <listOfReactants>
            <speciesReference species="Sb5p9_1"/>
          </listOfReactants>
          <listOfProducts>
            <speciesReference species="Sic1p9_1"/>
          </listOfProducts>
          <listOfModifiers>
            <modifierSpeciesReference species="vgdb5_1"/>
          </listOfModifiers>
          <kineticLaw>
            <math:math>
              <math:apply>
                <math:ci>Mass_Action_1_1</math:ci>
                <math:ci>vgdb5_1</math:ci>
                <math:ci>Sb5p9_1</math:ci>
              </math:apply>
            </math:math>
          </kineticLaw>
        </reaction>
        <reaction fast="false" id="_189" name="245">
          <annotation xmlns:jigcell="http://www.sbml.org/2001/ns/jigcell">
            <jigcell:ratelaw jigcell:name="Mass_Action_1"></jigcell:ratelaw>
          </annotation>
          <listOfReactants>
            <speciesReference species="Sb5_1"/>
          </listOfReactants>
          <listOfProducts>
            <speciesReference species="Clb5_1"/>
          </listOfProducts>
          <kineticLaw>
            <math:math>
              <math:apply>
                <math:ci>Mass_Action_1_1</math:ci>
                <math:ci>gds1_1</math:ci>
                <math:ci>Sb5_1</math:ci>
              </math:apply>
            </math:math>
          </kineticLaw>
        </reaction>
        <reaction fast="false" id="_1892_1" name="246">
          <annotation xmlns:jigcell="http://www.sbml.org/2001/ns/jigcell">
            <jigcell:ratelaw jigcell:name="Mass_Action_1"></jigcell:ratelaw>
          </annotation>
          <listOfReactants>
            <speciesReference species="Sb5p1_1"/>
          </listOfReactants>
          <listOfProducts>
            <speciesReference species="Clb5_1"/>
          </listOfProducts>
          <kineticLaw>
            <math:math>
              <math:apply>
                <math:ci>Mass_Action_1_1</math:ci>
                <math:ci>gds1_1</math:ci>
                <math:ci>Sb5p1_1</math:ci>
              </math:apply>
            </math:math>
          </kineticLaw>
        </reaction>
        <reaction fast="false" id="_18922_1" name="247">
          <annotation xmlns:jigcell="http://www.sbml.org/2001/ns/jigcell">
            <jigcell:ratelaw jigcell:name="Mass_Action_1"></jigcell:ratelaw>
          </annotation>
          <listOfReactants>
            <speciesReference species="Sb5p2_1"/>
          </listOfReactants>
          <listOfProducts>
            <speciesReference species="Clb5_1"/>
          </listOfProducts>
          <kineticLaw>
            <math:math>
              <math:apply>
                <math:ci>Mass_Action_1_1</math:ci>
                <math:ci>gds1_1</math:ci>
                <math:ci>Sb5p2_1</math:ci>
              </math:apply>
            </math:math>
          </kineticLaw>
        </reaction>
        <reaction fast="false" id="_1893_1" name="248">
          <annotation xmlns:jigcell="http://www.sbml.org/2001/ns/jigcell">
            <jigcell:ratelaw jigcell:name="Mass_Action_1"></jigcell:ratelaw>
          </annotation>
          <listOfReactants>
            <speciesReference species="Sb5p3_1"/>
          </listOfReactants>
          <listOfProducts>
            <speciesReference species="Clb5_1"/>
          </listOfProducts>
          <kineticLaw>
            <math:math>
              <math:apply>
                <math:ci>Mass_Action_1_1</math:ci>
                <math:ci>gds1_1</math:ci>
                <math:ci>Sb5p3_1</math:ci>
              </math:apply>
            </math:math>
          </kineticLaw>
        </reaction>
        <reaction fast="false" id="_1894_1" name="249">
          <annotation xmlns:jigcell="http://www.sbml.org/2001/ns/jigcell">
            <jigcell:ratelaw jigcell:name="Mass_Action_1"></jigcell:ratelaw>
          </annotation>
          <listOfReactants>
            <speciesReference species="Sb5p4_1"/>
          </listOfReactants>
          <listOfProducts>
            <speciesReference species="Clb5_1"/>
          </listOfProducts>
          <kineticLaw>
            <math:math>
              <math:apply>
                <math:ci>Mass_Action_1_1</math:ci>
                <math:ci>gds1_1</math:ci>
                <math:ci>Sb5p4_1</math:ci>
              </math:apply>
            </math:math>
          </kineticLaw>
        </reaction>
        <reaction fast="false" id="_1895_1" name="250">
          <annotation xmlns:jigcell="http://www.sbml.org/2001/ns/jigcell">
            <jigcell:ratelaw jigcell:name="Mass_Action_1"></jigcell:ratelaw>
          </annotation>
          <listOfReactants>
            <speciesReference species="Sb5p5_1"/>
          </listOfReactants>
          <listOfProducts>
            <speciesReference species="Clb5_1"/>
          </listOfProducts>
          <kineticLaw>
            <math:math>
              <math:apply>
                <math:ci>Mass_Action_1_1</math:ci>
                <math:ci>gds1_1</math:ci>
                <math:ci>Sb5p5_1</math:ci>
              </math:apply>
            </math:math>
          </kineticLaw>
        </reaction>
        <reaction fast="false" id="_2052_1" name="251">
          <annotation xmlns:jigcell="http://www.sbml.org/2001/ns/jigcell">
            <jigcell:ratelaw jigcell:name="Mass_Action_1"></jigcell:ratelaw>
          </annotation>
          <listOfReactants>
            <speciesReference species="Sb5p6_1"/>
          </listOfReactants>
          <listOfProducts>
            <speciesReference species="Clb5_1"/>
          </listOfProducts>
          <kineticLaw>
            <math:math>
              <math:apply>
                <math:ci>Mass_Action_1_1</math:ci>
                <math:ci>gds1p_1</math:ci>
                <math:ci>Sb5p6_1</math:ci>
              </math:apply>
            </math:math>
          </kineticLaw>
        </reaction>
        <reaction fast="false" id="_2053_1" name="252">
          <annotation xmlns:jigcell="http://www.sbml.org/2001/ns/jigcell">
            <jigcell:ratelaw jigcell:name="Mass_Action_1"></jigcell:ratelaw>
          </annotation>
          <listOfReactants>
            <speciesReference species="Sb5p7_1"/>
          </listOfReactants>
          <listOfProducts>
            <speciesReference species="Clb5_1"/>
          </listOfProducts>
          <kineticLaw>
            <math:math>
              <math:apply>
                <math:ci>Mass_Action_1_1</math:ci>
                <math:ci>gds1p_1</math:ci>
                <math:ci>Sb5p7_1</math:ci>
              </math:apply>
            </math:math>
          </kineticLaw>
        </reaction>
        <reaction fast="false" id="_2054_1" name="253">
          <annotation xmlns:jigcell="http://www.sbml.org/2001/ns/jigcell">
            <jigcell:ratelaw jigcell:name="Mass_Action_1"></jigcell:ratelaw>
          </annotation>
          <listOfReactants>
            <speciesReference species="Sb5p8_1"/>
          </listOfReactants>
          <listOfProducts>
            <speciesReference species="Clb5_1"/>
          </listOfProducts>
          <kineticLaw>
            <math:math>
              <math:apply>
                <math:ci>Mass_Action_1_1</math:ci>
                <math:ci>gds1p_1</math:ci>
                <math:ci>Sb5p8_1</math:ci>
              </math:apply>
            </math:math>
          </kineticLaw>
        </reaction>
        <reaction fast="false" id="_486" name="254">
          <annotation xmlns:jigcell="http://www.sbml.org/2001/ns/jigcell">
            <jigcell:ratelaw jigcell:name="Mass_Action_1"></jigcell:ratelaw>
          </annotation>
          <listOfReactants>
            <speciesReference species="Sb5p9_1"/>
          </listOfReactants>
          <listOfProducts>
            <speciesReference species="Clb5_1"/>
          </listOfProducts>
          <kineticLaw>
            <math:math>
              <math:apply>
                <math:ci>Mass_Action_1_1</math:ci>
                <math:ci>gds1p_1</math:ci>
                <math:ci>Sb5p9_1</math:ci>
              </math:apply>
            </math:math>
          </kineticLaw>
        </reaction>
        <reaction fast="false" id="_1706_1" name="255">
          <annotation xmlns:jigcell="http://www.sbml.org/2001/ns/jigcell">
            <jigcell:ratelaw jigcell:name="Mass_Action_2"></jigcell:ratelaw>
          </annotation>
          <listOfReactants>
            <speciesReference species="Clb2_1"/>
            <speciesReference species="Sic1_1"/>
          </listOfReactants>
          <listOfProducts>
            <speciesReference species="Sb2_1"/>
          </listOfProducts>
          <listOfModifiers>
            <modifierSpeciesReference species="V_1"/>
          </listOfModifiers>
          <kineticLaw>
            <math:math>
              <math:apply>
                <math:ci>Mass_Action_2_1</math:ci>
                <math:apply>
                  <math:divide/>
                  <math:ci>kab2_1</math:ci>
                  <math:ci>V_1</math:ci>
                </math:apply>
                <math:ci>Clb2_1</math:ci>
                <math:ci>Sic1_1</math:ci>
              </math:apply>
            </math:math>
          </kineticLaw>
        </reaction>
        <reaction fast="false" id="_1707_1" name="256">
          <annotation xmlns:jigcell="http://www.sbml.org/2001/ns/jigcell">
            <jigcell:ratelaw jigcell:name="Mass_Action_2"></jigcell:ratelaw>
          </annotation>
          <listOfReactants>
            <speciesReference species="Clb2_1"/>
            <speciesReference species="Sic1p1_1"/>
          </listOfReactants>
          <listOfProducts>
            <speciesReference species="Sb2p1_1"/>
          </listOfProducts>
          <listOfModifiers>
            <modifierSpeciesReference species="V_1"/>
          </listOfModifiers>
          <kineticLaw>
            <math:math>
              <math:apply>
                <math:ci>Mass_Action_2_1</math:ci>
                <math:apply>
                  <math:divide/>
                  <math:ci>kab2_1</math:ci>
                  <math:ci>V_1</math:ci>
                </math:apply>
                <math:ci>Clb2_1</math:ci>
                <math:ci>Sic1p1_1</math:ci>
              </math:apply>
            </math:math>
          </kineticLaw>
        </reaction>
        <reaction fast="false" id="_170222_1" name="257">
          <annotation xmlns:jigcell="http://www.sbml.org/2001/ns/jigcell">
            <jigcell:ratelaw jigcell:name="Mass_Action_2"></jigcell:ratelaw>
          </annotation>
          <listOfReactants>
            <speciesReference species="Clb2_1"/>
            <speciesReference species="Sic1p2_1"/>
          </listOfReactants>
          <listOfProducts>
            <speciesReference species="Sb2p2_1"/>
          </listOfProducts>
          <listOfModifiers>
            <modifierSpeciesReference species="V_1"/>
          </listOfModifiers>
          <kineticLaw>
            <math:math>
              <math:apply>
                <math:ci>Mass_Action_2_1</math:ci>
                <math:apply>
                  <math:divide/>
                  <math:ci>kab2_1</math:ci>
                  <math:ci>V_1</math:ci>
                </math:apply>
                <math:ci>Clb2_1</math:ci>
                <math:ci>Sic1p2_1</math:ci>
              </math:apply>
            </math:math>
          </kineticLaw>
        </reaction>
        <reaction fast="false" id="_17032_1" name="258">
          <annotation xmlns:jigcell="http://www.sbml.org/2001/ns/jigcell">
            <jigcell:ratelaw jigcell:name="Mass_Action_2"></jigcell:ratelaw>
          </annotation>
          <listOfReactants>
            <speciesReference species="Clb2_1"/>
            <speciesReference species="Sic1p3_1"/>
          </listOfReactants>
          <listOfProducts>
            <speciesReference species="Sb2p3_1"/>
          </listOfProducts>
          <listOfModifiers>
            <modifierSpeciesReference species="V_1"/>
          </listOfModifiers>
          <kineticLaw>
            <math:math>
              <math:apply>
                <math:ci>Mass_Action_2_1</math:ci>
                <math:apply>
                  <math:divide/>
                  <math:ci>kab2_1</math:ci>
                  <math:ci>V_1</math:ci>
                </math:apply>
                <math:ci>Clb2_1</math:ci>
                <math:ci>Sic1p3_1</math:ci>
              </math:apply>
            </math:math>
          </kineticLaw>
        </reaction>
        <reaction fast="false" id="_17042_1" name="259">
          <annotation xmlns:jigcell="http://www.sbml.org/2001/ns/jigcell">
            <jigcell:ratelaw jigcell:name="Mass_Action_2"></jigcell:ratelaw>
          </annotation>
          <listOfReactants>
            <speciesReference species="Clb2_1"/>
            <speciesReference species="Sic1p4_1"/>
          </listOfReactants>
          <listOfProducts>
            <speciesReference species="Sb2p4_1"/>
          </listOfProducts>
          <listOfModifiers>
            <modifierSpeciesReference species="V_1"/>
          </listOfModifiers>
          <kineticLaw>
            <math:math>
              <math:apply>
                <math:ci>Mass_Action_2_1</math:ci>
                <math:apply>
                  <math:divide/>
                  <math:ci>kab2_1</math:ci>
                  <math:ci>V_1</math:ci>
                </math:apply>
                <math:ci>Clb2_1</math:ci>
                <math:ci>Sic1p4_1</math:ci>
              </math:apply>
            </math:math>
          </kineticLaw>
        </reaction>
        <reaction fast="false" id="_17052_1" name="260">
          <annotation xmlns:jigcell="http://www.sbml.org/2001/ns/jigcell">
            <jigcell:ratelaw jigcell:name="Mass_Action_2"></jigcell:ratelaw>
          </annotation>
          <listOfReactants>
            <speciesReference species="Clb2_1"/>
            <speciesReference species="Sic1p5_1"/>
          </listOfReactants>
          <listOfProducts>
            <speciesReference species="Sb2p5_1"/>
          </listOfProducts>
          <listOfModifiers>
            <modifierSpeciesReference species="V_1"/>
          </listOfModifiers>
          <kineticLaw>
            <math:math>
              <math:apply>
                <math:ci>Mass_Action_2_1</math:ci>
                <math:apply>
                  <math:divide/>
                  <math:ci>kab2_1</math:ci>
                  <math:ci>V_1</math:ci>
                </math:apply>
                <math:ci>Clb2_1</math:ci>
                <math:ci>Sic1p5_1</math:ci>
              </math:apply>
            </math:math>
          </kineticLaw>
        </reaction>
        <reaction fast="false" id="_2092_1" name="261">
          <annotation xmlns:jigcell="http://www.sbml.org/2001/ns/jigcell">
            <jigcell:ratelaw jigcell:name="Mass_Action_2"></jigcell:ratelaw>
          </annotation>
          <listOfReactants>
            <speciesReference species="Clb2_1"/>
            <speciesReference species="Sic1p6_1"/>
          </listOfReactants>
          <listOfProducts>
            <speciesReference species="Sb2p6_1"/>
          </listOfProducts>
          <listOfModifiers>
            <modifierSpeciesReference species="V_1"/>
          </listOfModifiers>
          <kineticLaw>
            <math:math>
              <math:apply>
                <math:ci>Mass_Action_2_1</math:ci>
                <math:apply>
                  <math:divide/>
                  <math:ci>kab2_1</math:ci>
                  <math:ci>V_1</math:ci>
                </math:apply>
                <math:ci>Clb2_1</math:ci>
                <math:ci>Sic1p6_1</math:ci>
              </math:apply>
            </math:math>
          </kineticLaw>
        </reaction>
        <reaction fast="false" id="_2102_1" name="262">
          <annotation xmlns:jigcell="http://www.sbml.org/2001/ns/jigcell">
            <jigcell:ratelaw jigcell:name="Mass_Action_2"></jigcell:ratelaw>
          </annotation>
          <listOfReactants>
            <speciesReference species="Clb2_1"/>
            <speciesReference species="Sic1p7_1"/>
          </listOfReactants>
          <listOfProducts>
            <speciesReference species="Sb2p7_1"/>
          </listOfProducts>
          <listOfModifiers>
            <modifierSpeciesReference species="V_1"/>
          </listOfModifiers>
          <kineticLaw>
            <math:math>
              <math:apply>
                <math:ci>Mass_Action_2_1</math:ci>
                <math:apply>
                  <math:divide/>
                  <math:ci>kab2_1</math:ci>
                  <math:ci>V_1</math:ci>
                </math:apply>
                <math:ci>Clb2_1</math:ci>
                <math:ci>Sic1p7_1</math:ci>
              </math:apply>
            </math:math>
          </kineticLaw>
        </reaction>
        <reaction fast="false" id="_2112_1" name="263">
          <annotation xmlns:jigcell="http://www.sbml.org/2001/ns/jigcell">
            <jigcell:ratelaw jigcell:name="Mass_Action_2"></jigcell:ratelaw>
          </annotation>
          <listOfReactants>
            <speciesReference species="Clb2_1"/>
            <speciesReference species="Sic1p8_1"/>
          </listOfReactants>
          <listOfProducts>
            <speciesReference species="Sb2p8_1"/>
          </listOfProducts>
          <listOfModifiers>
            <modifierSpeciesReference species="V_1"/>
          </listOfModifiers>
          <kineticLaw>
            <math:math>
              <math:apply>
                <math:ci>Mass_Action_2_1</math:ci>
                <math:apply>
                  <math:divide/>
                  <math:ci>kab2_1</math:ci>
                  <math:ci>V_1</math:ci>
                </math:apply>
                <math:ci>Clb2_1</math:ci>
                <math:ci>Sic1p8_1</math:ci>
              </math:apply>
            </math:math>
          </kineticLaw>
        </reaction>
        <reaction fast="false" id="_2322_2" name="264">
          <annotation xmlns:jigcell="http://www.sbml.org/2001/ns/jigcell">
            <jigcell:ratelaw jigcell:name="Mass_Action_2"></jigcell:ratelaw>
          </annotation>
          <listOfReactants>
            <speciesReference species="Clb2_1"/>
            <speciesReference species="Sic1p9_1"/>
          </listOfReactants>
          <listOfProducts>
            <speciesReference species="Sb2p9_1"/>
          </listOfProducts>
          <listOfModifiers>
            <modifierSpeciesReference species="V_1"/>
          </listOfModifiers>
          <kineticLaw>
            <math:math>
              <math:apply>
                <math:ci>Mass_Action_2_1</math:ci>
                <math:apply>
                  <math:divide/>
                  <math:ci>kab2_1</math:ci>
                  <math:ci>V_1</math:ci>
                </math:apply>
                <math:ci>Clb2_1</math:ci>
                <math:ci>Sic1p9_1</math:ci>
              </math:apply>
            </math:math>
          </kineticLaw>
        </reaction>
        <reaction fast="false" id="_1766_1" name="265">
          <annotation xmlns:jigcell="http://www.sbml.org/2001/ns/jigcell">
            <jigcell:ratelaw jigcell:name="Mass_Action_1"></jigcell:ratelaw>
          </annotation>
          <listOfReactants>
            <speciesReference species="Sb2_1"/>
          </listOfReactants>
          <listOfProducts>
            <speciesReference species="Clb2_1"/>
            <speciesReference species="Sic1_1"/>
          </listOfProducts>
          <kineticLaw>
            <math:math>
              <math:apply>
                <math:ci>Mass_Action_1_1</math:ci>
                <math:ci>kdb2_1</math:ci>
                <math:ci>Sb2_1</math:ci>
              </math:apply>
            </math:math>
          </kineticLaw>
        </reaction>
        <reaction fast="false" id="_1767_1" name="266">
          <annotation xmlns:jigcell="http://www.sbml.org/2001/ns/jigcell">
            <jigcell:ratelaw jigcell:name="Mass_Action_1"></jigcell:ratelaw>
          </annotation>
          <listOfReactants>
            <speciesReference species="Sb2p1_1"/>
          </listOfReactants>
          <listOfProducts>
            <speciesReference species="Clb2_1"/>
            <speciesReference species="Sic1p1_1"/>
          </listOfProducts>
          <kineticLaw>
            <math:math>
              <math:apply>
                <math:ci>Mass_Action_1_1</math:ci>
                <math:ci>kdb2_1</math:ci>
                <math:ci>Sb2p1_1</math:ci>
              </math:apply>
            </math:math>
          </kineticLaw>
        </reaction>
        <reaction fast="false" id="_176222_1" name="267">
          <annotation xmlns:jigcell="http://www.sbml.org/2001/ns/jigcell">
            <jigcell:ratelaw jigcell:name="Mass_Action_1"></jigcell:ratelaw>
          </annotation>
          <listOfReactants>
            <speciesReference species="Sb2p2_1"/>
          </listOfReactants>
          <listOfProducts>
            <speciesReference species="Clb2_1"/>
            <speciesReference species="Sic1p2_1"/>
          </listOfProducts>
          <kineticLaw>
            <math:math>
              <math:apply>
                <math:ci>Mass_Action_1_1</math:ci>
                <math:ci>kdb2_1</math:ci>
                <math:ci>Sb2p2_1</math:ci>
              </math:apply>
            </math:math>
          </kineticLaw>
        </reaction>
        <reaction fast="false" id="_17632_1" name="268">
          <annotation xmlns:jigcell="http://www.sbml.org/2001/ns/jigcell">
            <jigcell:ratelaw jigcell:name="Mass_Action_1"></jigcell:ratelaw>
          </annotation>
          <listOfReactants>
            <speciesReference species="Sb2p3_1"/>
          </listOfReactants>
          <listOfProducts>
            <speciesReference species="Clb2_1"/>
            <speciesReference species="Sic1p3_1"/>
          </listOfProducts>
          <kineticLaw>
            <math:math>
              <math:apply>
                <math:ci>Mass_Action_1_1</math:ci>
                <math:ci>kdb2_1</math:ci>
                <math:ci>Sb2p3_1</math:ci>
              </math:apply>
            </math:math>
          </kineticLaw>
        </reaction>
        <reaction fast="false" id="_17642_1" name="269">
          <annotation xmlns:jigcell="http://www.sbml.org/2001/ns/jigcell">
            <jigcell:ratelaw jigcell:name="Mass_Action_1"></jigcell:ratelaw>
          </annotation>
          <listOfReactants>
            <speciesReference species="Sb2p4_1"/>
          </listOfReactants>
          <listOfProducts>
            <speciesReference species="Clb2_1"/>
            <speciesReference species="Sic1p4_1"/>
          </listOfProducts>
          <kineticLaw>
            <math:math>
              <math:apply>
                <math:ci>Mass_Action_1_1</math:ci>
                <math:ci>kdb2_1</math:ci>
                <math:ci>Sb2p4_1</math:ci>
              </math:apply>
            </math:math>
          </kineticLaw>
        </reaction>
        <reaction fast="false" id="_17652_1" name="270">
          <annotation xmlns:jigcell="http://www.sbml.org/2001/ns/jigcell">
            <jigcell:ratelaw jigcell:name="Mass_Action_1"></jigcell:ratelaw>
          </annotation>
          <listOfReactants>
            <speciesReference species="Sb2p5_1"/>
          </listOfReactants>
          <listOfProducts>
            <speciesReference species="Clb2_1"/>
            <speciesReference species="Sic1p5_1"/>
          </listOfProducts>
          <kineticLaw>
            <math:math>
              <math:apply>
                <math:ci>Mass_Action_1_1</math:ci>
                <math:ci>kdb2_1</math:ci>
                <math:ci>Sb2p5_1</math:ci>
              </math:apply>
            </math:math>
          </kineticLaw>
        </reaction>
        <reaction fast="false" id="_2152_1" name="271">
          <annotation xmlns:jigcell="http://www.sbml.org/2001/ns/jigcell">
            <jigcell:ratelaw jigcell:name="Mass_Action_1"></jigcell:ratelaw>
          </annotation>
          <listOfReactants>
            <speciesReference species="Sb2p6_1"/>
          </listOfReactants>
          <listOfProducts>
            <speciesReference species="Clb2_1"/>
            <speciesReference species="Sic1p6_1"/>
          </listOfProducts>
          <kineticLaw>
            <math:math>
              <math:apply>
                <math:ci>Mass_Action_1_1</math:ci>
                <math:ci>kdb2_1</math:ci>
                <math:ci>Sb2p6_1</math:ci>
              </math:apply>
            </math:math>
          </kineticLaw>
        </reaction>
        <reaction fast="false" id="_2162_1" name="272">
          <annotation xmlns:jigcell="http://www.sbml.org/2001/ns/jigcell">
            <jigcell:ratelaw jigcell:name="Mass_Action_1"></jigcell:ratelaw>
          </annotation>
          <listOfReactants>
            <speciesReference species="Sb2p7_1"/>
          </listOfReactants>
          <listOfProducts>
            <speciesReference species="Clb2_1"/>
            <speciesReference species="Sic1p7_1"/>
          </listOfProducts>
          <kineticLaw>
            <math:math>
              <math:apply>
                <math:ci>Mass_Action_1_1</math:ci>
                <math:ci>kdb2_1</math:ci>
                <math:ci>Sb2p7_1</math:ci>
              </math:apply>
            </math:math>
          </kineticLaw>
        </reaction>
        <reaction fast="false" id="_2172_1" name="273">
          <annotation xmlns:jigcell="http://www.sbml.org/2001/ns/jigcell">
            <jigcell:ratelaw jigcell:name="Mass_Action_1"></jigcell:ratelaw>
          </annotation>
          <listOfReactants>
            <speciesReference species="Sb2p8_1"/>
          </listOfReactants>
          <listOfProducts>
            <speciesReference species="Clb2_1"/>
            <speciesReference species="Sic1p8_1"/>
          </listOfProducts>
          <kineticLaw>
            <math:math>
              <math:apply>
                <math:ci>Mass_Action_1_1</math:ci>
                <math:ci>kdb2_1</math:ci>
                <math:ci>Sb2p8_1</math:ci>
              </math:apply>
            </math:math>
          </kineticLaw>
        </reaction>
        <reaction fast="false" id="_2412_1" name="274">
          <annotation xmlns:jigcell="http://www.sbml.org/2001/ns/jigcell">
            <jigcell:ratelaw jigcell:name="Mass_Action_1"></jigcell:ratelaw>
          </annotation>
          <listOfReactants>
            <speciesReference species="Sb2p9_1"/>
          </listOfReactants>
          <listOfProducts>
            <speciesReference species="Clb2_1"/>
            <speciesReference species="Sic1p9_1"/>
          </listOfProducts>
          <kineticLaw>
            <math:math>
              <math:apply>
                <math:ci>Mass_Action_1_1</math:ci>
                <math:ci>kdb2_1</math:ci>
                <math:ci>Sb2p9_1</math:ci>
              </math:apply>
            </math:math>
          </kineticLaw>
        </reaction>
        <reaction fast="false" id="_1956_1" name="275">
          <annotation xmlns:jigcell="http://www.sbml.org/2001/ns/jigcell">
            <jigcell:ratelaw jigcell:name="Mass_Action_1"></jigcell:ratelaw>
          </annotation>
          <listOfReactants>
            <speciesReference species="Sb2_1"/>
          </listOfReactants>
          <listOfProducts>
            <speciesReference species="Sb2p1_1"/>
          </listOfProducts>
          <listOfModifiers>
            <modifierSpeciesReference species="vps1_1"/>
          </listOfModifiers>
          <kineticLaw>
            <math:math>
              <math:apply>
                <math:ci>Mass_Action_1_1</math:ci>
                <math:apply>
                  <math:times/>
                  <math:cn>9.0</math:cn>
                  <math:ci>vps1_1</math:ci>
                </math:apply>
                <math:ci>Sb2_1</math:ci>
              </math:apply>
            </math:math>
          </kineticLaw>
        </reaction>
        <reaction fast="false" id="_19523_1" name="276">
          <annotation xmlns:jigcell="http://www.sbml.org/2001/ns/jigcell">
            <jigcell:ratelaw jigcell:name="Mass_Action_1"></jigcell:ratelaw>
          </annotation>
          <listOfReactants>
            <speciesReference species="Sb2p1_1"/>
          </listOfReactants>
          <listOfProducts>
            <speciesReference species="Sb2p2_1"/>
          </listOfProducts>
          <listOfModifiers>
            <modifierSpeciesReference species="vps1_1"/>
          </listOfModifiers>
          <kineticLaw>
            <math:math>
              <math:apply>
                <math:ci>Mass_Action_1_1</math:ci>
                <math:apply>
                  <math:times/>
                  <math:cn>8.0</math:cn>
                  <math:ci>vps1_1</math:ci>
                </math:apply>
                <math:ci>Sb2p1_1</math:ci>
              </math:apply>
            </math:math>
          </kineticLaw>
        </reaction>
        <reaction fast="false" id="_195222_1" name="277">
          <annotation xmlns:jigcell="http://www.sbml.org/2001/ns/jigcell">
            <jigcell:ratelaw jigcell:name="Mass_Action_1"></jigcell:ratelaw>
          </annotation>
          <listOfReactants>
            <speciesReference species="Sb2p2_1"/>
          </listOfReactants>
          <listOfProducts>
            <speciesReference species="Sb2p3_1"/>
          </listOfProducts>
          <listOfModifiers>
            <modifierSpeciesReference species="vps1_1"/>
          </listOfModifiers>
          <kineticLaw>
            <math:math>
              <math:apply>
                <math:ci>Mass_Action_1_1</math:ci>
                <math:apply>
                  <math:times/>
                  <math:cn>7.0</math:cn>
                  <math:ci>vps1_1</math:ci>
                </math:apply>
                <math:ci>Sb2p2_1</math:ci>
              </math:apply>
            </math:math>
          </kineticLaw>
        </reaction>
        <reaction fast="false" id="_19532_1" name="278">
          <annotation xmlns:jigcell="http://www.sbml.org/2001/ns/jigcell">
            <jigcell:ratelaw jigcell:name="Mass_Action_1"></jigcell:ratelaw>
          </annotation>
          <listOfReactants>
            <speciesReference species="Sb2p3_1"/>
          </listOfReactants>
          <listOfProducts>
            <speciesReference species="Sb2p4_1"/>
          </listOfProducts>
          <listOfModifiers>
            <modifierSpeciesReference species="vps1_1"/>
          </listOfModifiers>
          <kineticLaw>
            <math:math>
              <math:apply>
                <math:ci>Mass_Action_1_1</math:ci>
                <math:apply>
                  <math:times/>
                  <math:cn>6.0</math:cn>
                  <math:ci>vps1_1</math:ci>
                </math:apply>
                <math:ci>Sb2p3_1</math:ci>
              </math:apply>
            </math:math>
          </kineticLaw>
        </reaction>
        <reaction fast="false" id="_2222_1" name="279">
          <annotation xmlns:jigcell="http://www.sbml.org/2001/ns/jigcell">
            <jigcell:ratelaw jigcell:name="Mass_Action_1"></jigcell:ratelaw>
          </annotation>
          <listOfReactants>
            <speciesReference species="Sb2p4_1"/>
          </listOfReactants>
          <listOfProducts>
            <speciesReference species="Sb2p5_1"/>
          </listOfProducts>
          <listOfModifiers>
            <modifierSpeciesReference species="vps1_1"/>
          </listOfModifiers>
          <kineticLaw>
            <math:math>
              <math:apply>
                <math:ci>Mass_Action_1_1</math:ci>
                <math:apply>
                  <math:times/>
                  <math:cn>5.0</math:cn>
                  <math:ci>vps1_1</math:ci>
                </math:apply>
                <math:ci>Sb2p4_1</math:ci>
              </math:apply>
            </math:math>
          </kineticLaw>
        </reaction>
        <reaction fast="false" id="_19542_1" name="280">
          <annotation xmlns:jigcell="http://www.sbml.org/2001/ns/jigcell">
            <jigcell:ratelaw jigcell:name="Mass_Action_1"></jigcell:ratelaw>
          </annotation>
          <listOfReactants>
            <speciesReference species="Sb2p5_1"/>
          </listOfReactants>
          <listOfProducts>
            <speciesReference species="Sb2p6_1"/>
          </listOfProducts>
          <listOfModifiers>
            <modifierSpeciesReference species="vps1_1"/>
          </listOfModifiers>
          <kineticLaw>
            <math:math>
              <math:apply>
                <math:ci>Mass_Action_1_1</math:ci>
                <math:apply>
                  <math:times/>
                  <math:cn>4.0</math:cn>
                  <math:ci>vps1_1</math:ci>
                </math:apply>
                <math:ci>Sb2p5_1</math:ci>
              </math:apply>
            </math:math>
          </kineticLaw>
        </reaction>
        <reaction fast="false" id="_2223_1" name="281">
          <annotation xmlns:jigcell="http://www.sbml.org/2001/ns/jigcell">
            <jigcell:ratelaw jigcell:name="Mass_Action_1"></jigcell:ratelaw>
          </annotation>
          <listOfReactants>
            <speciesReference species="Sb2p6_1"/>
          </listOfReactants>
          <listOfProducts>
            <speciesReference species="Sb2p7_1"/>
          </listOfProducts>
          <listOfModifiers>
            <modifierSpeciesReference species="vps1_1"/>
          </listOfModifiers>
          <kineticLaw>
            <math:math>
              <math:apply>
                <math:ci>Mass_Action_1_1</math:ci>
                <math:apply>
                  <math:times/>
                  <math:cn>3.0</math:cn>
                  <math:ci>vps1_1</math:ci>
                </math:apply>
                <math:ci>Sb2p6_1</math:ci>
              </math:apply>
            </math:math>
          </kineticLaw>
        </reaction>
        <reaction fast="false" id="_22232_1" name="282">
          <annotation xmlns:jigcell="http://www.sbml.org/2001/ns/jigcell">
            <jigcell:ratelaw jigcell:name="Mass_Action_1"></jigcell:ratelaw>
          </annotation>
          <listOfReactants>
            <speciesReference species="Sb2p7_1"/>
          </listOfReactants>
          <listOfProducts>
            <speciesReference species="Sb2p8_1"/>
          </listOfProducts>
          <listOfModifiers>
            <modifierSpeciesReference species="vps1_1"/>
          </listOfModifiers>
          <kineticLaw>
            <math:math>
              <math:apply>
                <math:ci>Mass_Action_1_1</math:ci>
                <math:apply>
                  <math:times/>
                  <math:cn>2.0</math:cn>
                  <math:ci>vps1_1</math:ci>
                </math:apply>
                <math:ci>Sb2p7_1</math:ci>
              </math:apply>
            </math:math>
          </kineticLaw>
        </reaction>
        <reaction fast="false" id="_2492_1" name="283">
          <annotation xmlns:jigcell="http://www.sbml.org/2001/ns/jigcell">
            <jigcell:ratelaw jigcell:name="Mass_Action_1"></jigcell:ratelaw>
          </annotation>
          <listOfReactants>
            <speciesReference species="Sb2p8_1"/>
          </listOfReactants>
          <listOfProducts>
            <speciesReference species="Sb2p9_1"/>
          </listOfProducts>
          <listOfModifiers>
            <modifierSpeciesReference species="vps1_1"/>
          </listOfModifiers>
          <kineticLaw>
            <math:math>
              <math:apply>
                <math:ci>Mass_Action_1_1</math:ci>
                <math:apply>
                  <math:times/>
                  <math:cn>1.0</math:cn>
                  <math:ci>vps1_1</math:ci>
                </math:apply>
                <math:ci>Sb2p8_1</math:ci>
              </math:apply>
            </math:math>
          </kineticLaw>
        </reaction>
        <reaction fast="false" id="_19553_1" name="284">
          <annotation xmlns:jigcell="http://www.sbml.org/2001/ns/jigcell">
            <jigcell:ratelaw jigcell:name="Mass_Action_1"></jigcell:ratelaw>
          </annotation>
          <listOfReactants>
            <speciesReference species="Sb2p1_1"/>
          </listOfReactants>
          <listOfProducts>
            <speciesReference species="Sb2_1"/>
          </listOfProducts>
          <listOfModifiers>
            <modifierSpeciesReference species="vdps1_1"/>
          </listOfModifiers>
          <kineticLaw>
            <math:math>
              <math:apply>
                <math:ci>Mass_Action_1_1</math:ci>
                <math:apply>
                  <math:times/>
                  <math:cn>1.0</math:cn>
                  <math:ci>vdps1_1</math:ci>
                </math:apply>
                <math:ci>Sb2p1_1</math:ci>
              </math:apply>
            </math:math>
          </kineticLaw>
        </reaction>
        <reaction fast="false" id="_195525_1" name="285">
          <annotation xmlns:jigcell="http://www.sbml.org/2001/ns/jigcell">
            <jigcell:ratelaw jigcell:name="Mass_Action_1"></jigcell:ratelaw>
          </annotation>
          <listOfReactants>
            <speciesReference species="Sb2p2_1"/>
          </listOfReactants>
          <listOfProducts>
            <speciesReference species="Sb2p1_1"/>
          </listOfProducts>
          <listOfModifiers>
            <modifierSpeciesReference species="vdps1_1"/>
          </listOfModifiers>
          <kineticLaw>
            <math:math>
              <math:apply>
                <math:ci>Mass_Action_1_1</math:ci>
                <math:apply>
                  <math:times/>
                  <math:cn>2.0</math:cn>
                  <math:ci>vdps1_1</math:ci>
                </math:apply>
                <math:ci>Sb2p2_1</math:ci>
              </math:apply>
            </math:math>
          </kineticLaw>
        </reaction>
        <reaction fast="false" id="_1955222_1" name="286">
          <annotation xmlns:jigcell="http://www.sbml.org/2001/ns/jigcell">
            <jigcell:ratelaw jigcell:name="Mass_Action_1"></jigcell:ratelaw>
          </annotation>
          <listOfReactants>
            <speciesReference species="Sb2p3_1"/>
          </listOfReactants>
          <listOfProducts>
            <speciesReference species="Sb2p2_1"/>
          </listOfProducts>
          <listOfModifiers>
            <modifierSpeciesReference species="vdps1_1"/>
          </listOfModifiers>
          <kineticLaw>
            <math:math>
              <math:apply>
                <math:ci>Mass_Action_1_1</math:ci>
                <math:apply>
                  <math:times/>
                  <math:cn>3.0</math:cn>
                  <math:ci>vdps1_1</math:ci>
                </math:apply>
                <math:ci>Sb2p3_1</math:ci>
              </math:apply>
            </math:math>
          </kineticLaw>
        </reaction>
        <reaction fast="false" id="_1955232_1" name="287">
          <annotation xmlns:jigcell="http://www.sbml.org/2001/ns/jigcell">
            <jigcell:ratelaw jigcell:name="Mass_Action_1"></jigcell:ratelaw>
          </annotation>
          <listOfReactants>
            <speciesReference species="Sb2p4_1"/>
          </listOfReactants>
          <listOfProducts>
            <speciesReference species="Sb2p3_1"/>
          </listOfProducts>
          <listOfModifiers>
            <modifierSpeciesReference species="vdps1_1"/>
          </listOfModifiers>
          <kineticLaw>
            <math:math>
              <math:apply>
                <math:ci>Mass_Action_1_1</math:ci>
                <math:apply>
                  <math:times/>
                  <math:cn>4.0</math:cn>
                  <math:ci>vdps1_1</math:ci>
                </math:apply>
                <math:ci>Sb2p4_1</math:ci>
              </math:apply>
            </math:math>
          </kineticLaw>
        </reaction>
        <reaction fast="false" id="_1955242_1" name="288">
          <annotation xmlns:jigcell="http://www.sbml.org/2001/ns/jigcell">
            <jigcell:ratelaw jigcell:name="Mass_Action_1"></jigcell:ratelaw>
          </annotation>
          <listOfReactants>
            <speciesReference species="Sb2p5_1"/>
          </listOfReactants>
          <listOfProducts>
            <speciesReference species="Sb2p4_1"/>
          </listOfProducts>
          <listOfModifiers>
            <modifierSpeciesReference species="vdps1_1"/>
          </listOfModifiers>
          <kineticLaw>
            <math:math>
              <math:apply>
                <math:ci>Mass_Action_1_1</math:ci>
                <math:apply>
                  <math:times/>
                  <math:cn>5.0</math:cn>
                  <math:ci>vdps1_1</math:ci>
                </math:apply>
                <math:ci>Sb2p5_1</math:ci>
              </math:apply>
            </math:math>
          </kineticLaw>
        </reaction>
        <reaction fast="false" id="_2252_1" name="289">
          <annotation xmlns:jigcell="http://www.sbml.org/2001/ns/jigcell">
            <jigcell:ratelaw jigcell:name="Mass_Action_1"></jigcell:ratelaw>
          </annotation>
          <listOfReactants>
            <speciesReference species="Sb2p6_1"/>
          </listOfReactants>
          <listOfProducts>
            <speciesReference species="Sb2p5_1"/>
          </listOfProducts>
          <listOfModifiers>
            <modifierSpeciesReference species="vdps1_1"/>
          </listOfModifiers>
          <kineticLaw>
            <math:math>
              <math:apply>
                <math:ci>Mass_Action_1_1</math:ci>
                <math:apply>
                  <math:times/>
                  <math:cn>6.0</math:cn>
                  <math:ci>vdps1_1</math:ci>
                </math:apply>
                <math:ci>Sb2p6_1</math:ci>
              </math:apply>
            </math:math>
          </kineticLaw>
        </reaction>
        <reaction fast="false" id="_2262_1" name="290">
          <annotation xmlns:jigcell="http://www.sbml.org/2001/ns/jigcell">
            <jigcell:ratelaw jigcell:name="Mass_Action_1"></jigcell:ratelaw>
          </annotation>
          <listOfReactants>
            <speciesReference species="Sb2p7_1"/>
          </listOfReactants>
          <listOfProducts>
            <speciesReference species="Sb2p6_1"/>
          </listOfProducts>
          <listOfModifiers>
            <modifierSpeciesReference species="vdps1_1"/>
          </listOfModifiers>
          <kineticLaw>
            <math:math>
              <math:apply>
                <math:ci>Mass_Action_1_1</math:ci>
                <math:apply>
                  <math:times/>
                  <math:cn>7.0</math:cn>
                  <math:ci>vdps1_1</math:ci>
                </math:apply>
                <math:ci>Sb2p7_1</math:ci>
              </math:apply>
            </math:math>
          </kineticLaw>
        </reaction>
        <reaction fast="false" id="_2272_1" name="291">
          <annotation xmlns:jigcell="http://www.sbml.org/2001/ns/jigcell">
            <jigcell:ratelaw jigcell:name="Mass_Action_1"></jigcell:ratelaw>
          </annotation>
          <listOfReactants>
            <speciesReference species="Sb2p8_1"/>
          </listOfReactants>
          <listOfProducts>
            <speciesReference species="Sb2p7_1"/>
          </listOfProducts>
          <listOfModifiers>
            <modifierSpeciesReference species="vdps1_1"/>
          </listOfModifiers>
          <kineticLaw>
            <math:math>
              <math:apply>
                <math:ci>Mass_Action_1_1</math:ci>
                <math:apply>
                  <math:times/>
                  <math:cn>8.0</math:cn>
                  <math:ci>vdps1_1</math:ci>
                </math:apply>
                <math:ci>Sb2p8_1</math:ci>
              </math:apply>
            </math:math>
          </kineticLaw>
        </reaction>
        <reaction fast="false" id="_1822_1" name="292">
          <annotation xmlns:jigcell="http://www.sbml.org/2001/ns/jigcell">
            <jigcell:ratelaw jigcell:name="Mass_Action_1"></jigcell:ratelaw>
          </annotation>
          <listOfReactants>
            <speciesReference species="Sb2p9_1"/>
          </listOfReactants>
          <listOfProducts>
            <speciesReference species="Sb2p8_1"/>
          </listOfProducts>
          <listOfModifiers>
            <modifierSpeciesReference species="vdps1_1"/>
          </listOfModifiers>
          <kineticLaw>
            <math:math>
              <math:apply>
                <math:ci>Mass_Action_1_1</math:ci>
                <math:apply>
                  <math:times/>
                  <math:cn>9.0</math:cn>
                  <math:ci>vdps1_1</math:ci>
                </math:apply>
                <math:ci>Sb2p9_1</math:ci>
              </math:apply>
            </math:math>
          </kineticLaw>
        </reaction>
        <reaction fast="false" id="_1836_1" name="293">
          <annotation xmlns:jigcell="http://www.sbml.org/2001/ns/jigcell">
            <jigcell:ratelaw jigcell:name="Mass_Action_1"></jigcell:ratelaw>
          </annotation>
          <listOfReactants>
            <speciesReference species="Sb2_1"/>
          </listOfReactants>
          <listOfProducts>
            <speciesReference species="Sic1_1"/>
          </listOfProducts>
          <listOfModifiers>
            <modifierSpeciesReference species="vgdb2_1"/>
          </listOfModifiers>
          <kineticLaw>
            <math:math>
              <math:apply>
                <math:ci>Mass_Action_1_1</math:ci>
                <math:ci>vgdb2_1</math:ci>
                <math:ci>Sb2_1</math:ci>
              </math:apply>
            </math:math>
          </kineticLaw>
        </reaction>
        <reaction fast="false" id="_1837_1" name="294">
          <annotation xmlns:jigcell="http://www.sbml.org/2001/ns/jigcell">
            <jigcell:ratelaw jigcell:name="Mass_Action_1"></jigcell:ratelaw>
          </annotation>
          <listOfReactants>
            <speciesReference species="Sb2p1_1"/>
          </listOfReactants>
          <listOfProducts>
            <speciesReference species="Sic1p1_1"/>
          </listOfProducts>
          <listOfModifiers>
            <modifierSpeciesReference species="vgdb2_1"/>
          </listOfModifiers>
          <kineticLaw>
            <math:math>
              <math:apply>
                <math:ci>Mass_Action_1_1</math:ci>
                <math:ci>vgdb2_1</math:ci>
                <math:ci>Sb2p1_1</math:ci>
              </math:apply>
            </math:math>
          </kineticLaw>
        </reaction>
        <reaction fast="false" id="_183222_1" name="295">
          <annotation xmlns:jigcell="http://www.sbml.org/2001/ns/jigcell">
            <jigcell:ratelaw jigcell:name="Mass_Action_1"></jigcell:ratelaw>
          </annotation>
          <listOfReactants>
            <speciesReference species="Sb2p2_1"/>
          </listOfReactants>
          <listOfProducts>
            <speciesReference species="Sic1p2_1"/>
          </listOfProducts>
          <listOfModifiers>
            <modifierSpeciesReference species="vgdb2_1"/>
          </listOfModifiers>
          <kineticLaw>
            <math:math>
              <math:apply>
                <math:ci>Mass_Action_1_1</math:ci>
                <math:ci>vgdb2_1</math:ci>
                <math:ci>Sb2p2_1</math:ci>
              </math:apply>
            </math:math>
          </kineticLaw>
        </reaction>
        <reaction fast="false" id="_18332_1" name="296">
          <annotation xmlns:jigcell="http://www.sbml.org/2001/ns/jigcell">
            <jigcell:ratelaw jigcell:name="Mass_Action_1"></jigcell:ratelaw>
          </annotation>
          <listOfReactants>
            <speciesReference species="Sb2p3_1"/>
          </listOfReactants>
          <listOfProducts>
            <speciesReference species="Sic1p3_1"/>
          </listOfProducts>
          <listOfModifiers>
            <modifierSpeciesReference species="vgdb2_1"/>
          </listOfModifiers>
          <kineticLaw>
            <math:math>
              <math:apply>
                <math:ci>Mass_Action_1_1</math:ci>
                <math:ci>vgdb2_1</math:ci>
                <math:ci>Sb2p3_1</math:ci>
              </math:apply>
            </math:math>
          </kineticLaw>
        </reaction>
        <reaction fast="false" id="_18342_1" name="297">
          <annotation xmlns:jigcell="http://www.sbml.org/2001/ns/jigcell">
            <jigcell:ratelaw jigcell:name="Mass_Action_1"></jigcell:ratelaw>
          </annotation>
          <listOfReactants>
            <speciesReference species="Sb2p4_1"/>
          </listOfReactants>
          <listOfProducts>
            <speciesReference species="Sic1p4_1"/>
          </listOfProducts>
          <listOfModifiers>
            <modifierSpeciesReference species="vgdb2_1"/>
          </listOfModifiers>
          <kineticLaw>
            <math:math>
              <math:apply>
                <math:ci>Mass_Action_1_1</math:ci>
                <math:ci>vgdb2_1</math:ci>
                <math:ci>Sb2p4_1</math:ci>
              </math:apply>
            </math:math>
          </kineticLaw>
        </reaction>
        <reaction fast="false" id="_18352_1" name="298">
          <annotation xmlns:jigcell="http://www.sbml.org/2001/ns/jigcell">
            <jigcell:ratelaw jigcell:name="Mass_Action_1"></jigcell:ratelaw>
          </annotation>
          <listOfReactants>
            <speciesReference species="Sb2p5_1"/>
          </listOfReactants>
          <listOfProducts>
            <speciesReference species="Sic1p5_1"/>
          </listOfProducts>
          <listOfModifiers>
            <modifierSpeciesReference species="vgdb2_1"/>
          </listOfModifiers>
          <kineticLaw>
            <math:math>
              <math:apply>
                <math:ci>Mass_Action_1_1</math:ci>
                <math:ci>vgdb2_1</math:ci>
                <math:ci>Sb2p5_1</math:ci>
              </math:apply>
            </math:math>
          </kineticLaw>
        </reaction>
        <reaction fast="false" id="_2322_1" name="299">
          <annotation xmlns:jigcell="http://www.sbml.org/2001/ns/jigcell">
            <jigcell:ratelaw jigcell:name="Mass_Action_1"></jigcell:ratelaw>
          </annotation>
          <listOfReactants>
            <speciesReference species="Sb2p6_1"/>
          </listOfReactants>
          <listOfProducts>
            <speciesReference species="Sic1p6_1"/>
          </listOfProducts>
          <listOfModifiers>
            <modifierSpeciesReference species="vgdb2_1"/>
          </listOfModifiers>
          <kineticLaw>
            <math:math>
              <math:apply>
                <math:ci>Mass_Action_1_1</math:ci>
                <math:ci>vgdb2_1</math:ci>
                <math:ci>Sb2p6_1</math:ci>
              </math:apply>
            </math:math>
          </kineticLaw>
        </reaction>
        <reaction fast="false" id="_2332_1" name="300">
          <annotation xmlns:jigcell="http://www.sbml.org/2001/ns/jigcell">
            <jigcell:ratelaw jigcell:name="Mass_Action_1"></jigcell:ratelaw>
          </annotation>
          <listOfReactants>
            <speciesReference species="Sb2p7_1"/>
          </listOfReactants>
          <listOfProducts>
            <speciesReference species="Sic1p7_1"/>
          </listOfProducts>
          <listOfModifiers>
            <modifierSpeciesReference species="vgdb2_1"/>
          </listOfModifiers>
          <kineticLaw>
            <math:math>
              <math:apply>
                <math:ci>Mass_Action_1_1</math:ci>
                <math:ci>vgdb2_1</math:ci>
                <math:ci>Sb2p7_1</math:ci>
              </math:apply>
            </math:math>
          </kineticLaw>
        </reaction>
        <reaction fast="false" id="_2342_1" name="301">
          <annotation xmlns:jigcell="http://www.sbml.org/2001/ns/jigcell">
            <jigcell:ratelaw jigcell:name="Mass_Action_1"></jigcell:ratelaw>
          </annotation>
          <listOfReactants>
            <speciesReference species="Sb2p8_1"/>
          </listOfReactants>
          <listOfProducts>
            <speciesReference species="Sic1p8_1"/>
          </listOfProducts>
          <listOfModifiers>
            <modifierSpeciesReference species="vgdb2_1"/>
          </listOfModifiers>
          <kineticLaw>
            <math:math>
              <math:apply>
                <math:ci>Mass_Action_1_1</math:ci>
                <math:ci>vgdb2_1</math:ci>
                <math:ci>Sb2p8_1</math:ci>
              </math:apply>
            </math:math>
          </kineticLaw>
        </reaction>
        <reaction fast="false" id="_2672_2" name="302">
          <annotation xmlns:jigcell="http://www.sbml.org/2001/ns/jigcell">
            <jigcell:ratelaw jigcell:name="Mass_Action_1"></jigcell:ratelaw>
          </annotation>
          <listOfReactants>
            <speciesReference species="Sb2p9_1"/>
          </listOfReactants>
          <listOfProducts>
            <speciesReference species="Sic1p9_1"/>
          </listOfProducts>
          <listOfModifiers>
            <modifierSpeciesReference species="vgdb2_1"/>
          </listOfModifiers>
          <kineticLaw>
            <math:math>
              <math:apply>
                <math:ci>Mass_Action_1_1</math:ci>
                <math:ci>vgdb2_1</math:ci>
                <math:ci>Sb2p9_1</math:ci>
              </math:apply>
            </math:math>
          </kineticLaw>
        </reaction>
        <reaction fast="false" id="_1896_1" name="303">
          <annotation xmlns:jigcell="http://www.sbml.org/2001/ns/jigcell">
            <jigcell:ratelaw jigcell:name="Mass_Action_1"></jigcell:ratelaw>
          </annotation>
          <listOfReactants>
            <speciesReference species="Sb2_1"/>
          </listOfReactants>
          <listOfProducts>
            <speciesReference species="Clb2_1"/>
          </listOfProducts>
          <kineticLaw>
            <math:math>
              <math:apply>
                <math:ci>Mass_Action_1_1</math:ci>
                <math:ci>gds1_1</math:ci>
                <math:ci>Sb2_1</math:ci>
              </math:apply>
            </math:math>
          </kineticLaw>
        </reaction>
        <reaction fast="false" id="_1897_1" name="304">
          <annotation xmlns:jigcell="http://www.sbml.org/2001/ns/jigcell">
            <jigcell:ratelaw jigcell:name="Mass_Action_1"></jigcell:ratelaw>
          </annotation>
          <listOfReactants>
            <speciesReference species="Sb2p1_1"/>
          </listOfReactants>
          <listOfProducts>
            <speciesReference species="Clb2_1"/>
          </listOfProducts>
          <kineticLaw>
            <math:math>
              <math:apply>
                <math:ci>Mass_Action_1_1</math:ci>
                <math:ci>gds1_1</math:ci>
                <math:ci>Sb2p1_1</math:ci>
              </math:apply>
            </math:math>
          </kineticLaw>
        </reaction>
        <reaction fast="false" id="_189222_1" name="305">
          <annotation xmlns:jigcell="http://www.sbml.org/2001/ns/jigcell">
            <jigcell:ratelaw jigcell:name="Mass_Action_1"></jigcell:ratelaw>
          </annotation>
          <listOfReactants>
            <speciesReference species="Sb2p2_1"/>
          </listOfReactants>
          <listOfProducts>
            <speciesReference species="Clb2_1"/>
          </listOfProducts>
          <kineticLaw>
            <math:math>
              <math:apply>
                <math:ci>Mass_Action_1_1</math:ci>
                <math:ci>gds1_1</math:ci>
                <math:ci>Sb2p2_1</math:ci>
              </math:apply>
            </math:math>
          </kineticLaw>
        </reaction>
        <reaction fast="false" id="_18932_1" name="306">
          <annotation xmlns:jigcell="http://www.sbml.org/2001/ns/jigcell">
            <jigcell:ratelaw jigcell:name="Mass_Action_1"></jigcell:ratelaw>
          </annotation>
          <listOfReactants>
            <speciesReference species="Sb2p3_1"/>
          </listOfReactants>
          <listOfProducts>
            <speciesReference species="Clb2_1"/>
          </listOfProducts>
          <kineticLaw>
            <math:math>
              <math:apply>
                <math:ci>Mass_Action_1_1</math:ci>
                <math:ci>gds1_1</math:ci>
                <math:ci>Sb2p3_1</math:ci>
              </math:apply>
            </math:math>
          </kineticLaw>
        </reaction>
        <reaction fast="false" id="_18942_1" name="307">
          <annotation xmlns:jigcell="http://www.sbml.org/2001/ns/jigcell">
            <jigcell:ratelaw jigcell:name="Mass_Action_1"></jigcell:ratelaw>
          </annotation>
          <listOfReactants>
            <speciesReference species="Sb2p4_1"/>
          </listOfReactants>
          <listOfProducts>
            <speciesReference species="Clb2_1"/>
          </listOfProducts>
          <kineticLaw>
            <math:math>
              <math:apply>
                <math:ci>Mass_Action_1_1</math:ci>
                <math:ci>gds1_1</math:ci>
                <math:ci>Sb2p4_1</math:ci>
              </math:apply>
            </math:math>
          </kineticLaw>
        </reaction>
        <reaction fast="false" id="_18952_1" name="308">
          <annotation xmlns:jigcell="http://www.sbml.org/2001/ns/jigcell">
            <jigcell:ratelaw jigcell:name="Mass_Action_1"></jigcell:ratelaw>
          </annotation>
          <listOfReactants>
            <speciesReference species="Sb2p5_1"/>
          </listOfReactants>
          <listOfProducts>
            <speciesReference species="Clb2_1"/>
          </listOfProducts>
          <kineticLaw>
            <math:math>
              <math:apply>
                <math:ci>Mass_Action_1_1</math:ci>
                <math:ci>gds1_1</math:ci>
                <math:ci>Sb2p5_1</math:ci>
              </math:apply>
            </math:math>
          </kineticLaw>
        </reaction>
        <reaction fast="false" id="_2382_1" name="309">
          <annotation xmlns:jigcell="http://www.sbml.org/2001/ns/jigcell">
            <jigcell:ratelaw jigcell:name="Mass_Action_1"></jigcell:ratelaw>
          </annotation>
          <listOfReactants>
            <speciesReference species="Sb2p6_1"/>
          </listOfReactants>
          <listOfProducts>
            <speciesReference species="Clb2_1"/>
          </listOfProducts>
          <kineticLaw>
            <math:math>
              <math:apply>
                <math:ci>Mass_Action_1_1</math:ci>
                <math:ci>gds1p_1</math:ci>
                <math:ci>Sb2p6_1</math:ci>
              </math:apply>
            </math:math>
          </kineticLaw>
        </reaction>
        <reaction fast="false" id="_2392_1" name="310">
          <annotation xmlns:jigcell="http://www.sbml.org/2001/ns/jigcell">
            <jigcell:ratelaw jigcell:name="Mass_Action_1"></jigcell:ratelaw>
          </annotation>
          <listOfReactants>
            <speciesReference species="Sb2p7_1"/>
          </listOfReactants>
          <listOfProducts>
            <speciesReference species="Clb2_1"/>
          </listOfProducts>
          <kineticLaw>
            <math:math>
              <math:apply>
                <math:ci>Mass_Action_1_1</math:ci>
                <math:ci>gds1p_1</math:ci>
                <math:ci>Sb2p7_1</math:ci>
              </math:apply>
            </math:math>
          </kineticLaw>
        </reaction>
        <reaction fast="false" id="_2402_1" name="311">
          <annotation xmlns:jigcell="http://www.sbml.org/2001/ns/jigcell">
            <jigcell:ratelaw jigcell:name="Mass_Action_1"></jigcell:ratelaw>
          </annotation>
          <listOfReactants>
            <speciesReference species="Sb2p8_1"/>
          </listOfReactants>
          <listOfProducts>
            <speciesReference species="Clb2_1"/>
          </listOfProducts>
          <kineticLaw>
            <math:math>
              <math:apply>
                <math:ci>Mass_Action_1_1</math:ci>
                <math:ci>gds1p_1</math:ci>
                <math:ci>Sb2p8_1</math:ci>
              </math:apply>
            </math:math>
          </kineticLaw>
        </reaction>
        <reaction fast="false" id="_4862_1" name="312">
          <annotation xmlns:jigcell="http://www.sbml.org/2001/ns/jigcell">
            <jigcell:ratelaw jigcell:name="Mass_Action_1"></jigcell:ratelaw>
          </annotation>
          <listOfReactants>
            <speciesReference species="Sb2p9_1"/>
          </listOfReactants>
          <listOfProducts>
            <speciesReference species="Clb2_1"/>
          </listOfProducts>
          <kineticLaw>
            <math:math>
              <math:apply>
                <math:ci>Mass_Action_1_1</math:ci>
                <math:ci>gds1p_1</math:ci>
                <math:ci>Sb2p9_1</math:ci>
              </math:apply>
            </math:math>
          </kineticLaw>
        </reaction>
        <reaction fast="false" id="_305_1" name="313">
          <annotation xmlns:jigcell="http://www.sbml.org/2001/ns/jigcell">
            <jigcell:ratelaw jigcell:name="Mass_Action_1"></jigcell:ratelaw>
          </annotation>
          <listOfReactants>
            <speciesReference species="Gi_c20_1"/>
          </listOfReactants>
          <listOfProducts>
            <speciesReference species="Ga_c20_1"/>
          </listOfProducts>
          <listOfModifiers>
            <modifierSpeciesReference species="V_1"/>
            <modifierSpeciesReference species="Fkh2p2_1"/>
          </listOfModifiers>
          <kineticLaw>
            <math:math>
              <math:apply>
                <math:ci>Mass_Action_1_1</math:ci>
                <math:apply>
                  <math:times/>
                  <math:apply>
                    <math:divide/>
                    <math:ci>kagc20_1</math:ci>
                    <math:ci>V_1</math:ci>
                  </math:apply>
                  <math:ci>Fkh2p2_1</math:ci>
                </math:apply>
                <math:ci>Gi_c20_1</math:ci>
              </math:apply>
            </math:math>
          </kineticLaw>
        </reaction>
        <reaction fast="false" id="_306_1" name="314">
          <annotation xmlns:jigcell="http://www.sbml.org/2001/ns/jigcell">
            <jigcell:ratelaw jigcell:name="Mass_Action_1"></jigcell:ratelaw>
          </annotation>
          <listOfReactants>
            <speciesReference species="Ga_c20_1"/>
          </listOfReactants>
          <listOfProducts>
            <speciesReference species="Gi_c20_1"/>
          </listOfProducts>
          <kineticLaw>
            <math:math>
              <math:apply>
                <math:ci>Mass_Action_1_1</math:ci>
                <math:ci>kdgc20_1</math:ci>
                <math:ci>Ga_c20_1</math:ci>
              </math:apply>
            </math:math>
          </kineticLaw>
        </reaction>
        <reaction fast="false" id="_240" name="315">
          <annotation xmlns:jigcell="http://www.sbml.org/2001/ns/jigcell">
            <jigcell:ratelaw jigcell:name="Mass_Action_0"></jigcell:ratelaw>
          </annotation>
          <listOfProducts>
            <speciesReference species="Mc20_1"/>
          </listOfProducts>
          <listOfModifiers>
            <modifierSpeciesReference species="Ga_c20_1"/>
          </listOfModifiers>
          <kineticLaw>
            <math:math>
              <math:apply>
                <math:ci>Mass_Action_0_1</math:ci>
                <math:apply>
                  <math:plus/>
                  <math:ci>ksmc20_1</math:ci>
                  <math:apply>
                    <math:times/>
                    <math:ci>ksmc20p_1</math:ci>
                    <math:ci>Ga_c20_1</math:ci>
                  </math:apply>
                </math:apply>
              </math:apply>
            </math:math>
          </kineticLaw>
        </reaction>
        <reaction fast="false" id="_241" name="316">
          <annotation xmlns:jigcell="http://www.sbml.org/2001/ns/jigcell">
            <jigcell:ratelaw jigcell:name="Mass_Action_1"></jigcell:ratelaw>
          </annotation>
          <listOfReactants>
            <speciesReference species="Mc20_1"/>
          </listOfReactants>
          <kineticLaw>
            <math:math>
              <math:apply>
                <math:ci>Mass_Action_1_1</math:ci>
                <math:ci>gdmc20_1</math:ci>
                <math:ci>Mc20_1</math:ci>
              </math:apply>
            </math:math>
          </kineticLaw>
        </reaction>
        <reaction fast="false" id="_242" name="317">
          <annotation xmlns:jigcell="http://www.sbml.org/2001/ns/jigcell">
            <jigcell:ratelaw jigcell:name="Mass_Action_0"></jigcell:ratelaw>
          </annotation>
          <listOfProducts>
            <speciesReference species="Cdc20_1"/>
          </listOfProducts>
          <listOfModifiers>
            <modifierSpeciesReference species="V_1"/>
            <modifierSpeciesReference species="Mc20_1"/>
          </listOfModifiers>
          <kineticLaw>
            <math:math>
              <math:apply>
                <math:ci>Mass_Action_0_1</math:ci>
                <math:apply>
                  <math:times/>
                  <math:apply>
                    <math:times/>
                    <math:ci>ksc20_1</math:ci>
                    <math:ci>V_1</math:ci>
                  </math:apply>
                  <math:ci>Mc20_1</math:ci>
                </math:apply>
              </math:apply>
            </math:math>
          </kineticLaw>
        </reaction>
        <reaction fast="false" id="_243" name="318">
          <annotation xmlns:jigcell="http://www.sbml.org/2001/ns/jigcell">
            <jigcell:ratelaw jigcell:name="Mass_Action_1"></jigcell:ratelaw>
          </annotation>
          <listOfReactants>
            <speciesReference species="Cdc20_1"/>
          </listOfReactants>
          <listOfModifiers>
            <modifierSpeciesReference species="vgdc20_1"/>
          </listOfModifiers>
          <kineticLaw>
            <math:math>
              <math:apply>
                <math:ci>Mass_Action_1_1</math:ci>
                <math:ci>vgdc20_1</math:ci>
                <math:ci>Cdc20_1</math:ci>
              </math:apply>
            </math:math>
          </kineticLaw>
        </reaction>
        <reaction fast="false" id="reaction_500" name="319">
          <annotation xmlns:jigcell="http://www.sbml.org/2001/ns/jigcell">
            <jigcell:ratelaw jigcell:name="Mass_Action_0"></jigcell:ratelaw>
          </annotation>
          <listOfProducts>
            <speciesReference species="Mapc_1"/>
          </listOfProducts>
          <kineticLaw>
            <math:math>
              <math:apply>
                <math:ci>Mass_Action_0_1</math:ci>
                <math:ci>ksmapc_1</math:ci>
              </math:apply>
            </math:math>
          </kineticLaw>
        </reaction>
        <reaction fast="false" id="reaction_501" name="320">
          <annotation xmlns:jigcell="http://www.sbml.org/2001/ns/jigcell">
            <jigcell:ratelaw jigcell:name="Mass_Action_1"></jigcell:ratelaw>
          </annotation>
          <listOfReactants>
            <speciesReference species="Mapc_1"/>
          </listOfReactants>
          <kineticLaw>
            <math:math>
              <math:apply>
                <math:ci>Mass_Action_1_1</math:ci>
                <math:ci>gdmapc_1</math:ci>
                <math:ci>Mapc_1</math:ci>
              </math:apply>
            </math:math>
          </kineticLaw>
        </reaction>
        <reaction fast="false" id="_244" name="321">
          <annotation xmlns:jigcell="http://www.sbml.org/2001/ns/jigcell">
            <jigcell:ratelaw jigcell:name="Mass_Action_0"></jigcell:ratelaw>
          </annotation>
          <listOfProducts>
            <speciesReference species="APC_1"/>
          </listOfProducts>
          <listOfModifiers>
            <modifierSpeciesReference species="V_1"/>
            <modifierSpeciesReference species="Mapc_1"/>
          </listOfModifiers>
          <kineticLaw>
            <math:math>
              <math:apply>
                <math:ci>Mass_Action_0_1</math:ci>
                <math:apply>
                  <math:times/>
                  <math:apply>
                    <math:times/>
                    <math:apply>
                      <math:times/>
                      <math:apply>
                        <math:plus/>
                        <math:ci>gdapc_1</math:ci>
                        <math:ci>al_1</math:ci>
                      </math:apply>
                      <math:ci>V_1</math:ci>
                    </math:apply>
                    <math:ci>APCTc_1</math:ci>
                  </math:apply>
                  <math:ci>Mapc_1</math:ci>
                </math:apply>
              </math:apply>
            </math:math>
          </kineticLaw>
        </reaction>
        <reaction fast="false" id="_245" name="322">
          <annotation xmlns:jigcell="http://www.sbml.org/2001/ns/jigcell">
            <jigcell:ratelaw jigcell:name="Mass_Action_1"></jigcell:ratelaw>
          </annotation>
          <listOfReactants>
            <speciesReference species="APC_1"/>
          </listOfReactants>
          <listOfProducts>
            <speciesReference species="APCp1_1"/>
          </listOfProducts>
          <listOfModifiers>
            <modifierSpeciesReference species="vpapc_1"/>
          </listOfModifiers>
          <kineticLaw>
            <math:math>
              <math:apply>
                <math:ci>Mass_Action_1_1</math:ci>
                <math:ci>vpapc_1</math:ci>
                <math:ci>APC_1</math:ci>
              </math:apply>
            </math:math>
          </kineticLaw>
        </reaction>
        <reaction fast="false" id="_247_1" name="323">
          <annotation xmlns:jigcell="http://www.sbml.org/2001/ns/jigcell">
            <jigcell:ratelaw jigcell:name="Mass_Action_1"></jigcell:ratelaw>
          </annotation>
          <listOfReactants>
            <speciesReference species="APCp1_1"/>
          </listOfReactants>
          <listOfProducts>
            <speciesReference species="APCp2_1"/>
          </listOfProducts>
          <listOfModifiers>
            <modifierSpeciesReference species="vpapc_1"/>
          </listOfModifiers>
          <kineticLaw>
            <math:math>
              <math:apply>
                <math:ci>Mass_Action_1_1</math:ci>
                <math:ci>vpapc_1</math:ci>
                <math:ci>APCp1_1</math:ci>
              </math:apply>
            </math:math>
          </kineticLaw>
        </reaction>
        <reaction fast="false" id="_2452_1" name="324">
          <annotation xmlns:jigcell="http://www.sbml.org/2001/ns/jigcell">
            <jigcell:ratelaw jigcell:name="Mass_Action_1"></jigcell:ratelaw>
          </annotation>
          <listOfReactants>
            <speciesReference species="APCp2_1"/>
          </listOfReactants>
          <listOfProducts>
            <speciesReference species="APCp3_1"/>
          </listOfProducts>
          <listOfModifiers>
            <modifierSpeciesReference species="vpapc_1"/>
          </listOfModifiers>
          <kineticLaw>
            <math:math>
              <math:apply>
                <math:ci>Mass_Action_1_1</math:ci>
                <math:ci>vpapc_1</math:ci>
                <math:ci>APCp2_1</math:ci>
              </math:apply>
            </math:math>
          </kineticLaw>
        </reaction>
        <reaction fast="false" id="_2453_1" name="325">
          <annotation xmlns:jigcell="http://www.sbml.org/2001/ns/jigcell">
            <jigcell:ratelaw jigcell:name="Mass_Action_1"></jigcell:ratelaw>
          </annotation>
          <listOfReactants>
            <speciesReference species="APCp3_1"/>
          </listOfReactants>
          <listOfProducts>
            <speciesReference species="APCp4_1"/>
          </listOfProducts>
          <listOfModifiers>
            <modifierSpeciesReference species="vpapc_1"/>
          </listOfModifiers>
          <kineticLaw>
            <math:math>
              <math:apply>
                <math:ci>Mass_Action_1_1</math:ci>
                <math:ci>vpapc_1</math:ci>
                <math:ci>APCp3_1</math:ci>
              </math:apply>
            </math:math>
          </kineticLaw>
        </reaction>
        <reaction fast="false" id="_2454_1" name="326">
          <annotation xmlns:jigcell="http://www.sbml.org/2001/ns/jigcell">
            <jigcell:ratelaw jigcell:name="Mass_Action_1"></jigcell:ratelaw>
          </annotation>
          <listOfReactants>
            <speciesReference species="APCp4_1"/>
          </listOfReactants>
          <listOfProducts>
            <speciesReference species="APCp5_1"/>
          </listOfProducts>
          <listOfModifiers>
            <modifierSpeciesReference species="vpapc_1"/>
          </listOfModifiers>
          <kineticLaw>
            <math:math>
              <math:apply>
                <math:ci>Mass_Action_1_1</math:ci>
                <math:ci>vpapc_1</math:ci>
                <math:ci>APCp4_1</math:ci>
              </math:apply>
            </math:math>
          </kineticLaw>
        </reaction>
        <reaction fast="false" id="_2455_1" name="327">
          <annotation xmlns:jigcell="http://www.sbml.org/2001/ns/jigcell">
            <jigcell:ratelaw jigcell:name="Mass_Action_1"></jigcell:ratelaw>
          </annotation>
          <listOfReactants>
            <speciesReference species="APCp5_1"/>
          </listOfReactants>
          <listOfProducts>
            <speciesReference species="APCp6_1"/>
          </listOfProducts>
          <listOfModifiers>
            <modifierSpeciesReference species="vpapc_1"/>
          </listOfModifiers>
          <kineticLaw>
            <math:math>
              <math:apply>
                <math:ci>Mass_Action_1_1</math:ci>
                <math:ci>vpapc_1</math:ci>
                <math:ci>APCp5_1</math:ci>
              </math:apply>
            </math:math>
          </kineticLaw>
        </reaction>
        <reaction fast="false" id="_2456_1" name="328">
          <annotation xmlns:jigcell="http://www.sbml.org/2001/ns/jigcell">
            <jigcell:ratelaw jigcell:name="Mass_Action_1"></jigcell:ratelaw>
          </annotation>
          <listOfReactants>
            <speciesReference species="APCp6_1"/>
          </listOfReactants>
          <listOfProducts>
            <speciesReference species="APCp7_1"/>
          </listOfProducts>
          <listOfModifiers>
            <modifierSpeciesReference species="vpapc_1"/>
          </listOfModifiers>
          <kineticLaw>
            <math:math>
              <math:apply>
                <math:ci>Mass_Action_1_1</math:ci>
                <math:ci>vpapc_1</math:ci>
                <math:ci>APCp6_1</math:ci>
              </math:apply>
            </math:math>
          </kineticLaw>
        </reaction>
        <reaction fast="false" id="_2457_1" name="329">
          <annotation xmlns:jigcell="http://www.sbml.org/2001/ns/jigcell">
            <jigcell:ratelaw jigcell:name="Mass_Action_1"></jigcell:ratelaw>
          </annotation>
          <listOfReactants>
            <speciesReference species="APCp7_1"/>
          </listOfReactants>
          <listOfProducts>
            <speciesReference species="APCp8_1"/>
          </listOfProducts>
          <listOfModifiers>
            <modifierSpeciesReference species="vpapc_1"/>
          </listOfModifiers>
          <kineticLaw>
            <math:math>
              <math:apply>
                <math:ci>Mass_Action_1_1</math:ci>
                <math:ci>vpapc_1</math:ci>
                <math:ci>APCp7_1</math:ci>
              </math:apply>
            </math:math>
          </kineticLaw>
        </reaction>
        <reaction fast="false" id="_2458_1" name="330">
          <annotation xmlns:jigcell="http://www.sbml.org/2001/ns/jigcell">
            <jigcell:ratelaw jigcell:name="Mass_Action_1"></jigcell:ratelaw>
          </annotation>
          <listOfReactants>
            <speciesReference species="APCp8_1"/>
          </listOfReactants>
          <listOfProducts>
            <speciesReference species="APCp9_1"/>
          </listOfProducts>
          <listOfModifiers>
            <modifierSpeciesReference species="vpapc_1"/>
          </listOfModifiers>
          <kineticLaw>
            <math:math>
              <math:apply>
                <math:ci>Mass_Action_1_1</math:ci>
                <math:ci>vpapc_1</math:ci>
                <math:ci>APCp8_1</math:ci>
              </math:apply>
            </math:math>
          </kineticLaw>
        </reaction>
        <reaction fast="false" id="_2459_1" name="331">
          <annotation xmlns:jigcell="http://www.sbml.org/2001/ns/jigcell">
            <jigcell:ratelaw jigcell:name="Mass_Action_1"></jigcell:ratelaw>
          </annotation>
          <listOfReactants>
            <speciesReference species="APCp9_1"/>
          </listOfReactants>
          <listOfProducts>
            <speciesReference species="APCp10_1"/>
          </listOfProducts>
          <listOfModifiers>
            <modifierSpeciesReference species="vpapc_1"/>
          </listOfModifiers>
          <kineticLaw>
            <math:math>
              <math:apply>
                <math:ci>Mass_Action_1_1</math:ci>
                <math:ci>vpapc_1</math:ci>
                <math:ci>APCp9_1</math:ci>
              </math:apply>
            </math:math>
          </kineticLaw>
        </reaction>
        <reaction fast="false" id="_24510_1" name="332">
          <annotation xmlns:jigcell="http://www.sbml.org/2001/ns/jigcell">
            <jigcell:ratelaw jigcell:name="Mass_Action_1"></jigcell:ratelaw>
          </annotation>
          <listOfReactants>
            <speciesReference species="APCp10_1"/>
          </listOfReactants>
          <listOfProducts>
            <speciesReference species="APCp11_1"/>
          </listOfProducts>
          <listOfModifiers>
            <modifierSpeciesReference species="vpapc_1"/>
          </listOfModifiers>
          <kineticLaw>
            <math:math>
              <math:apply>
                <math:ci>Mass_Action_1_1</math:ci>
                <math:ci>vpapc_1</math:ci>
                <math:ci>APCp10_1</math:ci>
              </math:apply>
            </math:math>
          </kineticLaw>
        </reaction>
        <reaction fast="false" id="_24511_1" name="333">
          <annotation xmlns:jigcell="http://www.sbml.org/2001/ns/jigcell">
            <jigcell:ratelaw jigcell:name="Mass_Action_1"></jigcell:ratelaw>
          </annotation>
          <listOfReactants>
            <speciesReference species="APCp1_1"/>
          </listOfReactants>
          <listOfProducts>
            <speciesReference species="APC_1"/>
          </listOfProducts>
          <listOfModifiers>
            <modifierSpeciesReference species="vdpapc_1"/>
          </listOfModifiers>
          <kineticLaw>
            <math:math>
              <math:apply>
                <math:ci>Mass_Action_1_1</math:ci>
                <math:ci>vdpapc_1</math:ci>
                <math:ci>APCp1_1</math:ci>
              </math:apply>
            </math:math>
          </kineticLaw>
        </reaction>
        <reaction fast="false" id="_245112_1" name="334">
          <annotation xmlns:jigcell="http://www.sbml.org/2001/ns/jigcell">
            <jigcell:ratelaw jigcell:name="Mass_Action_1"></jigcell:ratelaw>
          </annotation>
          <listOfReactants>
            <speciesReference species="APCp2_1"/>
          </listOfReactants>
          <listOfProducts>
            <speciesReference species="APCp1_1"/>
          </listOfProducts>
          <listOfModifiers>
            <modifierSpeciesReference species="vdpapc_1"/>
          </listOfModifiers>
          <kineticLaw>
            <math:math>
              <math:apply>
                <math:ci>Mass_Action_1_1</math:ci>
                <math:ci>vdpapc_1</math:ci>
                <math:ci>APCp2_1</math:ci>
              </math:apply>
            </math:math>
          </kineticLaw>
        </reaction>
        <reaction fast="false" id="_2451122_1" name="335">
          <annotation xmlns:jigcell="http://www.sbml.org/2001/ns/jigcell">
            <jigcell:ratelaw jigcell:name="Mass_Action_1"></jigcell:ratelaw>
          </annotation>
          <listOfReactants>
            <speciesReference species="APCp3_1"/>
          </listOfReactants>
          <listOfProducts>
            <speciesReference species="APCp2_1"/>
          </listOfProducts>
          <listOfModifiers>
            <modifierSpeciesReference species="vdpapc_1"/>
          </listOfModifiers>
          <kineticLaw>
            <math:math>
              <math:apply>
                <math:ci>Mass_Action_1_1</math:ci>
                <math:ci>vdpapc_1</math:ci>
                <math:ci>APCp3_1</math:ci>
              </math:apply>
            </math:math>
          </kineticLaw>
        </reaction>
        <reaction fast="false" id="_2451123_1" name="336">
          <annotation xmlns:jigcell="http://www.sbml.org/2001/ns/jigcell">
            <jigcell:ratelaw jigcell:name="Mass_Action_1"></jigcell:ratelaw>
          </annotation>
          <listOfReactants>
            <speciesReference species="APCp4_1"/>
          </listOfReactants>
          <listOfProducts>
            <speciesReference species="APCp3_1"/>
          </listOfProducts>
          <listOfModifiers>
            <modifierSpeciesReference species="vdpapc_1"/>
          </listOfModifiers>
          <kineticLaw>
            <math:math>
              <math:apply>
                <math:ci>Mass_Action_1_1</math:ci>
                <math:ci>vdpapc_1</math:ci>
                <math:ci>APCp4_1</math:ci>
              </math:apply>
            </math:math>
          </kineticLaw>
        </reaction>
        <reaction fast="false" id="_2451124_1" name="337">
          <annotation xmlns:jigcell="http://www.sbml.org/2001/ns/jigcell">
            <jigcell:ratelaw jigcell:name="Mass_Action_1"></jigcell:ratelaw>
          </annotation>
          <listOfReactants>
            <speciesReference species="APCp5_1"/>
          </listOfReactants>
          <listOfProducts>
            <speciesReference species="APCp4_1"/>
          </listOfProducts>
          <listOfModifiers>
            <modifierSpeciesReference species="vdpapc_1"/>
          </listOfModifiers>
          <kineticLaw>
            <math:math>
              <math:apply>
                <math:ci>Mass_Action_1_1</math:ci>
                <math:ci>vdpapc_1</math:ci>
                <math:ci>APCp5_1</math:ci>
              </math:apply>
            </math:math>
          </kineticLaw>
        </reaction>
        <reaction fast="false" id="_2451125_1" name="338">
          <annotation xmlns:jigcell="http://www.sbml.org/2001/ns/jigcell">
            <jigcell:ratelaw jigcell:name="Mass_Action_1"></jigcell:ratelaw>
          </annotation>
          <listOfReactants>
            <speciesReference species="APCp6_1"/>
          </listOfReactants>
          <listOfProducts>
            <speciesReference species="APCp5_1"/>
          </listOfProducts>
          <listOfModifiers>
            <modifierSpeciesReference species="vdpapc_1"/>
          </listOfModifiers>
          <kineticLaw>
            <math:math>
              <math:apply>
                <math:ci>Mass_Action_1_1</math:ci>
                <math:ci>vdpapc_1</math:ci>
                <math:ci>APCp6_1</math:ci>
              </math:apply>
            </math:math>
          </kineticLaw>
        </reaction>
        <reaction fast="false" id="_2451126_1" name="339">
          <annotation xmlns:jigcell="http://www.sbml.org/2001/ns/jigcell">
            <jigcell:ratelaw jigcell:name="Mass_Action_1"></jigcell:ratelaw>
          </annotation>
          <listOfReactants>
            <speciesReference species="APCp7_1"/>
          </listOfReactants>
          <listOfProducts>
            <speciesReference species="APCp6_1"/>
          </listOfProducts>
          <listOfModifiers>
            <modifierSpeciesReference species="vdpapc_1"/>
          </listOfModifiers>
          <kineticLaw>
            <math:math>
              <math:apply>
                <math:ci>Mass_Action_1_1</math:ci>
                <math:ci>vdpapc_1</math:ci>
                <math:ci>APCp7_1</math:ci>
              </math:apply>
            </math:math>
          </kineticLaw>
        </reaction>
        <reaction fast="false" id="_2451127_1" name="340">
          <annotation xmlns:jigcell="http://www.sbml.org/2001/ns/jigcell">
            <jigcell:ratelaw jigcell:name="Mass_Action_1"></jigcell:ratelaw>
          </annotation>
          <listOfReactants>
            <speciesReference species="APCp8_1"/>
          </listOfReactants>
          <listOfProducts>
            <speciesReference species="APCp7_1"/>
          </listOfProducts>
          <listOfModifiers>
            <modifierSpeciesReference species="vdpapc_1"/>
          </listOfModifiers>
          <kineticLaw>
            <math:math>
              <math:apply>
                <math:ci>Mass_Action_1_1</math:ci>
                <math:ci>vdpapc_1</math:ci>
                <math:ci>APCp8_1</math:ci>
              </math:apply>
            </math:math>
          </kineticLaw>
        </reaction>
        <reaction fast="false" id="_2451128_1" name="341">
          <annotation xmlns:jigcell="http://www.sbml.org/2001/ns/jigcell">
            <jigcell:ratelaw jigcell:name="Mass_Action_1"></jigcell:ratelaw>
          </annotation>
          <listOfReactants>
            <speciesReference species="APCp9_1"/>
          </listOfReactants>
          <listOfProducts>
            <speciesReference species="APCp8_1"/>
          </listOfProducts>
          <listOfModifiers>
            <modifierSpeciesReference species="vdpapc_1"/>
          </listOfModifiers>
          <kineticLaw>
            <math:math>
              <math:apply>
                <math:ci>Mass_Action_1_1</math:ci>
                <math:ci>vdpapc_1</math:ci>
                <math:ci>APCp9_1</math:ci>
              </math:apply>
            </math:math>
          </kineticLaw>
        </reaction>
        <reaction fast="false" id="_2451129_1" name="342">
          <annotation xmlns:jigcell="http://www.sbml.org/2001/ns/jigcell">
            <jigcell:ratelaw jigcell:name="Mass_Action_1"></jigcell:ratelaw>
          </annotation>
          <listOfReactants>
            <speciesReference species="APCp10_1"/>
          </listOfReactants>
          <listOfProducts>
            <speciesReference species="APCp9_1"/>
          </listOfProducts>
          <listOfModifiers>
            <modifierSpeciesReference species="vdpapc_1"/>
          </listOfModifiers>
          <kineticLaw>
            <math:math>
              <math:apply>
                <math:ci>Mass_Action_1_1</math:ci>
                <math:ci>vdpapc_1</math:ci>
                <math:ci>APCp10_1</math:ci>
              </math:apply>
            </math:math>
          </kineticLaw>
        </reaction>
        <reaction fast="false" id="_24511210_1" name="343">
          <annotation xmlns:jigcell="http://www.sbml.org/2001/ns/jigcell">
            <jigcell:ratelaw jigcell:name="Mass_Action_1"></jigcell:ratelaw>
          </annotation>
          <listOfReactants>
            <speciesReference species="APCp11_1"/>
          </listOfReactants>
          <listOfProducts>
            <speciesReference species="APCp10_1"/>
          </listOfProducts>
          <listOfModifiers>
            <modifierSpeciesReference species="vdpapc_1"/>
          </listOfModifiers>
          <kineticLaw>
            <math:math>
              <math:apply>
                <math:ci>Mass_Action_1_1</math:ci>
                <math:ci>vdpapc_1</math:ci>
                <math:ci>APCp11_1</math:ci>
              </math:apply>
            </math:math>
          </kineticLaw>
        </reaction>
        <reaction fast="false" id="_267" name="344">
          <annotation xmlns:jigcell="http://www.sbml.org/2001/ns/jigcell">
            <jigcell:ratelaw jigcell:name="Mass_Action_1"></jigcell:ratelaw>
          </annotation>
          <listOfReactants>
            <speciesReference species="APC_1"/>
          </listOfReactants>
          <kineticLaw>
            <math:math>
              <math:apply>
                <math:ci>Mass_Action_1_1</math:ci>
                <math:ci>gdapc_1</math:ci>
                <math:ci>APC_1</math:ci>
              </math:apply>
            </math:math>
          </kineticLaw>
        </reaction>
        <reaction fast="false" id="_269_1" name="345">
          <annotation xmlns:jigcell="http://www.sbml.org/2001/ns/jigcell">
            <jigcell:ratelaw jigcell:name="Mass_Action_1"></jigcell:ratelaw>
          </annotation>
          <listOfReactants>
            <speciesReference species="APCp1_1"/>
          </listOfReactants>
          <kineticLaw>
            <math:math>
              <math:apply>
                <math:ci>Mass_Action_1_1</math:ci>
                <math:ci>gdapc_1</math:ci>
                <math:ci>APCp1_1</math:ci>
              </math:apply>
            </math:math>
          </kineticLaw>
        </reaction>
        <reaction fast="false" id="_2672_1" name="346">
          <annotation xmlns:jigcell="http://www.sbml.org/2001/ns/jigcell">
            <jigcell:ratelaw jigcell:name="Mass_Action_1"></jigcell:ratelaw>
          </annotation>
          <listOfReactants>
            <speciesReference species="APCp2_1"/>
          </listOfReactants>
          <kineticLaw>
            <math:math>
              <math:apply>
                <math:ci>Mass_Action_1_1</math:ci>
                <math:ci>gdapc_1</math:ci>
                <math:ci>APCp2_1</math:ci>
              </math:apply>
            </math:math>
          </kineticLaw>
        </reaction>
        <reaction fast="false" id="_2673_1" name="347">
          <annotation xmlns:jigcell="http://www.sbml.org/2001/ns/jigcell">
            <jigcell:ratelaw jigcell:name="Mass_Action_1"></jigcell:ratelaw>
          </annotation>
          <listOfReactants>
            <speciesReference species="APCp3_1"/>
          </listOfReactants>
          <kineticLaw>
            <math:math>
              <math:apply>
                <math:ci>Mass_Action_1_1</math:ci>
                <math:ci>gdapc_1</math:ci>
                <math:ci>APCp3_1</math:ci>
              </math:apply>
            </math:math>
          </kineticLaw>
        </reaction>
        <reaction fast="false" id="_2674_1" name="348">
          <annotation xmlns:jigcell="http://www.sbml.org/2001/ns/jigcell">
            <jigcell:ratelaw jigcell:name="Mass_Action_1"></jigcell:ratelaw>
          </annotation>
          <listOfReactants>
            <speciesReference species="APCp4_1"/>
          </listOfReactants>
          <kineticLaw>
            <math:math>
              <math:apply>
                <math:ci>Mass_Action_1_1</math:ci>
                <math:ci>gdapc_1</math:ci>
                <math:ci>APCp4_1</math:ci>
              </math:apply>
            </math:math>
          </kineticLaw>
        </reaction>
        <reaction fast="false" id="_2675_1" name="349">
          <annotation xmlns:jigcell="http://www.sbml.org/2001/ns/jigcell">
            <jigcell:ratelaw jigcell:name="Mass_Action_1"></jigcell:ratelaw>
          </annotation>
          <listOfReactants>
            <speciesReference species="APCp5_1"/>
          </listOfReactants>
          <kineticLaw>
            <math:math>
              <math:apply>
                <math:ci>Mass_Action_1_1</math:ci>
                <math:ci>gdapc_1</math:ci>
                <math:ci>APCp5_1</math:ci>
              </math:apply>
            </math:math>
          </kineticLaw>
        </reaction>
        <reaction fast="false" id="_2676_1" name="350">
          <annotation xmlns:jigcell="http://www.sbml.org/2001/ns/jigcell">
            <jigcell:ratelaw jigcell:name="Mass_Action_1"></jigcell:ratelaw>
          </annotation>
          <listOfReactants>
            <speciesReference species="APCp6_1"/>
          </listOfReactants>
          <kineticLaw>
            <math:math>
              <math:apply>
                <math:ci>Mass_Action_1_1</math:ci>
                <math:ci>gdapc_1</math:ci>
                <math:ci>APCp6_1</math:ci>
              </math:apply>
            </math:math>
          </kineticLaw>
        </reaction>
        <reaction fast="false" id="_2677_1" name="351">
          <annotation xmlns:jigcell="http://www.sbml.org/2001/ns/jigcell">
            <jigcell:ratelaw jigcell:name="Mass_Action_1"></jigcell:ratelaw>
          </annotation>
          <listOfReactants>
            <speciesReference species="APCp7_1"/>
          </listOfReactants>
          <kineticLaw>
            <math:math>
              <math:apply>
                <math:ci>Mass_Action_1_1</math:ci>
                <math:ci>gdapc_1</math:ci>
                <math:ci>APCp7_1</math:ci>
              </math:apply>
            </math:math>
          </kineticLaw>
        </reaction>
        <reaction fast="false" id="_2678_1" name="352">
          <annotation xmlns:jigcell="http://www.sbml.org/2001/ns/jigcell">
            <jigcell:ratelaw jigcell:name="Mass_Action_1"></jigcell:ratelaw>
          </annotation>
          <listOfReactants>
            <speciesReference species="APCp8_1"/>
          </listOfReactants>
          <kineticLaw>
            <math:math>
              <math:apply>
                <math:ci>Mass_Action_1_1</math:ci>
                <math:ci>gdapc_1</math:ci>
                <math:ci>APCp8_1</math:ci>
              </math:apply>
            </math:math>
          </kineticLaw>
        </reaction>
        <reaction fast="false" id="_2679_1" name="353">
          <annotation xmlns:jigcell="http://www.sbml.org/2001/ns/jigcell">
            <jigcell:ratelaw jigcell:name="Mass_Action_1"></jigcell:ratelaw>
          </annotation>
          <listOfReactants>
            <speciesReference species="APCp9_1"/>
          </listOfReactants>
          <kineticLaw>
            <math:math>
              <math:apply>
                <math:ci>Mass_Action_1_1</math:ci>
                <math:ci>gdapc_1</math:ci>
                <math:ci>APCp9_1</math:ci>
              </math:apply>
            </math:math>
          </kineticLaw>
        </reaction>
        <reaction fast="false" id="_26710_1" name="354">
          <annotation xmlns:jigcell="http://www.sbml.org/2001/ns/jigcell">
            <jigcell:ratelaw jigcell:name="Mass_Action_1"></jigcell:ratelaw>
          </annotation>
          <listOfReactants>
            <speciesReference species="APCp10_1"/>
          </listOfReactants>
          <kineticLaw>
            <math:math>
              <math:apply>
                <math:ci>Mass_Action_1_1</math:ci>
                <math:ci>gdapc_1</math:ci>
                <math:ci>APCp10_1</math:ci>
              </math:apply>
            </math:math>
          </kineticLaw>
        </reaction>
        <reaction fast="false" id="_26711_1" name="355">
          <annotation xmlns:jigcell="http://www.sbml.org/2001/ns/jigcell">
            <jigcell:ratelaw jigcell:name="Mass_Action_1"></jigcell:ratelaw>
          </annotation>
          <listOfReactants>
            <speciesReference species="APCp11_1"/>
          </listOfReactants>
          <kineticLaw>
            <math:math>
              <math:apply>
                <math:ci>Mass_Action_1_1</math:ci>
                <math:ci>gdapc_1</math:ci>
                <math:ci>APCp11_1</math:ci>
              </math:apply>
            </math:math>
          </kineticLaw>
        </reaction>
        <reaction fast="false" id="_279" name="356">
          <annotation xmlns:jigcell="http://www.sbml.org/2001/ns/jigcell">
            <jigcell:ratelaw jigcell:name="Mass_Action_2"></jigcell:ratelaw>
          </annotation>
          <annotation xmlns:jigcell="http://www.sbml.org/2001/ns/jigcell">
            <jigcell:rateparams jigcell:nameset="false" jigcell:state="5"></jigcell:rateparams>
          </annotation>
          <listOfReactants>
            <speciesReference species="Cdc20_1"/>
            <speciesReference species="APC_1"/>
          </listOfReactants>
          <listOfProducts>
            <speciesReference species="APC20_1"/>
          </listOfProducts>
          <listOfModifiers>
            <modifierSpeciesReference species="V_1"/>
          </listOfModifiers>
          <kineticLaw>
            <math:math>
              <math:apply>
                <math:ci>Mass_Action_2_1</math:ci>
                <math:apply>
                  <math:divide/>
                  <math:apply>
                    <math:times/>
                    <math:apply>
                      <math:power/>
                      <math:ci>beta_1</math:ci>
                      <math:cn>11.0</math:cn>
                    </math:apply>
                    <math:ci>kac20_1</math:ci>
                  </math:apply>
                  <math:ci>V_1</math:ci>
                </math:apply>
                <math:ci>Cdc20_1</math:ci>
                <math:ci>APC_1</math:ci>
              </math:apply>
            </math:math>
          </kineticLaw>
        </reaction>
        <reaction fast="false" id="_281_1" name="357">
          <annotation xmlns:jigcell="http://www.sbml.org/2001/ns/jigcell">
            <jigcell:ratelaw jigcell:name="Mass_Action_2"></jigcell:ratelaw>
          </annotation>
          <annotation xmlns:jigcell="http://www.sbml.org/2001/ns/jigcell">
            <jigcell:rateparams jigcell:nameset="false" jigcell:state="5"></jigcell:rateparams>
          </annotation>
          <listOfReactants>
            <speciesReference species="Cdc20_1"/>
            <speciesReference species="APCp1_1"/>
          </listOfReactants>
          <listOfProducts>
            <speciesReference species="APC20p1_1"/>
          </listOfProducts>
          <listOfModifiers>
            <modifierSpeciesReference species="V_1"/>
          </listOfModifiers>
          <kineticLaw>
            <math:math>
              <math:apply>
                <math:ci>Mass_Action_2_1</math:ci>
                <math:apply>
                  <math:divide/>
                  <math:apply>
                    <math:times/>
                    <math:apply>
                      <math:power/>
                      <math:ci>beta_1</math:ci>
                      <math:cn>10.0</math:cn>
                    </math:apply>
                    <math:ci>kac20_1</math:ci>
                  </math:apply>
                  <math:ci>V_1</math:ci>
                </math:apply>
                <math:ci>Cdc20_1</math:ci>
                <math:ci>APCp1_1</math:ci>
              </math:apply>
            </math:math>
          </kineticLaw>
        </reaction>
        <reaction fast="false" id="_2793_1" name="358">
          <annotation xmlns:jigcell="http://www.sbml.org/2001/ns/jigcell">
            <jigcell:ratelaw jigcell:name="Mass_Action_2"></jigcell:ratelaw>
          </annotation>
          <annotation xmlns:jigcell="http://www.sbml.org/2001/ns/jigcell">
            <jigcell:rateparams jigcell:nameset="false" jigcell:state="5"></jigcell:rateparams>
          </annotation>
          <listOfReactants>
            <speciesReference species="Cdc20_1"/>
            <speciesReference species="APCp2_1"/>
          </listOfReactants>
          <listOfProducts>
            <speciesReference species="APC20p2_1"/>
          </listOfProducts>
          <listOfModifiers>
            <modifierSpeciesReference species="V_1"/>
          </listOfModifiers>
          <kineticLaw>
            <math:math>
              <math:apply>
                <math:ci>Mass_Action_2_1</math:ci>
                <math:apply>
                  <math:divide/>
                  <math:apply>
                    <math:times/>
                    <math:apply>
                      <math:power/>
                      <math:ci>beta_1</math:ci>
                      <math:cn>9.0</math:cn>
                    </math:apply>
                    <math:ci>kac20_1</math:ci>
                  </math:apply>
                  <math:ci>V_1</math:ci>
                </math:apply>
                <math:ci>Cdc20_1</math:ci>
                <math:ci>APCp2_1</math:ci>
              </math:apply>
            </math:math>
          </kineticLaw>
        </reaction>
        <reaction fast="false" id="_2792_1" name="359">
          <annotation xmlns:jigcell="http://www.sbml.org/2001/ns/jigcell">
            <jigcell:ratelaw jigcell:name="Mass_Action_2"></jigcell:ratelaw>
          </annotation>
          <annotation xmlns:jigcell="http://www.sbml.org/2001/ns/jigcell">
            <jigcell:rateparams jigcell:nameset="false" jigcell:state="5"></jigcell:rateparams>
          </annotation>
          <listOfReactants>
            <speciesReference species="Cdc20_1"/>
            <speciesReference species="APCp3_1"/>
          </listOfReactants>
          <listOfProducts>
            <speciesReference species="APC20p3_1"/>
          </listOfProducts>
          <listOfModifiers>
            <modifierSpeciesReference species="V_1"/>
          </listOfModifiers>
          <kineticLaw>
            <math:math>
              <math:apply>
                <math:ci>Mass_Action_2_1</math:ci>
                <math:apply>
                  <math:divide/>
                  <math:apply>
                    <math:times/>
                    <math:apply>
                      <math:power/>
                      <math:ci>beta_1</math:ci>
                      <math:cn>8.0</math:cn>
                    </math:apply>
                    <math:ci>kac20_1</math:ci>
                  </math:apply>
                  <math:ci>V_1</math:ci>
                </math:apply>
                <math:ci>Cdc20_1</math:ci>
                <math:ci>APCp3_1</math:ci>
              </math:apply>
            </math:math>
          </kineticLaw>
        </reaction>
        <reaction fast="false" id="_27922_1" name="360">
          <annotation xmlns:jigcell="http://www.sbml.org/2001/ns/jigcell">
            <jigcell:ratelaw jigcell:name="Mass_Action_2"></jigcell:ratelaw>
          </annotation>
          <annotation xmlns:jigcell="http://www.sbml.org/2001/ns/jigcell">
            <jigcell:rateparams jigcell:nameset="false" jigcell:state="5"></jigcell:rateparams>
          </annotation>
          <listOfReactants>
            <speciesReference species="Cdc20_1"/>
            <speciesReference species="APCp4_1"/>
          </listOfReactants>
          <listOfProducts>
            <speciesReference species="APC20p4_1"/>
          </listOfProducts>
          <listOfModifiers>
            <modifierSpeciesReference species="V_1"/>
          </listOfModifiers>
          <kineticLaw>
            <math:math>
              <math:apply>
                <math:ci>Mass_Action_2_1</math:ci>
                <math:apply>
                  <math:divide/>
                  <math:apply>
                    <math:times/>
                    <math:apply>
                      <math:power/>
                      <math:ci>beta_1</math:ci>
                      <math:cn>7.0</math:cn>
                    </math:apply>
                    <math:ci>kac20_1</math:ci>
                  </math:apply>
                  <math:ci>V_1</math:ci>
                </math:apply>
                <math:ci>Cdc20_1</math:ci>
                <math:ci>APCp4_1</math:ci>
              </math:apply>
            </math:math>
          </kineticLaw>
        </reaction>
        <reaction fast="false" id="_279222_1" name="361">
          <annotation xmlns:jigcell="http://www.sbml.org/2001/ns/jigcell">
            <jigcell:ratelaw jigcell:name="Mass_Action_2"></jigcell:ratelaw>
          </annotation>
          <annotation xmlns:jigcell="http://www.sbml.org/2001/ns/jigcell">
            <jigcell:rateparams jigcell:nameset="false" jigcell:state="5"></jigcell:rateparams>
          </annotation>
          <listOfReactants>
            <speciesReference species="Cdc20_1"/>
            <speciesReference species="APCp5_1"/>
          </listOfReactants>
          <listOfProducts>
            <speciesReference species="APC20p5_1"/>
          </listOfProducts>
          <listOfModifiers>
            <modifierSpeciesReference species="V_1"/>
          </listOfModifiers>
          <kineticLaw>
            <math:math>
              <math:apply>
                <math:ci>Mass_Action_2_1</math:ci>
                <math:apply>
                  <math:divide/>
                  <math:apply>
                    <math:times/>
                    <math:apply>
                      <math:power/>
                      <math:ci>beta_1</math:ci>
                      <math:cn>6.0</math:cn>
                    </math:apply>
                    <math:ci>kac20_1</math:ci>
                  </math:apply>
                  <math:ci>V_1</math:ci>
                </math:apply>
                <math:ci>Cdc20_1</math:ci>
                <math:ci>APCp5_1</math:ci>
              </math:apply>
            </math:math>
          </kineticLaw>
        </reaction>
        <reaction fast="false" id="_2792222_1" name="362">
          <annotation xmlns:jigcell="http://www.sbml.org/2001/ns/jigcell">
            <jigcell:ratelaw jigcell:name="Mass_Action_2"></jigcell:ratelaw>
          </annotation>
          <annotation xmlns:jigcell="http://www.sbml.org/2001/ns/jigcell">
            <jigcell:rateparams jigcell:nameset="false" jigcell:state="5"></jigcell:rateparams>
          </annotation>
          <listOfReactants>
            <speciesReference species="Cdc20_1"/>
            <speciesReference species="APCp6_1"/>
          </listOfReactants>
          <listOfProducts>
            <speciesReference species="APC20p6_1"/>
          </listOfProducts>
          <listOfModifiers>
            <modifierSpeciesReference species="V_1"/>
          </listOfModifiers>
          <kineticLaw>
            <math:math>
              <math:apply>
                <math:ci>Mass_Action_2_1</math:ci>
                <math:apply>
                  <math:divide/>
                  <math:apply>
                    <math:times/>
                    <math:apply>
                      <math:power/>
                      <math:ci>beta_1</math:ci>
                      <math:cn>5.0</math:cn>
                    </math:apply>
                    <math:ci>kac20_1</math:ci>
                  </math:apply>
                  <math:ci>V_1</math:ci>
                </math:apply>
                <math:ci>Cdc20_1</math:ci>
                <math:ci>APCp6_1</math:ci>
              </math:apply>
            </math:math>
          </kineticLaw>
        </reaction>
        <reaction fast="false" id="_27922222_1" name="363">
          <annotation xmlns:jigcell="http://www.sbml.org/2001/ns/jigcell">
            <jigcell:ratelaw jigcell:name="Mass_Action_2"></jigcell:ratelaw>
          </annotation>
          <annotation xmlns:jigcell="http://www.sbml.org/2001/ns/jigcell">
            <jigcell:rateparams jigcell:nameset="false" jigcell:state="5"></jigcell:rateparams>
          </annotation>
          <listOfReactants>
            <speciesReference species="Cdc20_1"/>
            <speciesReference species="APCp7_1"/>
          </listOfReactants>
          <listOfProducts>
            <speciesReference species="APC20p7_1"/>
          </listOfProducts>
          <listOfModifiers>
            <modifierSpeciesReference species="V_1"/>
          </listOfModifiers>
          <kineticLaw>
            <math:math>
              <math:apply>
                <math:ci>Mass_Action_2_1</math:ci>
                <math:apply>
                  <math:divide/>
                  <math:apply>
                    <math:times/>
                    <math:apply>
                      <math:power/>
                      <math:ci>beta_1</math:ci>
                      <math:cn>4.0</math:cn>
                    </math:apply>
                    <math:ci>kac20_1</math:ci>
                  </math:apply>
                  <math:ci>V_1</math:ci>
                </math:apply>
                <math:ci>Cdc20_1</math:ci>
                <math:ci>APCp7_1</math:ci>
              </math:apply>
            </math:math>
          </kineticLaw>
        </reaction>
        <reaction fast="false" id="_279222222_1" name="364">
          <annotation xmlns:jigcell="http://www.sbml.org/2001/ns/jigcell">
            <jigcell:ratelaw jigcell:name="Mass_Action_2"></jigcell:ratelaw>
          </annotation>
          <annotation xmlns:jigcell="http://www.sbml.org/2001/ns/jigcell">
            <jigcell:rateparams jigcell:nameset="false" jigcell:state="5"></jigcell:rateparams>
          </annotation>
          <listOfReactants>
            <speciesReference species="Cdc20_1"/>
            <speciesReference species="APCp8_1"/>
          </listOfReactants>
          <listOfProducts>
            <speciesReference species="APC20p8_1"/>
          </listOfProducts>
          <listOfModifiers>
            <modifierSpeciesReference species="V_1"/>
          </listOfModifiers>
          <kineticLaw>
            <math:math>
              <math:apply>
                <math:ci>Mass_Action_2_1</math:ci>
                <math:apply>
                  <math:divide/>
                  <math:apply>
                    <math:times/>
                    <math:apply>
                      <math:power/>
                      <math:ci>beta_1</math:ci>
                      <math:cn>3.0</math:cn>
                    </math:apply>
                    <math:ci>kac20_1</math:ci>
                  </math:apply>
                  <math:ci>V_1</math:ci>
                </math:apply>
                <math:ci>Cdc20_1</math:ci>
                <math:ci>APCp8_1</math:ci>
              </math:apply>
            </math:math>
          </kineticLaw>
        </reaction>
        <reaction fast="false" id="_2792222222_1" name="365">
          <annotation xmlns:jigcell="http://www.sbml.org/2001/ns/jigcell">
            <jigcell:ratelaw jigcell:name="Mass_Action_2"></jigcell:ratelaw>
          </annotation>
          <annotation xmlns:jigcell="http://www.sbml.org/2001/ns/jigcell">
            <jigcell:rateparams jigcell:nameset="false" jigcell:state="5"></jigcell:rateparams>
          </annotation>
          <listOfReactants>
            <speciesReference species="Cdc20_1"/>
            <speciesReference species="APCp9_1"/>
          </listOfReactants>
          <listOfProducts>
            <speciesReference species="APC20p9_1"/>
          </listOfProducts>
          <listOfModifiers>
            <modifierSpeciesReference species="V_1"/>
          </listOfModifiers>
          <kineticLaw>
            <math:math>
              <math:apply>
                <math:ci>Mass_Action_2_1</math:ci>
                <math:apply>
                  <math:divide/>
                  <math:apply>
                    <math:times/>
                    <math:apply>
                      <math:power/>
                      <math:ci>beta_1</math:ci>
                      <math:cn>2.0</math:cn>
                    </math:apply>
                    <math:ci>kac20_1</math:ci>
                  </math:apply>
                  <math:ci>V_1</math:ci>
                </math:apply>
                <math:ci>Cdc20_1</math:ci>
                <math:ci>APCp9_1</math:ci>
              </math:apply>
            </math:math>
          </kineticLaw>
        </reaction>
        <reaction fast="false" id="_27922222222_1" name="366">
          <annotation xmlns:jigcell="http://www.sbml.org/2001/ns/jigcell">
            <jigcell:ratelaw jigcell:name="Mass_Action_2"></jigcell:ratelaw>
          </annotation>
          <annotation xmlns:jigcell="http://www.sbml.org/2001/ns/jigcell">
            <jigcell:rateparams jigcell:nameset="false" jigcell:state="5"></jigcell:rateparams>
          </annotation>
          <listOfReactants>
            <speciesReference species="Cdc20_1"/>
            <speciesReference species="APCp10_1"/>
          </listOfReactants>
          <listOfProducts>
            <speciesReference species="APC20p10_1"/>
          </listOfProducts>
          <listOfModifiers>
            <modifierSpeciesReference species="V_1"/>
          </listOfModifiers>
          <kineticLaw>
            <math:math>
              <math:apply>
                <math:ci>Mass_Action_2_1</math:ci>
                <math:apply>
                  <math:divide/>
                  <math:apply>
                    <math:times/>
                    <math:apply>
                      <math:power/>
                      <math:ci>beta_1</math:ci>
                      <math:cn>1.0</math:cn>
                    </math:apply>
                    <math:ci>kac20_1</math:ci>
                  </math:apply>
                  <math:ci>V_1</math:ci>
                </math:apply>
                <math:ci>Cdc20_1</math:ci>
                <math:ci>APCp10_1</math:ci>
              </math:apply>
            </math:math>
          </kineticLaw>
        </reaction>
        <reaction fast="false" id="_279222222222_1" name="367">
          <annotation xmlns:jigcell="http://www.sbml.org/2001/ns/jigcell">
            <jigcell:ratelaw jigcell:name="Mass_Action_2"></jigcell:ratelaw>
          </annotation>
          <listOfReactants>
            <speciesReference species="Cdc20_1"/>
            <speciesReference species="APCp11_1"/>
          </listOfReactants>
          <listOfProducts>
            <speciesReference species="APC20p11_1"/>
          </listOfProducts>
          <listOfModifiers>
            <modifierSpeciesReference species="V_1"/>
          </listOfModifiers>
          <kineticLaw>
            <math:math>
              <math:apply>
[truncated: 260,714 more chars]
