# Supplementary material for: A Stochastic Model of the Yeast Cell Cycle Reveals Roles for Feedback Regulation in Limiting Cellular Variability
Source: PLoS Comput Biol. 2016 Dec 9;12(12):e1005230. doi: 10.1371/journal.pcbi.1005230 (PMC5147779; doi:10.1371/journal.pcbi.1005230)
Supplement: S2 Code File — (F) [file pcbi.1005230.s005.f]

c       ###############################################################
c       "Feedback regulation minimizes cell-cycle variability in 
c	budding yeast: a stochastic model"
c	Debashis Barik(*), D. A. Ball, J. Peccoud and John J. Tyson(*)
c	###############################################################

c       !!!!!!!!!!!!!!!!!!!!!!$$$$$$$$$$$$$$$$$$$!!!!!!!!!!!!!!!!!!!!!!
c       ---------------------------------------------------------------
c       CREATED BY: DEBASHIS BARIK, 
c	Address: School of Chemistry, University ofHyderabad, 500046, 
c	Telangama, India
c	Email: dbariksc@uohyd.ac.in or barikdd@gmail.com
c       ---------------------------------------------------------------
c       !!!!!!!!!!!!!!!!!!!!!!$$$$$$$$$$$$$$$$$$$!!!!!!!!!!!!!!!!!!!!!!


c       ###############################################################
c       THIS CODE FOLLOWS EACH MOTHER AND DAUGHTER CELLS IN A CELL 
c       CYCLE PEDIGREE. THIS CODE PICKS UP THE CELL WHICH WAS BORN
c       EARLIEST FOR SIMULATION. HEAP SUBROUTINES HAVE BEEN USED TO
c       CREATE PRIORITY. 

c       IF ANY CELL FAILS TO FORM BUD OR FAILS TO SYNTHESIZE DNA THEN
c       THE CODE LEAVES THAT CELL IN G1 PHASE AND PICKS UP THE NEXT 
c       CELL IN THE QUEUE. SIMILARLY IF ANY CELL FALIS TO EXIT FROM
c       THE MITOSIS THE CODE LEAVES THAT CELL IN TELEPHASE AND PICKS
c       UP THE NEXT IN THE PRIORIY QUEUE.
c       ###############################################################

c       ############################################################### 
c                                  REACTIONS
c       ###############################################################
c       Reaction No.		Reaction	       	     Propensity
c       ###############################################################
c  1.                 --> mn3                                  [aksmn3]
c  2.            mn3 -->                                    [gdmn3*mn3]
c  3.                 --> cln3                          [aksn3*v*v*mn3]
c  4.            cln3 -->                                   [gdn3*cln3]
c  5.           Gi_n2 --> Ga_n2 		   [akagn2*sbf*Gi_n2/v]
c  6. 		Ga_n2 --> Gi_n2  			 [akdgn2*Ga_n2]
c  7.                 --> mn2                    [aksmn2+aksmn2p*Ga_n2]
c  8.             mn2 -->                                   [gdmn2*mn2]
c  9.                 --> cln2                       	  [aksn2*v*mn2]
c 10.            cln2 -->                                   [gdn2*cln2]
c 11.           Gi_b5 --> Ga_b5 		   [akagb5*sbf*Gi_b5/v]
c 12. 		Ga_b5 --> Gi_b5  			 [akdgb5*Ga_b5]
c 13.                 --> mb5                    [aksmb5+aksmb5p*Ga_b5]
c 14.             mb5 -->                                   [gdmb5*mb5]
c 15.                 --> clb5                       	  [aksb5*v*mb5]
c 16.            clb5 -->                                  [vgdb5*clb5]
c 17.   	      --> msbf 				      [aksmsbf]
c 18.		 msbf -->  				  [gdmsbf*msbf]
c 19.                 --> sbf                 [(gdbf+al)*Tc_SBF*v*msbf]
c 20.             sbf --> sbfp1                    	     [rpbf*sbf]
c 21.           sbfp1 --> sbfp2                 	   [rpbf*sbfp1]
c 22.           sbfp2 --> sbfp3                  	   [rpbf*sbfp2]
c 23.           sbfp3 --> sbfp4                  	   [rpbf*sbfp3]
c 24.           sbfp1 --> sbf        			  [rdpbf*sbfp1]
c 25.           sbfp2 --> sbfp1     			  [rdpbf*sbfp2]
c 26.           sbfp3 --> sbfp2      			  [rdpbf*sbfp3]
c 27.           sbfp4 --> sbfp3      			  [rdpbf*sbfp4]
c 28.             sbf -->                                    [gdbf*sbf]
c 29.           sbfp1 -->                                  [gdbf*sbfp1]
c 30.           sbfp2 -->                                  [gdbf*sbfp2]
c 31.           sbfp3 -->                                  [gdbf*sbfp3]
c 32.           sbfp4 -->                                  [gdbf*sbfp4]
c 33.                 --> mhbf                                [aksmhbf]
c 34.            mhbf -->                                 [gdmhbf*mhbf]
c 35.                 --> hbf                [(gdhbf+al)*Tc_HBF*v*mhbf]
c 36.             hbf -->   				    [gdhbf*hbf]
c 37.                 --> mi5                                  [aksmi5]
c 38.             mi5 -->                                   [gdmi5*mi5]
c 39.                 --> whi5                [(gdi5+al)*Tc_WHI5*v*mi5]
c 40.            whi5 --> whi5p1     			    [rpi5*whi5]
c 41.          whi5p1 --> whi5p2    			  [rpi5*whi5p1]
c 42.          whi5p2 --> whi5p3    			  [rpi5*whi5p2]
c 43.          whi5p3 --> whi5p4    			  [rpi5*whi5p3]
c 44.          whi5p4 --> whi5p5    			  [rpi5*whi5p4]
c 45.          whi5p5 --> whi5p6    			  [rpi5*whi5p5]
c 46.          whi5p6 --> whi5p7    			  [rpi5*whi5p6]
c 47.          whi5p7 --> whi5p8    			  [rpi5*whi5p7]
c 48.          whi5p8 --> whi5p9    			  [rpi5*whi5p8]
c 49.          whi5p9 --> whi5p10    			  [rpi5*whi5p9]
c 50.          whi5p1 --> whi5      			 [rdpi5*whi5p1]
c 51.          whi5p2 --> whi5p1      			 [rdpi5*whi5p2]
c 52.          whi5p3 --> whi5p2      			 [rdpi5*whi5p3]
c 53.          whi5p4 --> whi5p3      			 [rdpi5*whi5p4]
c 54.          whi5p5 --> whi5p4      			 [rdpi5*whi5p5]
c 55.          whi5p6 --> whi5p5      			 [rdpi5*whi5p6]
c 56.          whi5p7 --> whi5p6      			 [rdpi5*whi5p7]
c 57.          whi5p8 --> whi5p7      			 [rdpi5*whi5p8]
c 58.          whi5p9 --> whi5p8      			 [rdpi5*whi5p9]
c 59.         whi5p10 --> whi5p9      			[rdpi5*whi5p10]
c 60.            whi5 -->                                   [gdi5*whi5] 
c 61.          whi5p1 -->                                 [gdi5*whi5p1] 
c 62.          whi5p2 -->                                 [gdi5*whi5p2] 
c 63.          whi5p3 -->                                 [gdi5*whi5p3] 
c 64.          whi5p4 -->                                 [gdi5*whi5p4] 
c 65.          whi5p5 -->                                 [gdi5*whi5p5] 
c 66.          whi5p6 -->                                 [gdi5*whi5p6]
c 67.          whi5p7 -->                                 [gdi5*whi5p7]
c 68.          whi5p8 -->                                 [gdi5*whi5p8]
c 69.          whi5p9 -->                                 [gdi5*whi5p9]
c 70.         whi5p10 -->                                [gdi5*whi5p10]
c 71.      sbf + whi5 --> cmp                      [(akabf/v)*sbf*whi5]
c 72.    sbf + whi5p1 --> cmpp1                  [(akabf/v)*sbf*whi5p1]
c 73.    sbf + whi5p2 --> cmpp2                  [(akabf/v)*sbf*whi5p2]
c 74.             cmp --> sbf + whi5                         [akdf*cmp]
c 75.           cmpp1 --> sbf + whi5p1                      [akdf*cmp1]
c 76.           cmpp2 --> sbf + whi5p2                      [akdf*cmp2]
c 77.             cmp --> cmpp1   		 	     [rpi5*cmp]
c 78.           cmpp1 --> cmpp2    			   [rpi5*cmpp1]
c 79.           cmpp1 --> cmp       			  [rdpi5*cmpp1]
c 80.           cmpp2 --> cmpp1     			  [rdpi5*cmpp2]
c 81.           cmpp2 --> sbf+whi5p3     		   [rpi5*cmpp2]
c 82.             cmp --> whi5                               [gdbf*cmp]
c 83.           cmpp1 --> whi5p1                           [gdbf*cmpp1]
c 84.           cmpp2 --> whi5p2     			   [gdbf*cmpp2]
c 85.             cmp --> sbf                                [gdi5*cmp]
c 86.           cmpp1 --> sbf                              [gdi5*cmpp1]
c 87.           cmpp2 --> sbf                              [gdi5*cmpp2]
c 88. 		      --> mfkh2 			     [aksmfkh2]
c 89.           mfkh2 -->  				[gdmfkh2*mfkh2]
c 90.   	      --> fkh2 		   [(gdkh2+al)*Tc_FKH2*v*mfkh2]
c 91.  		 fkh2 --> fkh2p1 			   [rpkh2*fkh2]
c 92.  	       fkh2p1 --> fkh2p2 			 [rpkh2*fkh2p1]
c 93.  	       fkh2p1 --> fkh2 			 	[rdpkh2*fkh2p1]
c 94.  	       fkh2p2 --> fkh2p1 		 	[rdpkh2*fkh2p2]
c 95.  	         fkh2 -->  			           [gdkh2*fkh2]
c 96.  	       fkh2p1 -->  			         [gdkh2*fkh2p1]
c 97.  	       fkh2p2 -->  			         [gdkh2*fkh2p2]
c 98.           Gi_b2 --> Ga_b2 		[akagb2*fkh2p2*Gi_b2/v]
c 99. 		Ga_b2 --> Gi_b2  			 [akdgb2*Ga_b2]
c100.                 --> mb2                    [aksmb2+aksmb2p*Ga_b2]
c101.             mb2 -->                                   [gdmb2*mb2]
c102.                 --> clb2                         [aksb2*al*v*mb2]
c103.            clb2 -->                                  [vgdb2*clb2]         
c104.                 --> mh1                                  [aksmh1]
c105.             mh1 -->                                   [gdmh1*mh1]
c106.                 --> cdh1                [(gdh1+al)*Tc_CDH1*v*mh1]
c107.            cdh1 --> cdh1p1    			    [rph1*cdh1]
c108.          cdh1p1 --> cdh1p2  			  [rph1*cdh1p1]
c109.          cdh1p2 --> cdh1p3 		          [rph1*cdh1p2]
c110.          cdh1p3 --> cdh1p4 			  [rph1*cdh1p3]
c111.          cdh1p4 --> cdh1p5  			  [rph1*cdh1p4]
c112.          cdh1p5 --> cdh1p6  			  [rph1*cdh1p5]
c113.          cdh1p6 --> cdh1p7  			  [rph1*cdh1p6]
c114.          cdh1p7 --> cdh1p8  			  [rph1*cdh1p7]
c115.          cdh1p8 --> cdh1p9  			  [rph1*cdh1p8]
c116.          cdh1p9 --> cdh1p10 			  [rph1*cdh1p9]
c117.         cdh1p10 --> cdh1p11 		         [rph1*cdh1p10]
c118.          cdh1p1 --> cdh1  			 [rdph1*cdh1p1]
c119.          cdh1p2 --> cdh1p1  			 [rdph1*cdh1p2]
c120.          cdh1p3 --> cdh1p2  			 [rdph1*cdh1p3]
c121.          cdh1p4 --> cdh1p3  			 [rdph1*cdh1p4]
c122.          cdh1p5 --> cdh1p4  			 [rdph1*cdh1p5]
c123.          cdh1p6 --> cdh1p5  			 [rdph1*cdh1p6]
c124.          cdh1p7 --> cdh1p6  			 [rdph1*cdh1p7]
c125.          cdh1p8 --> cdh1p7  			 [rdph1*cdh1p8]
c126.          cdh1p9 --> cdh1p8  			 [rdph1*cdh1p9]
c127.         cdh1p10 --> cdh1p9  			[rdph1*cdh1p10]
c128.         cdh1p11 --> cdh1p10  			[rdph1*cdh1p11]
c129.            cdh1 -->                                   [gdh1*cdh1]
c130.          cdh1p1 -->                                 [gdh1*cdh1p1]
c131.          cdh1p2 -->                                 [gdh1*cdh1p2]	
c132.          cdh1p3 -->                                 [gdh1*cdh1p3]
c133.          cdh1p4 -->                                 [gdh1*cdh1p4]
c134.          cdh1p5 -->                                 [gdh1*cdh1p5]
c135.          cdh1p6 -->                                 [gdh1*cdh1p6]
c136.          cdh1p7 -->                                 [gdh1*cdh1p7]
c137.          cdh1p8 -->                                 [gdh1*cdh1p8]
c138.          cdh1p9 -->                                 [gdh1*cdh1p9]
c139.         cdh1p10 -->                                [gdh1*cdh1p10]          
c140.         cdh1p11 -->                                [gdh1*cdh1p11]          
c141.         Gi_swi5 --> Ga_swi5 	    [akagswi5*fkh2p2*Gi_swi5/v]
c142.         Ga_swi5 --> Gi_swi5  	             [akdgswi5*Ga_swi5]
c143.                 --> mswi5                      [aksmswi5*Ga_swi5]
c144.           mswi5 -->                               [gdmswi5*mswi5]
c145.                 --> swi5			      [aksswi5*v*mswi5]	
c146.   	 swi5 --> swi5p1	                  [rpswi5*swi5]
c147.          swi5p1 --> swi5p2	                [rpswi5*swi5p1]
c148.          swi5p2 --> swi5p3	                [rpswi5*swi5p2]
c149.          swi5p1 --> swi5	                       [rdpswi5*swi5p1]
c150.          swi5p2 --> swi5p1	               [rdpswi5*swi5p2]
c151.          swi5p3 --> swi5p2	               [rdpswi5*swi5p3]
c152.          	 swi5 --> 	              		  [gdswi5*swi5]
c153.          swi5p1 --> 	              	        [gdswi5*swi5p1]
c154.          swi5p2 --> 	              	        [gdswi5*swi5p2]
c155.          swi5p3 --> 	              	        [gdswi5*swi5p3]
c156.           Gi_s1 --> Ga_s1 	          [akags1*swi5*Gi_s1/v]
c157.           Ga_s1 --> Gi_s1  	                 [akdgs1*Ga_s1]
c158.                 --> ms1                    [aksms1+aksms1p*Ga_s1]
c159.             ms1 -->                                   [gdms1*ms1]
c160.		      --> sic1 				  [akss1*v*ms1]
c161.		 sic1 --> sic1p1 			  [9*rps1*sic1]
c162.	       sic1p1 --> sic1p2 		        [8*rps1*sic1p1]
c163.	       sic1p2 --> sic1p3 		        [7*rps1*sic1p2]
c164.	       sic1p3 --> sic1p4 		        [6*rps1*sic1p3]
c165.	       sic1p4 --> sic1p5 		        [5*rps1*sic1p4]
c166.	       sic1p5 --> sic1p6 		        [4*rps1*sic1p5]
c167.	       sic1p6 --> sic1p7 		        [3*rps1*sic1p6]
c168.	       sic1p7 --> sic1p8 		        [2*rps1*sic1p7]
c169.	       sic1p8 --> sic1p9 		        [1*rps1*sic1p8]
c170.	       sic1p1 --> sic1	 		       [1*rdps1*sic1p1]
c171.	       sic1p2 --> sic1p1	 	       [2*rdps1*sic1p2]
c172.	       sic1p3 --> sic1p2	 	       [3*rdps1*sic1p3]
c173.	       sic1p4 --> sic1p3	 	       [4*rdps1*sic1p4]
c174.	       sic1p5 --> sic1p4	 	       [5*rdps1*sic1p5]
c175.	       sic1p6 --> sic1p5	 	       [6*rdps1*sic1p6]
c176.	       sic1p7 --> sic1p6	 	       [7*rdps1*sic1p7]
c177.	       sic1p8 --> sic1p7	 	       [8*rdps1*sic1p8]
c178.	       sic1p9 --> sic1p8	 	       [9*rdps1*sic1p9]
c179.	         sic1 --> 	 	       		    [gds1*sic1]
c180.	       sic1p1 --> 	 	       		  [gds1*sic1p1]
c181.	       sic1p2 --> 	 	       		  [gds1*sic1p2]
c182.	       sic1p3 --> 	 	       		  [gds1*sic1p3]
c183.	       sic1p4 --> 	 	       		  [gds1*sic1p4]
c184.	       sic1p5 --> 	 	       		  [gds1*sic1p5]
c185.	       sic1p6 --> 	 	       		 [gds1p*sic1p6]
c186.	       sic1p7 --> 	 	       		 [gds1p*sic1p7]
c187.	       sic1p8 --> 	 	       		 [gds1p*sic1p8]
c188.	       sic1p9 --> 	 	       		 [gds1p*sic1p9]
c189.	  clb5 + sic1 --> sb5			    [akab5*clb5*sic1/v]
c190.	clb5 + sic1p1 --> sb5p1			  [akab5*clb5*sic1p1/v]
c191.	clb5 + sic1p2 --> sb5p2			  [akab5*clb5*sic1p2/v]
c192.	clb5 + sic1p3 --> sb5p3			  [akab5*clb5*sic1p3/v]
c193.	clb5 + sic1p4 --> sb5p4			  [akab5*clb5*sic1p4/v]
c194.	clb5 + sic1p5 --> sb5p5			  [akab5*clb5*sic1p5/v]
c195.	clb5 + sic1p6 --> sb5p6			  [akab5*clb5*sic1p6/v]
c196.	clb5 + sic1p7 --> sb5p7			  [akab5*clb5*sic1p7/v]
c197.	clb5 + sic1p8 --> sb5p8			  [akab5*clb5*sic1p8/v]
c198.	clb5 + sic1p9 --> sb5p9			  [akab5*clb5*sic1p9/v]
c199.	          sb5 --> clb5 + sic1			    [akdb5*sb5]
c200.	        sb5p1 --> clb5 + sic1p1			  [akdb5*sb5p1]
c201.	        sb5p2 --> clb5 + sic1p2			  [akdb5*sb5p2]
c202.	        sb5p3 --> clb5 + sic1p3			  [akdb5*sb5p3]
c203.	        sb5p4 --> clb5 + sic1p4			  [akdb5*sb5p4]
c204.	        sb5p5 --> clb5 + sic1p5			  [akdb5*sb5p5]
c205.	        sb5p6 --> clb5 + sic1p6			  [akdb5*sb5p6]
c206.	        sb5p7 --> clb5 + sic1p7			  [akdb5*sb5p7]
c207.	        sb5p8 --> clb5 + sic1p8			  [akdb5*sb5p8]
c208.	        sb5p9 --> clb5 + sic1p9			  [akdb5*sb5p9]
c209.	          sb5 --> sb5p1         		   [9*rps1*sb5]
c210.	        sb5p1 --> sb5p2         		 [8*rps1*sb5p1]
c211.	        sb5p2 --> sb5p3         		 [7*rps1*sb5p2]
c212.	        sb5p3 --> sb5p4         		 [6*rps1*sb5p3]
c213.	        sb5p4 --> sb5p5         		 [5*rps1*sb5p4]
c214.	        sb5p5 --> sb5p6         		 [4*rps1*sb5p5]
c215.	        sb5p6 --> sb5p7         		 [3*rps1*sb5p6]
c216.	        sb5p7 --> sb5p8         		 [2*rps1*sb5p7]
c217.	        sb5p8 --> sb5p9         		 [1*rps1*sb5p8]
c218.	        sb5p1 --> sb5         	        	[1*rdps1*sb5p1]
c219.	        sb5p2 --> sb5p1         	        [2*rdps1*sb5p2]
c220.	        sb5p3 --> sb5p2         	        [3*rdps1*sb5p3]
c221.	        sb5p4 --> sb5p3         	        [4*rdps1*sb5p4]
c222.	        sb5p5 --> sb5p4         	        [5*rdps1*sb5p5]
c223.	        sb5p6 --> sb5p5         	        [6*rdps1*sb5p6]
c224.	        sb5p7 --> sb5p6         	        [7*rdps1*sb5p7]
c225.	        sb5p8 --> sb5p7         	        [8*rdps1*sb5p8]
c226.	        sb5p9 --> sb5p8         	        [9*rdps1*sb5p9]
c227.	          sb5 --> sic1         	                    [vgdb5*sb5]
c228.	        sb5p1 --> sic1p1         	          [vgdb5*sb5p1]
c229.	        sb5p2 --> sic1p2         	          [vgdb5*sb5p2]
c230.	        sb5p3 --> sic1p3         	          [vgdb5*sb5p3]
c231.	        sb5p4 --> sic1p4         	          [vgdb5*sb5p4]
c232.	        sb5p5 --> sic1p5         	          [vgdb5*sb5p5]
c233.	        sb5p6 --> sic1p6         	          [vgdb5*sb5p6]
c234.	        sb5p7 --> sic1p7         	          [vgdb5*sb5p7]
c235.	        sb5p8 --> sic1p8         	          [vgdb5*sb5p8]
c236.	        sb5p9 --> sic1p9         	          [vgdb5*sb5p9]
c237.	          sb5 --> clb5         	                     [gds1*sb5]
c238.	        sb5p1 --> clb5         	                   [gds1*sb5p1]
c239.	        sb5p2 --> clb5         	                   [gds1*sb5p2]
c240.	        sb5p3 --> clb5         	                   [gds1*sb5p3]
c241.	        sb5p4 --> clb5         	                   [gds1*sb5p4]
c242.	        sb5p5 --> clb5         	                   [gds1*sb5p5]
c243.	        sb5p6 --> clb5         	                  [gds1p*sb5p6]
c244.	        sb5p7 --> clb5         	                  [gds1p*sb5p7]
c245.	        sb5p8 --> clb5         	                  [gds1p*sb5p8]
c246.	        sb5p9 --> clb5         	                  [gds1p*sb5p9]
c247.	  clb2 + sic1 --> sb2			    [akab2*clb2*sic1/v]
c248.	clb2 + sic1p1 --> sb2p1			  [akab2*clb2*sic1p1/v]
c249.	clb2 + sic1p2 --> sb2p2			  [akab2*clb2*sic1p2/v]
c250.	clb2 + sic1p3 --> sb2p3			  [akab2*clb2*sic1p3/v]
c251.	clb2 + sic1p4 --> sb2p4			  [akab2*clb2*sic1p4/v]
c252.	clb2 + sic1p5 --> sb2p5			  [akab2*clb2*sic1p5/v]
c253.	clb2 + sic1p6 --> sb2p6			  [akab2*clb2*sic1p6/v]
c254.	clb2 + sic1p7 --> sb2p7			  [akab2*clb2*sic1p7/v]
c255.	clb2 + sic1p8 --> sb2p8			  [akab2*clb2*sic1p8/v]
c256.	clb2 + sic1p9 --> sb2p9			  [akab2*clb2*sic1p9/v]
c257.	          sb2 --> clb2 + sic1			    [akdb2*sb2]
c258.	        sb2p1 --> clb2 + sic1p1			  [akdb2*sb2p1]
c259.	        sb2p2 --> clb2 + sic1p2			  [akdb2*sb2p2]
c260.	        sb2p3 --> clb2 + sic1p3			  [akdb2*sb2p3]
c261.	        sb2p4 --> clb2 + sic1p4			  [akdb2*sb2p4]
c262.	        sb2p5 --> clb2 + sic1p5			  [akdb2*sb2p5]
c263.	        sb2p6 --> clb2 + sic1p6			  [akdb2*sb2p6]
c264.	        sb2p7 --> clb2 + sic1p7			  [akdb2*sb2p7]
c265.	        sb2p8 --> clb2 + sic1p8			  [akdb2*sb2p8]
c266.	        sb2p9 --> clb2 + sic1p9			  [akdb2*sb2p9]
c267.	          sb2 --> sb2p1         		   [9*rps1*sb2]
c268.	        sb2p1 --> sb2p2         		 [8*rps1*sb2p1]
c269.	        sb2p2 --> sb2p3         		 [7*rps1*sb2p2]
c270.	        sb2p3 --> sb2p4         		 [6*rps1*sb2p3]
c271.	        sb2p4 --> sb2p5         		 [5*rps1*sb2p4]
c272.	        sb2p5 --> sb2p6         		 [4*rps1*sb2p5]
c273.	        sb2p6 --> sb2p7         		 [3*rps1*sb2p6]
c274.	        sb2p7 --> sb2p8         		 [2*rps1*sb2p7]
c275.	        sb2p8 --> sb2p9         		 [1*rps1*sb2p8]
c276.	        sb2p1 --> sb2        		        [1*rdps1*sb2p1]
c277.	        sb2p2 --> sb2p1        		        [2*rdps1*sb2p2]
c278.	        sb2p3 --> sb2p2        		        [3*rdps1*sb2p3]
c279.	        sb2p4 --> sb2p3        		        [4*rdps1*sb2p4]
c280.	        sb2p5 --> sb2p4        		        [5*rdps1*sb2p5]
c281.	        sb2p6 --> sb2p5        		        [6*rdps1*sb2p6]
c282.	        sb2p7 --> sb2p6        		        [7*rdps1*sb2p7]
c283.	        sb2p8 --> sb2p7        		        [8*rdps1*sb2p8]
c284.	        sb2p9 --> sb2p8        		        [9*rdps1*sb2p9]
c285.	          sb2 --> sic1         	                    [vgdb2*sb2]
c286.	        sb2p1 --> sic1p1         	          [vgdb2*sb2p1]
c287.	        sb2p2 --> sic1p2         	          [vgdb2*sb2p2]
c288.	        sb2p3 --> sic1p3         	          [vgdb2*sb2p3]
c289.	        sb2p4 --> sic1p4         	          [vgdb2*sb2p4]
c290.	        sb2p5 --> sic1p5         	          [vgdb2*sb2p5]
c291.	        sb2p6 --> sic1p6         	          [vgdb2*sb2p6]
c292.	        sb2p7 --> sic1p7         	          [vgdb2*sb2p7]
c293.	        sb2p8 --> sic1p8         	          [vgdb2*sb2p8]
c294.	        sb2p9 --> sic1p9         	          [vgdb2*sb2p9]
c295.	          sb2 --> clb2         	                     [gds1*sb2]
c296.	        sb2p1 --> clb2         	                   [gds1*sb2p1]
c297.	        sb2p2 --> clb2         	                   [gds1*sb2p2]
c298.	        sb2p3 --> clb2         	                   [gds1*sb2p3]
c299.	        sb2p4 --> clb2         	                   [gds1*sb2p4]
c300.	        sb2p5 --> clb2         	                   [gds1*sb2p5]
c301.	        sb2p6 --> clb2         	                  [gds1p*sb2p6]
c302.	        sb2p7 --> clb2         	                  [gds1p*sb2p7]
c303.	        sb2p8 --> clb2         	                  [gds1p*sb2p8]
c304.	        sb2p9 --> clb2         	                  [gds1p*sb2p9]
c305.	       Gi_c20 --> Ga_c20	      [akagc20*fkh2p2*Gi_c20/v]	
c306.	       Ga_c20 --> Gi_c20	               [akdgc20*Ga_c20]	
c307.	              --> mc20	              [aksmc20+aksmc20p*Ga_c20]	
c308.	         mc20 --> 	                          [gdmc20*mc20]	
c309.	              --> cdc20                         [aksc20*v*mc20]
c310.	        cdc20 --> 				 [vgdc20*cdc20]
c311.	  	      --> mapc				      [aksmapc]
c312.	         mapc -->				  [gdmapc*mapc]	
c313.	 	      --> apc		     [(gdapc+al)*Tc_APC*v*mapc]
c314.		  apc --> apcp1				    [rpapc*apc]
c315.		  apcp1 --> apcp2		          [rpapc*apcp1]
c316.		  apcp2 --> apcp3		          [rpapc*apcp2]
c317.		  apcp3 --> apcp4		          [rpapc*apcp3]
c318.		  apcp4 --> apcp5		          [rpapc*apcp4]
c319.		  apcp5 --> apcp6		          [rpapc*apcp5]
c320.		  apcp6 --> apcp7		          [rpapc*apcp6]
c321.		  apcp7 --> apcp8		          [rpapc*apcp7]
c322.		  apcp8 --> apcp9		          [rpapc*apcp8]
c323.		  apcp9 --> apcp10		          [rpapc*apcp9]
c324.		 apcp10 --> apcp11		         [rpapc*apcp10]
c325.		  apcp1 --> apc		                 [rdpapc*apcp1]
c326.		  apcp2 --> apcp1		         [rdpapc*apcp2]
c327.		  apcp3 --> apcp2		         [rdpapc*apcp3]
c328.		  apcp4 --> apcp3		         [rdpapc*apcp4]
c329.		  apcp5 --> apcp4		         [rdpapc*apcp5]
c330.		  apcp6 --> apcp5		         [rdpapc*apcp6]
c331.		  apcp7 --> apcp6		         [rdpapc*apcp7]
c332.		  apcp8 --> apcp7		         [rdpapc*apcp8]
c333.		  apcp9 --> apcp8		         [rdpapc*apcp9]
c334.		 apcp10 --> apcp9		        [rdpapc*apcp10]
c335.		 apcp11 --> apcp10		        [rdpapc*apcp11]
c336.		    apc --> 		                    [gdapc*apc]
c337.		  apcp1 --> 		                  [gdapc*apcp1]
c338.		  apcp2 --> 		                  [gdapc*apcp2]
c339.		  apcp3 --> 		                  [gdapc*apcp3]
c340.		  apcp4 --> 		                  [gdapc*apcp4]
c341.		  apcp5 --> 		                  [gdapc*apcp5]
c342.		  apcp6 --> 		                  [gdapc*apcp6]
c343.		  apcp7 --> 		                  [gdapc*apcp7]
c344.		  apcp8 --> 		                  [gdapc*apcp8]
c345.		  apcp9 --> 		                  [gdapc*apcp9]
c346.		 apcp10 --> 		                 [gdapc*apcp10]
c347.		 apcp11 --> 		                 [gdapc*apcp11]
c348. 	      cdc20+apc --> apc20          [beta^11*akac20*cdc20*apc/v]
c349. 	    cdc20+apcp1 --> apc20p1      [beta^10*akac20*cdc20*apcp1/v]
c350. 	    cdc20+apcp2 --> apc20p2       [beta^9*akac20*cdc20*apcp2/v]
c351. 	    cdc20+apcp3 --> apc20p3       [beta^8*akac20*cdc20*apcp3/v]
c352. 	    cdc20+apcp4 --> apc20p4       [beta^7*akac20*cdc20*apcp4/v]
c353. 	    cdc20+apcp5 --> apc20p5       [beta^6*akac20*cdc20*apcp5/v]
c354. 	    cdc20+apcp6 --> apc20p6       [beta^5*akac20*cdc20*apcp6/v]
c355. 	    cdc20+apcp7 --> apc20p7       [beta^4*akac20*cdc20*apcp7/v]
c356. 	    cdc20+apcp8 --> apc20p8       [beta^3*akac20*cdc20*apcp8/v]
c357. 	    cdc20+apcp9 --> apc20p9       [beta^2*akac20*cdc20*apcp9/v]
c358. 	   cdc20+apcp10 --> apc20p10     [beta^1*akac20*cdc20*apcp10/v]
c359. 	   cdc20+apcp11 --> apc20p11     [beta^0*akac20*cdc20*apcp11/v]
c360. 	          apc20 --> cdc20+apc    		 [akdc20*apc20]
c361. 	        apc20p1 --> cdc20+apcp1    	       [akdc20*apc20p1]
c362. 	        apc20p2 --> cdc20+apcp2    	       [akdc20*apc20p2]
c363. 	        apc20p3 --> cdc20+apcp3    	       [akdc20*apc20p3]
c364. 	        apc20p4 --> cdc20+apcp4    	       [akdc20*apc20p4]
c365. 	        apc20p5 --> cdc20+apcp5    	       [akdc20*apc20p5]
c366. 	        apc20p6 --> cdc20+apcp6    	       [akdc20*apc20p6]
c367. 	        apc20p7 --> cdc20+apcp7    	       [akdc20*apc20p7]
c368. 	        apc20p8 --> cdc20+apcp8    	       [akdc20*apc20p8]
c369. 	        apc20p9 --> cdc20+apcp9    	       [akdc20*apc20p9]
c370. 	       apc20p10 --> cdc20+apcp10    	      [akdc20*apc20p10]
c371. 	       apc20p11 --> cdc20+apcp11    	      [akdc20*apc20p11]
c372. 		  apc20 --> apc20p1			  [rpapc*apc20]
c373. 		apc20p1 --> apc20p2	         	[rpapc*apc20p1]
c374. 		apc20p2 --> apc20p3	         	[rpapc*apc20p2]
c375. 		apc20p3 --> apc20p4	         	[rpapc*apc20p3]
c376. 		apc20p4 --> apc20p5	         	[rpapc*apc20p4]
c377. 		apc20p5 --> apc20p6	         	[rpapc*apc20p5]
c378. 		apc20p6 --> apc20p7	         	[rpapc*apc20p6]
c379. 		apc20p7 --> apc20p8	         	[rpapc*apc20p7]
c380. 		apc20p8 --> apc20p9	         	[rpapc*apc20p8]
c381. 		apc20p9 --> apc20p10	         	[rpapc*apc20p9]
c382. 	       apc20p10 --> apc20p11	               [rpapc*apc20p10]
c383. 	        apc20p1 --> apc20	               [rdpapc*apc20p1]
c384. 	        apc20p2 --> apc20p1	               [rdpapc*apc20p2]
c385. 	        apc20p3 --> apc20p2	               [rdpapc*apc20p3]
c386. 	        apc20p4 --> apc20p3	               [rdpapc*apc20p4]
c387. 	        apc20p5 --> apc20p4	               [rdpapc*apc20p5]
c388. 	        apc20p6 --> apc20p5	               [rdpapc*apc20p6]
c389. 	        apc20p7 --> apc20p6	               [rdpapc*apc20p7]
c390. 	        apc20p8 --> apc20p7	               [rdpapc*apc20p8]
c391. 	        apc20p9 --> apc20p8	               [rdpapc*apc20p9]
c392. 	       apc20p10 --> apc20p9	              [rdpapc*apc20p10]
c393. 	       apc20p11 --> apc20p10	              [rdpapc*apc20p11]
c394. 	          apc20 --> apc	             	         [vgdc20*apc20]
c395. 	        apc20p1 --> apcp1	               [vgdc20*apc20p1]
c396. 	        apc20p2 --> apcp2	               [vgdc20*apc20p2]
c397. 	        apc20p3 --> apcp3	               [vgdc20*apc20p3]
c398. 	        apc20p4 --> apcp4	               [vgdc20*apc20p4]
c399. 	        apc20p5 --> apcp5	               [vgdc20*apc20p5]
c400. 	        apc20p6 --> apcp6	               [vgdc20*apc20p6]
c401. 	        apc20p7 --> apcp7	               [vgdc20*apc20p7]
c402. 	        apc20p8 --> apcp8	               [vgdc20*apc20p8]
c403. 	        apc20p9 --> apcp9	               [vgdc20*apc20p9]
c404. 	       apc20p10 --> apcp10                    [vgdc20*apc20p10]
c405. 	       apc20p11 --> apcp11                    [vgdc20*apc20p11]
c406. 	          apc20 --> cdc20                         [gdapc*apc20]
c407. 	        apc20p1 --> cdc20                       [gdapc*apc20p1]
c408. 	        apc20p2 --> cdc20                       [gdapc*apc20p2]
c409. 	        apc20p3 --> cdc20                       [gdapc*apc20p3]
c410. 	        apc20p4 --> cdc20                       [gdapc*apc20p4]
c411. 	        apc20p5 --> cdc20                       [gdapc*apc20p5]
c412. 	        apc20p6 --> cdc20                       [gdapc*apc20p6]
c413. 	        apc20p7 --> cdc20                       [gdapc*apc20p7]
c414. 	        apc20p8 --> cdc20                       [gdapc*apc20p8]
c415. 	        apc20p9 --> cdc20                       [gdapc*apc20p9]
c416. 	       apc20p10 --> cdc20                      [gdapc*apc20p10]
c417. 	       apc20p11 --> cdc20                      [gdapc*apc20p11]
c418.                 --> mt1                                  [aksmt1]
c419.             mt1 -->                                   [gdmt1*mt1]
c420.                 --> net1                [(gdt1+al)*Tc_NET1*v*mt1]     
c421.            net1 --> net1p1                 	    [rpt1*net1]
c422.          net1p1 --> net1p2               		  [rpt1*net1p1]
c423.          net1p2 --> net1p3                	  [rpt1*net1p2]
c424.          net1p3 --> net1p4                	  [rpt1*net1p3]
c425.          net1p4 --> net1p5                	  [rpt1*net1p4]
c426.          net1p5 --> net1p6                	  [rpt1*net1p5]
c427.          net1p6 --> net1p7                	  [rpt1*net1p6]
c428.          net1p7 --> net1p8                          [rpt1*net1p7]
c429.          net1p1 --> net1                  	 [rdpt1*net1p1]
c430.          net1p2 --> net1p1                	 [rdpt1*net1p2]
c431.          net1p3 --> net1p2                	 [rdpt1*net1p3]
c432.          net1p4 --> net1p3                	 [rdpt1*net1p4]
c433.          net1p5 --> net1p4                	 [rdpt1*net1p5]
c434.          net1p6 --> net1p5                 	 [rdpt1*net1p6]
c435.          net1p7 --> net1p6                 	 [rdpt1*net1p7]
c436.          net1p8 --> net1p7                	 [rdpt1*net1p8]
c437.            net1 -->                                   [gdt1*net1]
c438.          net1p1 -->                                 [gdt1*net1p1]
c439.          net1p2 -->                                 [gdt1*net1p2]
c440.          net1p3 -->                                 [gdt1*net1p3]
c441.          net1p4 -->                                 [gdt1*net1p4]
c442.          net1p5 -->                                 [gdt1*net1p5]
c443.          net1p6 -->                                 [gdt1*net1p6]
c444.          net1p7 -->                                 [gdt1*net1p7]
c445.          net1p8 -->                                 [gdt1*net1p8]
c446.                 --> mht1                                [aksmht1]
c447.            mht1 -->                                 [gdmht1*mht1]
c448.                 --> ht1                           [aksht1*v*mht1]
c449.             ht1 -->                		   [vgdht1*ht1]  
c450.                 --> mc14                                [aksmc14]
c451.            mc14 -->                                 [gdmc14*mc14]
c452.                 --> cdc14            [(gdc14+al)*Tc_Cdc14*v*mc14]
c453.          cdc14  -->                                  [gd14*cdc14]
c454.    cdc14 +net1  --> rent                     [akc14*cdc14*net1/v]
c455.  cdc14 +net1p1  --> rentp1                 [akc14*cdc14*net1p1/v]
c456.  cdc14 +net1p2  --> rentp2                 [akc14*cdc14*net1p2/v]
c457.  cdc14 +net1p3  --> rentp3                 [akc14*cdc14*net1p3/v]
c458.            rent --> cdc14 + net1                    [akdc14*rent]
c459.          rentp1 --> cdc14 + net1p1                [akdc14*rentp1]
c460.          rentp2 --> cdc14 + net1p2                [akdc14*rentp2]
c461.          rentp3 --> cdc14 + net1p3                [akdc14*rentp3]
c462.            rent --> rentp1                  	    [rpt1*rent]
c463.          rentp1 --> rentp2               		  [rpt1*rentp1]
c464.          rentp2 --> rentp3                	  [rpt1*rentp2]
c465.          rentp1 --> rent                 	         [rdpt1*rentp1]
c466.          rentp2 --> rentp1                 	 [rdpt1*rentp2]
c467.          rentp3 --> rentp2                 	 [rdpt1*rentp3]
c468.          rentp3 --> cdc14 + net1p4  		  [rpt1*rentp3]
c469.            rent --> cdc14                             [gdt1*rent]
c470.          rentp1 --> cdc14                           [gdt1*rentp1]
c471.          rentp2 --> cdc14                           [gdt1*rentp2]
c472.          rentp3 --> cdc14                           [gdt1*rentp3]
c473.            rent --> net1                              [gd14*rent]
c474.          rentp1 --> net1p1                          [gd14*rentp1]
c475.          rentp2 --> net1p2                          [gd14*rentp2]
c476.          rentp3 --> net1p3                          [gd14*rentp3]
c477.           Gi_n1 --> Ga_n1 		   [akagn1*sbf*Gi_n1/v]
c478. 		Ga_n1 --> Gi_n1  			 [akdgn1*Ga_n1]
c479.                 --> mn1                    [aksmn1+aksmn1p*Ga_n1]
c480.             mn1 -->                                   [gdmn1*mn1]
c481.                 --> cln1                       	  [aksn1*v*mn1]
c482.            cln1 -->                                   [gdn1*cln1]
c       ***************************************************************
c
c       V=V0*exp(al*t)

c       Cdc20A=APC20+APC20p1+APC20p2
c               +APC20p3+APC20p4+APC20p5
c               +APC20p6+APC20p7+APC20p8
c               +APC20p9+APC20p10+APC20p11

c       ***************************************************************
c       Vs=V*ana*cc
c       ***************************************************************

c       ***************************************************************
c       vgdb5=gdb5+(akdb5a/V)*Cdc20A
c 	vgdb2=gdb2+(akdb2a*Cdh1+akdb2b*Cdc20A)/V
c  	vgdc20=gdc20+(akdc20a/V)*Cdh1
c  	rpbf=(akpbf/V)*Clb2
c  	rdpbf=(akdpbf*Hbf+akdpbfp*Cdc14)/V
c  	rpi5=(akpi5*Cln3+akpi5p*Cln1+akpi5pp*Cln2)/V
c  	rdpi5=(akdpi5*Hbf+akdpi5p*Cdc14)/V
c  	rpkh2=(akpkh2*Cln1+akpkh2p*Cln2+akpkh2pp*Clb5
c		+akpkh2ppp*Clb2+akpkh2pppp*Cln3)/V
c  	rdpkh2=(akdpkh2*Hbf+akdpkh2p*Cdc14)/V
c  	rph1=(akph1*Cln1+akph1p*Cln2+akph1pp*Clb5+akph1ppp*Clb2)/V
c  	rdph1=(akdph1*Hbf+akdph1p*Cdc14)/V
c  	rpswi5=(akpswi5*Clb5+akpswi5p*Clb2)/V
c  	rdpswi5=(akdpswi5*Hbf+akdpswi5p*Cdc14)/V
c  	rps1=(akps1*Cln3+akps1p*Cln1+akps1pp*Cln2+akps1ppp*Clb5
c		+akps1pppp*iClb2)/V
c  	rdps1=(akdps1*Hbf+akdps1p*Cdc14)/V
c  	rpapc=(akpapc*Clb5+akpapcp*Clb2)/V
c  	rdpapc=(akdpapc*Hbf+akdpapcp*Cdc14)/V
c  	rpt1=(akpt1/V)*Clb2
c  	rdpt1=(akdpt1/V)*Ht1
c	vgdht1=gdht1+(akdht1/V)*Cdc20A
c       ***************************************************************

        implicit real*8 (a-h,o-z)
        real prb
        REAL DATA(150000),XNODE(2)
        INTEGER T(150000)
        EXTERNAL LESS
        LOGICAL LESS 

        parameter(nrxn=482)
        parameter(isp=145)
        parameter(idv=75000)
        parameter(icell=150000)
        parameter(ismp=15000000)
        dimension ix(isp)
        dimension prop(nrxn)
        dimension divtime(idv)
        dimension divvol(icell)
        dimension birvol(icell)

        dimension ics(icell,isp)
        dimension ixd(isp)
        dimension ixm(isp)
        dimension tbr(icell)
        dimension vbr(icell)
        dimension ati(ismp)
        dimension isp1(ismp)
        dimension isp2(ismp)
        dimension isp3(ismp)
        dimension isp4(ismp)
        dimension isp5(ismp)
        dimension isp6(ismp)
        dimension isp7(ismp)
        dimension isp8(ismp)
        dimension isp9(ismp)
        dimension isp10(ismp)
        dimension isp11(ismp)
        dimension isp12(ismp)
        dimension isp13(ismp)
        dimension isp14(ismp)
        dimension isp15(ismp)
        dimension isp16(ismp)
        dimension isp17(ismp)
        dimension isp18(ismp)
        dimension isp19(ismp)
        dimension isp20(ismp)
        dimension isp21(ismp)
        dimension isp22(ismp)
        dimension isp23(ismp)
        dimension isp24(ismp)
        dimension isp25(ismp)
        dimension isp26(ismp)
        dimension isp27(ismp)
        dimension isp28(ismp)
        dimension isp29(ismp)
        dimension isp30(ismp)
        dimension isp31(ismp)
        dimension isp32(ismp)
        
c       ***************************************************************
c       INPUT FILES OF VARIOUS MUTANTS
c       ***************************************************************
        open(25,file='WT_Glu.in',status='unknown')
c       ***************************************************************
 
c       ***************************************************************
c       OUTPUT FILES
c       ***************************************************************
        open(31,file='buddingtime.dat',status='unknown')
        open(32,file='g1time.dat',status='unknown')
        open(33,file='divtime.dat',status='unknown')
        open(34,file='nofcell.dat',status='unknown')
        open(35,file='volfraction.dat',status='unknown')
        open(36,file='initvol.dat',status='unknown')
        open(37,file='initcell.dat',status='unknown')
        open(38,file='cellqueue.dat',status='unknown')
        open(39,file='alivecell_vol.dat',status='unknown')
        open(40,file='bdtim_all.dat',status='unknown')
        open(41,file='g1tim_all.dat',status='unknown')
        open(80,file='divtim_D.dat',status='unknown')
        open(81,file='birdivvol_D.dat',status='unknown')
        open(82,file='bdvol_bdtim_D.dat',status='unknown')
        open(83,file='g1vol_g1tim_D.dat',status='unknown')
        open(84,file='birvol_bdtim_D.dat',status='unknown')
        open(85,file='birvol_g1tim_D.dat',status='unknown')
        open(86,file='sg2mtim_D.dat',status='unknown')
        open(87,file='birvol_divtim_D.dat',status='unknown')
        open(88,file='birvol_wi5tim_D.dat',status='unknown')
        open(89,file='wi5vol_wi5tim_D.dat',status='unknown')
        open(798,file='Tot_cln3_budtm_D.dat',status='unknown')
        open(799,file='Tot_wi5nu_budtm_D.dat',status='unknown')
        open(800,file='Tot_wi5cy_budtm_D.dat',status='unknown')
        open(801,file='Tot_cdh1_sg2mtim_D.dat',status='unknown')
        open(802,file='Tot_cdh1inact_sg2mtim_D.dat',status='unknown')
        open(803,file='Tot_sic1_sg2mtim_D.dat',status='unknown')
        open(804,file='max_Cln2_budtim_D.dat',status='unknown')
        open(805,file='max_Cln2_sg2mtim_D.dat',status='unknown')
        open(806,file='max_Clb5_sg2mtim_D.dat',status='unknown')
        open(807,file='max_Clb2_sg2mtim_D.dat',status='unknown')
        open(90,file='divtim_M.dat',status='unknown')
        open(91,file='birdivvol_M.dat',status='unknown')
        open(92,file='bdvol_bdtim_M.dat',status='unknown')
        open(93,file='g1vol_g1tim_M.dat',status='unknown')
        open(94,file='birvol_bdtim_M.dat',status='unknown')
        open(95,file='birvol_g1tim_M.dat',status='unknown')
        open(96,file='sg2mtim_M.dat',status='unknown')
        open(97,file='birvol_divtim_M.dat',status='unknown')
        open(98,file='birvol_wi5tim_M.dat',status='unknown')
        open(99,file='wi5vol_wi5tim_M.dat',status='unknown')
        open(898,file='Tot_cln3_budtm_M.dat',status='unknown')
        open(899,file='Tot_wi5nu_budtm_M.dat',status='unknown')
        open(900,file='Tot_wi5cy_budtm_M.dat',status='unknown')
        open(901,file='Tot_cdh1_sg2mtim_M.dat',status='unknown')
        open(902,file='Tot_cdh1inact_sg2mtim_M.dat',status='unknown')
        open(903,file='Tot_sic1_sg2mtim_M.dat',status='unknown')
        open(904,file='max_Cln2_budtim_M.dat',status='unknown')
        open(905,file='max_Cln2_sg2mtim_M.dat',status='unknown')
        open(906,file='max_Clb5_sg2mtim_M.dat',status='unknown')
        open(907,file='max_Clb2_sg2mtim_M.dat',status='unknown')
        open(70,file='no_bud_dna.dat',status='unknown')
        open(71,file='alivecell_count.dat',status='unknown')
        open(72,file='no_exit.dat',status='unknown')
c       ***************************************************************

c       ***************************************************************
c       READING PARAMETER VALUES FROM INPUT FILS
c       ***************************************************************
        read(25,*)
        read(25,*)
        read(25,*)aksmn3,gdmn3,aksn3,gdn3
        read(25,*)
        read(25,*)
        read(25,*)
        read(25,*)G_n1T,akagn1,akdgn1
        read(25,*)
        read(25,*)
        read(25,*)
        read(25,*)aksmn1,aksmn1p,gdmn1
        read(25,*)
        read(25,*)
        read(25,*)
        read(25,*)aksn1,gdn1
        read(25,*)
        read(25,*)
        read(25,*)
        read(25,*)G_n2T,akagn2,akdgn2
        read(25,*)
        read(25,*)
        read(25,*)
        read(25,*)aksmn2,aksmn2p,gdmn2
        read(25,*)
        read(25,*)
        read(25,*)
        read(25,*)aksn2,gdn2
        read(25,*)
        read(25,*)
        read(25,*)
        read(25,*)G_Rd27T,akagrd27,akdgrd27
        read(25,*)
        read(25,*)
        read(25,*)
        read(25,*)erdn3,erdn1,erdn2,erdb5
        read(25,*)
        read(25,*)
        read(25,*)
        read(25,*)G_b5T,akagb5,akdgb5
        read(25,*)
        read(25,*)
        read(25,*)
        read(25,*)aksmb5,aksmb5p,gdmb5
        read(25,*)
        read(25,*)
        read(25,*)
        read(25,*)aksb5,gdb5,akdb5a
        read(25,*)
        read(25,*)
        read(25,*)
        read(25,*)akab5,akdb5
        read(25,*)
        read(25,*)
        read(25,*)
        read(25,*)G_b2T,akagb2,akdgb2
        read(25,*)
        read(25,*)
        read(25,*)
        read(25,*)aksmb2,aksmb2p,gdmb2
        read(25,*)
        read(25,*)
        read(25,*)
        read(25,*)aksb2,akdb2a,akdb2b,gdb2
        read(25,*)
        read(25,*)
        read(25,*)
        read(25,*)akab2,akdb2
        read(25,*)
        read(25,*)
        read(25,*)
        read(25,*)aksmi5,gdmi5
        read(25,*)
        read(25,*)
        read(25,*)
        read(25,*)Tc_Whi5,gdi5
        read(25,*)
        read(25,*)
        read(25,*)
        read(25,*)akpi5,akpi5p,akpi5pp,akdpi5,akdpi5p
        read(25,*)
        read(25,*)
        read(25,*)
        read(25,*)aksmsbf,gdmsbf
        read(25,*)
        read(25,*)
        read(25,*)
        read(25,*)Tc_SBF,gdbf
        read(25,*)
        read(25,*)
        read(25,*)
        read(25,*)akpbf,akdpbf,akdpbfp
        read(25,*)
        read(25,*)
        read(25,*)
        read(25,*)akabf,akdbf
        read(25,*)
        read(25,*)
        read(25,*)
        read(25,*)aksmfkh2,gdmfkh2
        read(25,*)
        read(25,*)
        read(25,*)
        read(25,*)Tc_Fkh2,gdkh2
        read(25,*)
        read(25,*)
        read(25,*)
        read(25,*)akpkh2,akpkh2p,akpkh2pp,akpkh2ppp,akpkh2pppp
        read(25,*)
        read(25,*)
        read(25,*)
        read(25,*)akdpkh2,akdpkh2p
        read(25,*)
        read(25,*)
        read(25,*)
        read(25,*)G_s1T,akags1,akdgs1
        read(25,*)
        read(25,*)
        read(25,*)
        read(25,*)aksms1,aksms1p,gdms1
        read(25,*)
        read(25,*)
        read(25,*)
        read(25,*)akss1,gds1,gds1p
        read(25,*)
        read(25,*)
        read(25,*)
        read(25,*)akps1,akps1p,akps1pp,akps1ppp,akps1pppp,akdps1,akdps1p
        read(25,*)
        read(25,*)
        read(25,*)
        read(25,*)aksmh1,gdmh1
        read(25,*)
        read(25,*)
        read(25,*)
        read(25,*)Tc_Cdh1,gdh1
        read(25,*)
        read(25,*)
        read(25,*)
        read(25,*)akph1,akph1p,akph1pp,akph1ppp,akdph1,akdph1p
        read(25,*)
        read(25,*)
        read(25,*)
        read(25,*)G_swi5T,akagswi5,akdgswi5
        read(25,*)
        read(25,*)
        read(25,*)
        read(25,*)aksmswi5,gdmswi5
        read(25,*)
        read(25,*)
        read(25,*)
        read(25,*)aksswi5,gdswi5
        read(25,*)
        read(25,*)
        read(25,*)
        read(25,*)akpswi5,akpswi5p,akdpswi5,akdpswi5p
        read(25,*)
        read(25,*)
        read(25,*)
        read(25,*)G_c20T,akagc20,akdgc20
        read(25,*)
        read(25,*)
        read(25,*)
        read(25,*)aksmc20,aksmc20p,gdmc20
        read(25,*)
        read(25,*)
        read(25,*)
        read(25,*)aksc20,gdc20,akdc20a
        read(25,*)
        read(25,*)
        read(25,*)
        read(25,*)akac20,akdc20
        read(25,*)
        read(25,*)
        read(25,*)
        read(25,*)beta
        read(25,*)
        read(25,*)
        read(25,*)
        read(25,*)aksmapc,gdmapc
        read(25,*)
        read(25,*)
        read(25,*)
        read(25,*)Tc_APC,gdapc
        read(25,*)
        read(25,*)
        read(25,*)
        read(25,*)akpapc,akpapcp,akdpapc,akdpapcp
        read(25,*)
        read(25,*)
        read(25,*)
        read(25,*)aksmc14,gdmc14
        read(25,*)
        read(25,*)
        read(25,*)
        read(25,*)Tc_Cdc14,gdc14
        read(25,*)
        read(25,*)
        read(25,*)
        read(25,*)akac14,akdc14
        read(25,*)
        read(25,*)
        read(25,*)
        read(25,*)aksmt1,gdmt1
        read(25,*)
        read(25,*)
        read(25,*)
        read(25,*)Tc_Net1,gdt1
        read(25,*)
        read(25,*)
        read(25,*)
        read(25,*)akpt1,akdpt1
        read(25,*)
        read(25,*)
        read(25,*)
        read(25,*)aksmht1,gdmht1
        read(25,*)
        read(25,*)
        read(25,*)
        read(25,*)aksht1,gdht1,akdht1
        read(25,*)
        read(25,*)
        read(25,*)
        read(25,*)aksmhbf,gdmhbf
        read(25,*)
        read(25,*)
        read(25,*)
        read(25,*)Tc_Hbf,gdhbf
        read(25,*)
        read(25,*)
        read(25,*)
        read(25,*)ebdn3,ebdn1,ebdn2,ebdb5
        read(25,*)
        read(25,*)
        read(25,*)
        read(25,*)enab5,enab2
        read(25,*)
        read(25,*)
        read(25,*)
        read(25,*)al,ana,cc
        read(25,*)
        read(25,*)
        read(25,*)
        read(25,*)ti,tb,tc,numrun
        read(25,*)
        read(25,*)
        read(25,*)
        read(25,*)divcrt,divth
        read(25,*)
        read(25,*)
        read(25,*)
        read(25,*)g1crt,g1th
        read(25,*)
        read(25,*)
        read(25,*)
        read(25,*)budcrt,budth
        read(25,*)
        read(25,*)
        read(25,*)
        read(25,*)wi5crt,wi5th
        read(25,*)
        read(25,*)
        read(25,*)
        read(25,*)favdiv,cvdiv
c       ***************************************************************
        write(*,*)G_b2T,akagb2,akdgb2
        write(*,*)aksmb2,aksmb2p,gdmb2
        write(*,*)aksb2,akdb2a,akdb2b,akdb2i,gdb2
        write(*,*)akab2,akdb2
        write(*,*)aksmn3,gdmn3,aksn3,gdn3
        write(*,*)G_n2T,akagn2,akdgn2
        write(*,*)aksmn2,aksmn2p,gdmn2
        write(*,*)aksn2,gdn2
        write(*,*)G_b5T,akagb5,akdgb5
        write(*,*)aksmb5,aksmb5p,gdmb5
        write(*,*)aksb5,gdb5,akdb5a
        write(*,*)akab5,akdb5
        write(*,*)aksmsbf,gdmsbf
        write(*,*)akssbf,gdbf
        write(*,*)akpbf,akdpbf,akdpbfp
        write(*,*)akabf,akdbf
        write(*,*)aksmi5,gdmi5
        write(*,*)aksi5,gdi5
        write(*,*)akpi5,akpi5p,akpi5pp,akdpi5,akdpi5p
        write(*,*)aksmhbf,gdmhbf
        write(*,*)akshbf,gdhbf
        write(*,*)aksmt1,gdmt1
        write(*,*)akst1,gdt1
        write(*,*)akpt1,akdpt1
        write(*,*)aksmc14,gdmc14
        write(*,*)aksc14,gdc14
        write(*,*)akac14,akdc14
        write(*,*)aksmht1,gdmht1
        write(*,*)aksht1,gdht1,akdht1
        write(*,*)aksmh1,gdmh1
        write(*,*)aksh1,gdh1
        write(*,*)akph1,akph1p,akph1pp,akdph1,akdph1p
        write(*,*)G_swi5T,akagswi5,akdgswi5
        write(*,*)aksmswi5,gdmswi5
        write(*,*)aksswi5,gdswi5
        write(*,*)akpswi5,akpswi5p,akdpswi5,akdpswi5p
        write(*,*)G_s1T,akags1,akdgs1
        write(*,*)aksms1,aksms1p,gdms1
        write(*,*)akss1,gds1,gds1p
        write(*,*)akps1,akps1p,akps1pp,akps1ppp,akdps1,akdps1p
        write(*,*)aksmfkh2,gdmfkh2
        write(*,*)akskh2,gdkh2
        write(*,*)akpkh2,akpkh2p,akpkh2pp,akdpkh2,akdpkh2p
        write(*,*)G_c20T,akagc20,akdgc20
        write(*,*)aksmc20,gdmc20
        write(*,*)aksc20,gdc20,akdc20a
        write(*,*)akac20,akdc20
        write(*,*)beta
        write(*,*)aksmapc,gdmapc
        write(*,*)aksapc,gdapc
        write(*,*)akpapc,akdpapc
        write(*,*)ebdn3,ebdn1,ebdn2,ebdb5
        write(*,*)enab5,enab2
        write(*,*)f,al,ana,cc
        write(*,*)ti,tb,tc
        write(*,*)divcrt,divth
        write(*,*)g1crt,g1th
        write(*,*)'budcrt',budcrt,'budth',budth
        write(*,*)favdiv,cvdiv
        write(*,*)'tc',tc

        
        do 1004 jjn=1,numrun
 
        ti=0.0
        tb=0.0

        mold=100
        NMAX=icell

        CALL HPINIT(NMAX,N,T)
c        idum=0
        call random_seed
        iseed=200+numrun
        useed=dustar(iseed)
        pi=4.0*atan(1.0)
        
        nofcell=1

        nrc=0
        inc=0
        id=0
        icnt_wi5=0
        icnt_bd=0
        icnt_na=0
        icnt_b2=0
        lcntwi5=0
        lcntbd=0
        lcntg1=0
        lcntdiv=0
        nwi5nu=0
        nbud=0
        ndna=0
        ndiv=1
        nobd_cell=0
        nodna_cell=0
        noexit_cell=0
        nrxnc=0
        ibin=200
        cti=0
        cln2_max=0
        clb2_max=0
        clb5_max=0
        Total_Cln3=0 
        Total_Whi5nu=0
        Total_Whi5cy=0 
        Total_Cdh1=0
        Total_Cdh1inact=0
        Total_Sic1=0
        livecell=0
        livecnt_bud=0
        livecnt_dna=0
c       ***************************************************************
c       DESCRIPTION OF VARIABLES
c       ***************************************************************
c       mold=A THRESHOLD NUMBER OF MOLECULES USED IN DETERMINING THE
c       METHOD OF PARITIONING VARIOUS SPECIES INTO MOTHER AND DAUGHTER
c       CELLS.
c       nofcell=NUMBER OF CELLS; nrc=NUMBER OF REACTIONS
c       id=CELL IDENTIFICATION NUMBER 
c       icnt_b2=AN INDICATOR, CHANGED TO 1 WHEN CLB2 CONCENTRATION GOES
c       UP BEYOND 'divcrt' AND CHANGED TO 0 @DIVISION
c       lcntdiv=COUNTS # OF DIVISIONS
c       icnt_na=AN INDICATOR, CHANGED TO 1 WHEN CONCENTRATION OF IDNA 
c       VARIABLE PASSES THROUGH A THRESHOLD MINIMA 'g1crt' AND CHANGED
c       TO 0 @DNA SYNTHESIS
c       lcntg1=COUNTS # OF G1 EVENTS
c       icnt_bd=AN INDICATOR, CHANGED TO 1 WHEN CONCENTRATION OF IBUD 
c       VARIABLE PASSES THROUGH A THRESHOLD MINIMA 'g1crt' AND CHANGED
c       TO 0 @BUDDING
c       lcntbd=COUNTS # OF BUDDING EVENTS
c       ***************************************************************
        
c       ***************************************************************
c       INITIAL POPULATIONS OF ALL SPECIES
c       ***************************************************************
        V0=26.39
        iClb2=190
        iCln1=77
        iCln2=131
        iCln3=162
        iClb5=55
        iCdc14=545
        iSBF=4
        iSBFp1=86
        iSBFp2=232
        iSBFp3=487
        iSBFp4=853
        iHbf=3087
        iWhi5=3914
        iWhi5p1=1361
        iWhi5p2=473
        iWhi5p3=172
        iWhi5p4=56
        iWhi5p5=18
        iWhi5p6=5
        iWhi5p7=2
        iWhi5p8=1
        iWhi5p9=0
        iWhi5p10=0
        Net1=58
        Net1p1=12
        Net1p2=7
        Net1p3=26
        Net1p4=187
        Net1p5=255
        Net1p6=448
        Net1p7=992
        Net1p8=2089
        iRENT=183
        iRENTp1=153
        iRENTp2=144
        iRENTp3=133
        iHt1=147
        iCmp=474
        iCmpp1=156
        iCmpp2=42
        iCdh1=856
        iCdh1p1=438
        iCdh1p2=298
        iCdh1p3=244
        iCdh1p4=215
        iCdh1p5=193
        iCdh1p6=170
        iCdh1p7=145
        iCdh1p8=117
        iCdh1p9=87
        iCdh1p10=58
        iCdh1p11=33
        iFkh2=1730
        iFkh2p1=131
        iFkh2p2=11
        iSwi5=900
        iSwi5p1=34
        iSwi5p2=1
        iSwi5p3=0
        iSic1=5
        iSic1p1=6
        iSic1p2=8
        iSic1p3=10
        iSic1p4=11
        iSic1p5=10
        iSic1p6=5
        iSic1p7=2
        iSic1p8=1
        iSic1p9=0
        iSb2=2
        iSb2p1=8
        iSb2p2=23
        iSb2p3=48
        iSb2p4=67
        iSb2p5=64
        iSb2p6=40
        iSb2p7=16
        iSb2p8=4
        iSb2p9=0
        iSb5=0
        iSb5p1=0
        iSb5p2=1
        iSb5p3=2
        iSb5p4=3
        iSb5p5=3
        iSb5p6=2
        iSb5p7=1
        iSb5p8=0
        iSb5p9=0
        iAPC=231
        iAPCp1=155
        iAPCp2=142
        iAPCp3=137
        iAPCp4=133
        iAPCp5=126
        iAPCp6=118
        iAPCp7=109
        iAPCp8=100
        iAPCp9=93
        iAPCp10=83
        iAPCp11=62
        iCdc20=54
        iAPC20=0
        iAPC20p1=0
        iAPC20p2=0
        iAPC20p3=0
        iAPC20p4=0
        iAPC20p5=0
        iAPC20p6=0
        iAPC20p7=0
        iAPC20p8=0
        iAPC20p9=1
        iAPC20p10=1
        iAPC20p11=1
        Mn3=4
        Mb2=3
        Mn1=0
        Mn2=1
        Mb5=1
        Mc14=4
        Mhbf=5
        Mi5=2
        Mt1=4
        Mht1=5
        Mh1=4
        Mswi5=5
        Mc20=4
        Ms1=6
        Mfkh2=4
        Msbf=4
        Mapc=4 
        iGi_n1=1
        iGa_n1=0
        iGi_n2=1
        iGa_n2=0
        iGi_b5=1
        iGa_b5=0
        iGi_b2=1
        iGa_b2=0
        iGi_swi5=1
        iGa_swi5=0
        iGi_s1=1
        iGa_s1=0
        iGi_c20=1
        iGa_c20=0
c       ***************************************************************

c       ***************************************************************
c       TIME LOOP STARTS HERE
c       ***************************************************************
1000    V=V0*exp(al*(ti-tb))
c        write(*,*)'V',V
        Vs=V*ana
        
        Cdc20A=iAPC20+iAPC20p1+iAPC20p2+iAPC20p3+iAPC20p4+iAPC20p5
     $  +iAPC20p6+iAPC20p7+iAPC20p8+iAPC20p9+iAPC20p10+iAPC20p11

        vgdb5=gdb5+(akdb5a/V)*Cdc20A
        vgdb2=gdb2+(akdb2a*iCdh1+akdb2b*Cdc20A)/V
        vgdc20=gdc20+(akdc20a/V)*iCdh1
        vgdht1=gdht1+(akdht1/V)*Cdc20A
        rpbf=(akpbf/V)*iClb2
        rdpbf=(akdpbf*iHbf+akdpbfp*iCdc14)/V
        rpi5=(akpi5*iCln3+akpi5p*iCln1+akpi5pp*iCln2)/V
        rdpi5=(akdpi5*iHbf+akdpi5p*iCdc14)/V
        rpkh2=(akpkh2*iCln1+akpkh2p*iCln2+akpkh2pp*iClb5
     $  +akpkh2ppp*iClb2+akpkh2pppp*iCln3)/V
        rdpkh2=(akdpkh2*iHbf+akdpkh2p*iCdc14)/V
        rph1=(akph1*iCln1+akph1p*iCln2+akph1pp*iClb5+akph1ppp*iClb2)/V
        rdph1=(akdph1*iHbf+akdph1p*iCdc14)/V
        rpswi5=(akpswi5*iClb5+akpswi5p*iClb2)/V
        rdpswi5=(akdpswi5*iHbf+akdpswi5p*iCdc14)/V
        rps1=(akps1*iCln3+akps1p*iCln1+akps1pp*iCln2
     $  +akps1ppp*iClb5+akps1pppp*iClb2)/V
        rdps1=(akdps1*iHbf+akdps1p*iCdc14)/V
        rpapc=(akpapc*iClb5+akpapcp*iClb2)/V
        rdpapc=(akdpapc*iHbf+akdpapcp*iCdc14)/V
        rpt1=(akpt1/V)*iClb2
        rdpt1=(akdpt1/V)*iHt1 

c       ***************************************************************
c       REACTION PROPENSITIES
c       ***************************************************************
        prop(1)=aksmn3
        prop(2)=gdmn3*Mn3
        prop(3)=aksn3*V*V*Mn3
        prop(4)=gdn3*iCln3
        prop(5)=(akagn2/V)*iSBF*iGi_n2
        prop(6)=akdgn2*iGa_n2
        prop(7)=aksmn2+aksmn2p*iGa_n2
        prop(8)=gdmn2*Mn2
        prop(9)=aksn2*V*Mn2
        prop(10)=gdn2*iCln2
        prop(11)=(akagb5/V)*iSBF*iGi_b5
        prop(12)=akdgb5*iGa_b5
        prop(13)=aksmb5+aksmb5p*iGa_b5
        prop(14)=gdmb5*Mb5
        prop(15)=aksb5*V*Mb5
        prop(16)=vgdb5*iClb5
        prop(17)=aksmsbf
        prop(18)=gdmsbf*Msbf
        prop(19)=(gdbf+al)*Tc_SBF*V*Msbf
        prop(20)=rpbf*iSBF
        prop(21)=rpbf*iSBFp1
        prop(22)=rpbf*iSBFp2
        prop(23)=rpbf*iSBFp3
        prop(24)=rdpbf*iSBFp1
        prop(25)=rdpbf*iSBFp2
        prop(26)=rdpbf*iSBFp3
        prop(27)=rdpbf*iSBFp4
        prop(28)=gdbf*iSBF
        prop(29)=gdbf*iSBFp1
        prop(30)=gdbf*iSBFp2
        prop(31)=gdbf*iSBFp3
        prop(32)=gdbf*iSBFp4
        prop(33)=aksmhbf
        prop(34)=gdmhbf*Mhbf
        prop(35)=(gdhbf+al)*Tc_Hbf*V*Mhbf
        prop(36)=gdhbf*iHbf
        prop(37)=aksmi5
        prop(38)=gdmi5*Mi5
        prop(39)=(gdi5+al)*Tc_Whi5*V*Mi5
        prop(40)=rpi5*iWhi5
        prop(41)=rpi5*iWhi5p1
        prop(42)=rpi5*iWhi5p2
        prop(43)=rpi5*iWhi5p3
        prop(44)=rpi5*iWhi5p4
        prop(45)=rpi5*iWhi5p5
        prop(46)=rpi5*iWhi5p6
        prop(47)=rpi5*iWhi5p7
        prop(48)=rpi5*iWhi5p8
        prop(49)=rpi5*iWhi5p9
        prop(50)=rdpi5*iWhi5p1
        prop(51)=rdpi5*iWhi5p2
        prop(52)=rdpi5*iWhi5p3
        prop(53)=rdpi5*iWhi5p4
        prop(54)=rdpi5*iWhi5p5
        prop(55)=rdpi5*iWhi5p6
        prop(56)=rdpi5*iWhi5p7
        prop(57)=rdpi5*iWhi5p8
        prop(58)=rdpi5*iWhi5p9
        prop(59)=rdpi5*iWhi5p10
        prop(60)=gdi5*iWhi5
        prop(61)=gdi5*iWhi5p1
        prop(62)=gdi5*iWhi5p2
        prop(63)=gdi5*iWhi5p3
        prop(64)=gdi5*iWhi5p4
        prop(65)=gdi5*iWhi5p5
        prop(66)=gdi5*iWhi5p6
        prop(67)=gdi5*iWhi5p7
        prop(68)=gdi5*iWhi5p8
        prop(69)=gdi5*iWhi5p9
        prop(70)=gdi5*iWhi5p10
        prop(71)=(akabf/V)*iSBF*iWhi5
        prop(72)=(akabf/V)*iSBF*iWhi5p1
        prop(73)=(akabf/V)*iSBF*iWhi5p2 
        prop(74)=akdbf*iCmp
        prop(75)=akdbf*iCmpp1
        prop(76)=akdbf*iCmpp2
        prop(77)=rpi5*iCmp
        prop(78)=rpi5*iCmpp1
        prop(79)=rdpi5*iCmpp1
        prop(80)=rdpi5*iCmpp2
        prop(81)=rpi5*iCmpp2
        prop(82)=gdbf*iCmp
        prop(83)=gdbf*iCmpp1
        prop(84)=gdbf*iCmpp2
        prop(85)=gdi5*iCmp
        prop(86)=gdi5*iCmpp1
        prop(87)=gdi5*iCmpp2
        prop(88)=aksmfkh2
        prop(89)=gdmfkh2*Mfkh2
        prop(90)=(gdkh2+al)*Tc_Fkh2*V*Mfkh2
        prop(91)=rpkh2*iFkh2
        prop(92)=rpkh2*iFkh2p1
        prop(93)=rdpkh2*iFkh2p1
        prop(94)=rdpkh2*iFkh2p2
        prop(95)=gdkh2*iFkh2
        prop(96)=gdkh2*iFkh2p1
        prop(97)=gdkh2*iFkh2p2
        prop(98)=(akagb2/V)*iFkh2p2*iGi_b2
        prop(99)=akdgb2*iGa_b2
        prop(100)=aksmb2+aksmb2p*iGa_b2
        prop(101)=gdmb2*Mb2
        prop(102)=aksb2*al*V*Mb2
        prop(103)=vgdb2*iClb2
        prop(104)=aksmh1
        prop(105)=gdmh1*Mh1
        prop(106)=(gdh1+al)*Tc_Cdh1*V*Mh1
        prop(107)=rph1*iCdh1
        prop(108)=rph1*iCdh1p1
        prop(109)=rph1*iCdh1p2
        prop(110)=rph1*iCdh1p3
        prop(111)=rph1*iCdh1p4
        prop(112)=rph1*iCdh1p5
        prop(113)=rph1*iCdh1p6
        prop(114)=rph1*iCdh1p7
        prop(115)=rph1*iCdh1p8
        prop(116)=rph1*iCdh1p9
        prop(117)=rph1*iCdh1p10
        prop(118)=rdph1*iCdh1p1
        prop(119)=rdph1*iCdh1p2
        prop(120)=rdph1*iCdh1p3
        prop(121)=rdph1*iCdh1p4
        prop(122)=rdph1*iCdh1p5
        prop(123)=rdph1*iCdh1p6
        prop(124)=rdph1*iCdh1p7
        prop(125)=rdph1*iCdh1p8
        prop(126)=rdph1*iCdh1p9
        prop(127)=rdph1*iCdh1p10
        prop(128)=rdph1*iCdh1p11
        prop(129)=gdh1*iCdh1
        prop(130)=gdh1*iCdh1p1
        prop(131)=gdh1*iCdh1p2
        prop(132)=gdh1*iCdh1p3
        prop(133)=gdh1*iCdh1p4
        prop(134)=gdh1*iCdh1p5
        prop(135)=gdh1*iCdh1p6
        prop(136)=gdh1*iCdh1p7
        prop(137)=gdh1*iCdh1p8
        prop(138)=gdh1*iCdh1p9
        prop(139)=gdh1*iCdh1p10
        prop(140)=gdh1*iCdh1p11
        prop(141)=(akagswi5/V)*iFkh2p2*iGi_swi5
        prop(142)=akdgswi5*iGa_swi5
        prop(143)=aksmswi5*iGa_swi5
        prop(144)=gdmswi5*Mswi5
        prop(145)=aksswi5*V*Mswi5
        prop(146)=rpswi5*iSwi5
        prop(147)=rpswi5*iSwi5p1
        prop(148)=rpswi5*iSwi5p2
        prop(149)=rdpswi5*iSwi5p1
        prop(150)=rdpswi5*iSwi5p2
        prop(151)=rdpswi5*iSwi5p3
        prop(152)=gdswi5*iSwi5
        prop(153)=gdswi5*iSwi5p1
        prop(154)=gdswi5*iSwi5p2
        prop(155)=gdswi5*iSwi5p3
        prop(156)=(akags1/V)*iSwi5*iGi_s1
        prop(157)=akdgs1*iGa_s1
        prop(158)=aksms1+aksms1p*iGa_s1
        prop(159)=gdms1*Ms1
        prop(160)=akss1*V*Ms1
        prop(161)=9.0*rps1*iSic1
        prop(162)=8.0*rps1*iSic1p1
        prop(163)=7.0*rps1*iSic1p2
        prop(164)=6.0*rps1*iSic1p3
        prop(165)=5.0*rps1*iSic1p4
        prop(166)=4.0*rps1*iSic1p5
        prop(167)=3.0*rps1*iSic1p6
        prop(168)=2.0*rps1*iSic1p7
        prop(169)=1.0*rps1*iSic1p8
        prop(170)=1.0*rdps1*iSic1p1
        prop(171)=2.0*rdps1*iSic1p2
        prop(172)=3.0*rdps1*iSic1p3
        prop(173)=4.0*rdps1*iSic1p4
        prop(174)=5.0*rdps1*iSic1p5
        prop(175)=6.0*rdps1*iSic1p6
        prop(176)=7.0*rdps1*iSic1p7
        prop(177)=8.0*rdps1*iSic1p8
        prop(178)=9.0*rdps1*iSic1p9
        prop(179)=gds1*iSic1
        prop(180)=gds1*iSic1p1
        prop(181)=gds1*iSic1p2
        prop(182)=gds1*iSic1p3
        prop(183)=gds1*iSic1p4
        prop(184)=gds1*iSic1p5
        prop(185)=gds1p*iSic1p6
        prop(186)=gds1p*iSic1p7
        prop(187)=gds1p*iSic1p8
        prop(188)=gds1p*iSic1p9
        prop(189)=(akab5/V)*iClb5*iSic1
        prop(190)=(akab5/V)*iClb5*iSic1p1
        prop(191)=(akab5/V)*iClb5*iSic1p2
        prop(192)=(akab5/V)*iClb5*iSic1p3
        prop(193)=(akab5/V)*iClb5*iSic1p4
        prop(194)=(akab5/V)*iClb5*iSic1p5
        prop(195)=(akab5/V)*iClb5*iSic1p6
        prop(196)=(akab5/V)*iClb5*iSic1p7
        prop(197)=(akab5/V)*iClb5*iSic1p8
        prop(198)=(akab5/V)*iClb5*iSic1p9
        prop(199)=akdb5*iSb5
        prop(200)=akdb5*iSb5p1
        prop(201)=akdb5*iSb5p2
        prop(202)=akdb5*iSb5p3
        prop(203)=akdb5*iSb5p4
        prop(204)=akdb5*iSb5p5
        prop(205)=akdb5*iSb5p6
        prop(206)=akdb5*iSb5p7
        prop(207)=akdb5*iSb5p8
        prop(208)=akdb5*iSb5p9
        prop(209)=9.0*rps1*iSb5
        prop(210)=8.0*rps1*iSb5p1
        prop(211)=7.0*rps1*iSb5p2
        prop(212)=6.0*rps1*iSb5p3
        prop(213)=5.0*rps1*iSb5p4
        prop(214)=4.0*rps1*iSb5p5
        prop(215)=3.0*rps1*iSb5p6
        prop(216)=2.0*rps1*iSb5p7
        prop(217)=1.0*rps1*iSb5p8
        prop(218)=1.0*rdps1*iSb5p1
        prop(219)=2.0*rdps1*iSb5p2
        prop(220)=3.0*rdps1*iSb5p3
        prop(221)=4.0*rdps1*iSb5p4
        prop(222)=5.0*rdps1*iSb5p5
        prop(223)=6.0*rdps1*iSb5p6
        prop(224)=7.0*rdps1*iSb5p7
        prop(225)=8.0*rdps1*iSb5p8
        prop(226)=9.0*rdps1*iSb5p9
        prop(227)=vgdb5*iSb5
        prop(228)=vgdb5*iSb5p1
        prop(229)=vgdb5*iSb5p2
        prop(230)=vgdb5*iSb5p3
        prop(231)=vgdb5*iSb5p4
        prop(232)=vgdb5*iSb5p5
        prop(233)=vgdb5*iSb5p6
        prop(234)=vgdb5*iSb5p7
        prop(235)=vgdb5*iSb5p8
        prop(236)=vgdb5*iSb5p9
        prop(237)=gds1*iSb5
        prop(238)=gds1*iSb5p1
        prop(239)=gds1*iSb5p2
        prop(240)=gds1*iSb5p3
        prop(241)=gds1*iSb5p4
        prop(242)=gds1*iSb5p5
        prop(243)=gds1p*iSb5p6
        prop(244)=gds1p*iSb5p7
        prop(245)=gds1p*iSb5p8
        prop(246)=gds1p*iSb5p9
        prop(247)=(akab2/V)*iClb2*iSic1
        prop(248)=(akab2/V)*iClb2*iSic1p1
        prop(249)=(akab2/V)*iClb2*iSic1p2
        prop(250)=(akab2/V)*iClb2*iSic1p3
        prop(251)=(akab2/V)*iClb2*iSic1p4
        prop(252)=(akab2/V)*iClb2*iSic1p5
        prop(253)=(akab2/V)*iClb2*iSic1p6
        prop(254)=(akab2/V)*iClb2*iSic1p7
        prop(255)=(akab2/V)*iClb2*iSic1p8
        prop(256)=(akab2/V)*iClb2*iSic1p9
        prop(257)=akdb2*iSb2
        prop(258)=akdb2*iSb2p1
        prop(259)=akdb2*iSb2p2
        prop(260)=akdb2*iSb2p3
        prop(261)=akdb2*iSb2p4
        prop(262)=akdb2*iSb2p5
        prop(263)=akdb2*iSb2p6
        prop(264)=akdb2*iSb2p7
        prop(265)=akdb2*iSb2p8
        prop(266)=akdb2*iSb2p9
        prop(267)=9.0*rps1*iSb2
        prop(268)=8.0*rps1*iSb2p1
        prop(269)=7.0*rps1*iSb2p2
        prop(270)=6.0*rps1*iSb2p3
        prop(271)=5.0*rps1*iSb2p4
        prop(272)=4.0*rps1*iSb2p5
        prop(273)=3.0*rps1*iSb2p6
        prop(274)=2.0*rps1*iSb2p7
        prop(275)=1.0*rps1*iSb2p8
        prop(276)=1.0*rdps1*iSb2p1
        prop(277)=2.0*rdps1*iSb2p2
        prop(278)=3.0*rdps1*iSb2p3
        prop(279)=4.0*rdps1*iSb2p4
        prop(280)=5.0*rdps1*iSb2p5
        prop(281)=6.0*rdps1*iSb2p6
        prop(282)=7.0*rdps1*iSb2p7
        prop(283)=8.0*rdps1*iSb2p8
        prop(284)=9.0*rdps1*iSb2p9
        prop(285)=vgdb2*iSb2
        prop(286)=vgdb2*iSb2p1
        prop(287)=vgdb2*iSb2p2
        prop(288)=vgdb2*iSb2p3
        prop(289)=vgdb2*iSb2p4
        prop(290)=vgdb2*iSb2p5
        prop(291)=vgdb2*iSb2p6
        prop(292)=vgdb2*iSb2p7
        prop(293)=vgdb2*iSb2p8
        prop(294)=vgdb2*iSb2p9
        prop(295)=gds1*iSb2
        prop(296)=gds1*iSb2p1
        prop(297)=gds1*iSb2p2
        prop(298)=gds1*iSb2p3
        prop(299)=gds1*iSb2p4
        prop(300)=gds1*iSb2p5
        prop(301)=gds1p*iSb2p6
        prop(302)=gds1p*iSb2p7
        prop(303)=gds1p*iSb2p8
        prop(304)=gds1p*iSb2p9
        prop(305)=(akagc20/V)*iFkh2p2*iGi_c20
        prop(306)=akdgc20*iGa_c20
        prop(307)=aksmc20+aksmc20p*iGa_c20
        prop(308)=gdmc20*Mc20
        prop(309)=aksc20*V*Mc20
        prop(310)=vgdc20*iCdc20
        prop(311)=aksmapc
        prop(312)=gdmapc*Mapc
        prop(313)=(gdapc+al)*Tc_APC*V*Mapc
        prop(314)=rpapc*iAPC
        prop(315)=rpapc*iAPCp1
        prop(316)=rpapc*iAPCp2
        prop(317)=rpapc*iAPCp3
        prop(318)=rpapc*iAPCp4
        prop(319)=rpapc*iAPCp5
        prop(320)=rpapc*iAPCp6
        prop(321)=rpapc*iAPCp7
        prop(322)=rpapc*iAPCp8
        prop(323)=rpapc*iAPCp9
        prop(324)=rpapc*iAPCp10
        prop(325)=rdpapc*iAPCp1
        prop(326)=rdpapc*iAPCp2
        prop(327)=rdpapc*iAPCp3
        prop(328)=rdpapc*iAPCp4
        prop(329)=rdpapc*iAPCp5
        prop(330)=rdpapc*iAPCp6
        prop(331)=rdpapc*iAPCp7
        prop(332)=rdpapc*iAPCp8
        prop(333)=rdpapc*iAPCp9
        prop(334)=rdpapc*iAPCp10
        prop(335)=rdpapc*iAPCp11
        prop(336)=gdapc*iAPC
        prop(337)=gdapc*iAPCp1
        prop(338)=gdapc*iAPCp2
        prop(339)=gdapc*iAPCp3
        prop(340)=gdapc*iAPCp4
        prop(341)=gdapc*iAPCp5
        prop(342)=gdapc*iAPCp6
        prop(343)=gdapc*iAPCp7
        prop(344)=gdapc*iAPCp8
        prop(345)=gdapc*iAPCp9
        prop(346)=gdapc*iAPCp10
        prop(347)=gdapc*iAPCp11
        prop(348)=beta**11*(akac20/V)*iCdc20*iAPC
        prop(349)=beta**10*(akac20/V)*iCdc20*iAPCp1
        prop(350)=beta**9*(akac20/V)*iCdc20*iAPCp2
        prop(351)=beta**8*(akac20/V)*iCdc20*iAPCp3
        prop(352)=beta**7*(akac20/V)*iCdc20*iAPCp4
        prop(353)=beta**6*(akac20/V)*iCdc20*iAPCp5
        prop(354)=beta**5*(akac20/V)*iCdc20*iAPCp6
        prop(355)=beta**4*(akac20/V)*iCdc20*iAPCp7
        prop(356)=beta**3*(akac20/V)*iCdc20*iAPCp8
        prop(357)=beta**2*(akac20/V)*iCdc20*iAPCp9
        prop(358)=beta**1*(akac20/V)*iCdc20*iAPCp10
        prop(359)=beta**0*(akac20/V)*iCdc20*iAPCp11
        prop(360)=akdc20*iAPC20
        prop(361)=akdc20*iAPC20p1
        prop(362)=akdc20*iAPC20p2
        prop(363)=akdc20*iAPC20p3
        prop(364)=akdc20*iAPC20p4
        prop(365)=akdc20*iAPC20p5
        prop(366)=akdc20*iAPC20p6
        prop(367)=akdc20*iAPC20p7
        prop(368)=akdc20*iAPC20p8
        prop(369)=akdc20*iAPC20p9
        prop(370)=akdc20*iAPC20p10
        prop(371)=akdc20*iAPC20p11
        prop(372)=rpapc*iAPC20
        prop(373)=rpapc*iAPC20p1
        prop(374)=rpapc*iAPC20p2
        prop(375)=rpapc*iAPC20p3
        prop(376)=rpapc*iAPC20p4
        prop(377)=rpapc*iAPC20p5
        prop(378)=rpapc*iAPC20p6
        prop(379)=rpapc*iAPC20p7
        prop(380)=rpapc*iAPC20p8
        prop(381)=rpapc*iAPC20p9
        prop(382)=rpapc*iAPC20p10
        prop(383)=rdpapc*iAPC20p1
        prop(384)=rdpapc*iAPC20p2
        prop(385)=rdpapc*iAPC20p3
        prop(386)=rdpapc*iAPC20p4
        prop(387)=rdpapc*iAPC20p5
        prop(388)=rdpapc*iAPC20p6
        prop(389)=rdpapc*iAPC20p7
        prop(390)=rdpapc*iAPC20p8
        prop(391)=rdpapc*iAPC20p9
        prop(392)=rdpapc*iAPC20p10
        prop(393)=rdpapc*iAPC20p11
        prop(394)=vgdc20*iAPC20
        prop(395)=vgdc20*iAPC20p1
        prop(396)=vgdc20*iAPC20p2
        prop(397)=vgdc20*iAPC20p3
        prop(398)=vgdc20*iAPC20p4
        prop(399)=vgdc20*iAPC20p5
        prop(400)=vgdc20*iAPC20p6
        prop(401)=vgdc20*iAPC20p7
        prop(402)=vgdc20*iAPC20p8
        prop(403)=vgdc20*iAPC20p9
        prop(404)=vgdc20*iAPC20p10
        prop(405)=vgdc20*iAPC20p11
        prop(406)=gdapc*iAPC20
        prop(407)=gdapc*iAPC20p1
        prop(408)=gdapc*iAPC20p2
        prop(409)=gdapc*iAPC20p3
        prop(410)=gdapc*iAPC20p4
        prop(411)=gdapc*iAPC20p5
        prop(412)=gdapc*iAPC20p6
        prop(413)=gdapc*iAPC20p7
        prop(414)=gdapc*iAPC20p8
        prop(415)=gdapc*iAPC20p9
        prop(416)=gdapc*iAPC20p10
        prop(417)=gdapc*iAPC20p11
        prop(418)=aksmt1
        prop(419)=gdmt1*Mt1
        prop(420)=(gdt1+al)*Tc_Net1*V*Mt1
        prop(421)=rpt1*Net1
        prop(422)=rpt1*Net1p1
        prop(423)=rpt1*Net1p2
        prop(424)=rpt1*Net1p3
        prop(425)=rpt1*Net1p4
        prop(426)=rpt1*Net1p5
        prop(427)=rpt1*Net1p6
        prop(428)=rpt1*Net1p7
        prop(429)=rdpt1*Net1p1
        prop(430)=rdpt1*Net1p2
        prop(431)=rdpt1*Net1p3
        prop(432)=rdpt1*Net1p4
        prop(433)=rdpt1*Net1p5
        prop(434)=rdpt1*Net1p6
        prop(435)=rdpt1*Net1p7
        prop(436)=rdpt1*Net1p8
        prop(437)=gdt1*Net1
        prop(438)=gdt1*Net1p1
        prop(439)=gdt1*Net1p2
        prop(440)=gdt1*Net1p3
        prop(441)=gdt1*Net1p4
        prop(442)=gdt1*Net1p5
        prop(443)=gdt1*Net1p6
        prop(444)=gdt1*Net1p7
        prop(445)=gdt1*Net1p8
        prop(446)=aksmht1
        prop(447)=gdmht1*Mht1
        prop(448)=aksht1*V*Mht1
        prop(449)=vgdht1*iHt1
        prop(450)=aksmc14
        prop(451)=gdmc14*Mc14
        prop(452)=(gdc14+al)*Tc_Cdc14*V*Mc14
        prop(453)=gdc14*iCdc14
        prop(454)=(akac14/V)*iCdc14*Net1
        prop(455)=(akac14/V)*iCdc14*Net1p1
        prop(456)=(akac14/V)*iCdc14*Net1p2
        prop(457)=(akac14/V)*iCdc14*Net1p3
        prop(458)=akdc14*iRENT
        prop(459)=akdc14*iRENTp1
        prop(460)=akdc14*iRENTp2
        prop(461)=akdc14*iRENTp3
        prop(462)=rpt1*iRENT
        prop(463)=rpt1*iRENTp1
        prop(464)=rpt1*iRENTp2
        prop(465)=rdpt1*iRENTp1
        prop(466)=rdpt1*iRENTp2
        prop(467)=rdpt1*iRENTp3
        prop(468)=rpt1*iRENTp3
        prop(469)=gdt1*iRENT
        prop(470)=gdt1*iRENTp1
        prop(471)=gdt1*iRENTp2
        prop(472)=gdt1*iRENTp3
        prop(473)=gdc14*iRENT
        prop(474)=gdc14*iRENTp1
        prop(475)=gdc14*iRENTp2
        prop(476)=gdc14*iRENTp3
        prop(477)=(akagn1/V)*iSBF*iGi_n1
        prop(478)=akdgn1*iGa_n1
        prop(479)=aksmn1+aksmn1p*iGa_n1
        prop(480)=gdmn1*Mn1
        prop(481)=aksn1*V*Mn1
        prop(482)=gdn1*iCln1
c       ***************************************************************


        cell_bud=ebdn3*iCln3+ebdn1*iCln1+ebdn2*iCln2+ebdb5*iClb5
        cell_dna=enab5*iClb5+enab2*iClb2


        sum1=0.0
        do 1001 i=1,nrxn
           sum1=sum1+prop(i)
1001    continue        
        a0=sum1
       
c        r1=rand(idum)
        call random_number(harvest=r1)
c        r1=duni()
        if(r1.le.0.0)then
           r1=0.00001
        endif
        tau=log(1.0/r1)/a0

        ti=ti+tau

c        r2=rand(idum)
        call random_number(harvest=r2)
c        r2=duni()

        r2a0=r2*a0
        
        sum2=0.0
        do 1002 j=1,nrxn
           mu=j
           sum2=sum2+prop(j)
        if(sum2.ge.r2a0)go to 1003
1002    continue

1003    go to(1,2,3,4,5,6,7,8,9,10,11,12,13,14,15,16,17,18,19,20,
     $  21,22,23,24,25,26,27,28,29,30,31,32,33,34,35,36,37,38,39,
     $  40,41,42,43,44,45,46,47,48,49,50,51,52,53,54,55,56,57,58,
     $  59,60,61,62,63,64,65,66,67,68,69,70,71,72,73,74,75,76,77,
     $  78,79,80,81,82,83,84,85,86,87,88,89,90,91,92,93,94,95,96,
     $  97,98,99,100,101,102,103,104,105,106,107,108,109,110,111,
     $  112,113,114,115,116,117,118,119,120,121,122,123,124,125,
     $  126,127,128,129,130,131,132,133,134,135,136,137,138,139,
     $  140,141,142,143,144,145,146,147,148,149,150,151,152,153,
     $  154,155,156,157,158,159,160,161,162,163,164,165,166,167,
     $  168,169,170,171,172,173,174,175,176,177,178,179,180,181,
     $  182,183,184,185,186,187,188,189,190,191,192,193,194,195,
     $  196,197,198,199,200,201,202,203,204,205,206,207,208,209,
     $  210,211,212,213,214,215,216,217,218,219,220,221,222,223,
     $  224,225,226,227,228,229,230,231,232,233,234,235,236,237,
     $  238,239,240,241,242,243,244,245,246,247,248,249,250,251,
     $  252,253,254,255,256,257,258,259,260,261,262,263,264,265,
     $  266,267,268,269,270,271,272,273,274,275,276,277,278,279,
     $  280,281,282,283,284,285,286,287,288,289,290,291,292,293,
     $  294,295,296,297,298,299,300,301,302,303,304,305,306,307,
     $  308,309,310,311,312,313,314,315,316,317,318,319,320,321,
     $  322,323,324,325,326,327,328,329,330,331,332,333,334,335,
     $  336,337,338,339,340,341,342,343,344,345,346,347,348,349,
     $  350,351,352,353,354,355,356,357,358,359,360,361,362,363,
     $  364,365,366,367,368,369,370,371,372,373,374,375,376,377,
     $  378,379,380,381,382,383,384,385,386,387,388,389,390,391,
     $  392,393,394,395,396,397,398,399,400,401,402,403,404,405,
     $  406,407,408,409,410,411,412,413,414,415,416,417,418,419,
     $  420,421,422,423,424,425,426,427,428,429,430,431,432,433,
     $  434,435,436,437,438,439,440,441,442,443,444,445,446,447,
     $  448,449,450,451,452,453,454,455,456,457,458,459,460,461,
     $  462,463,464,465,466,467,468,469,470,471,472,473,474,475,
     $  476,477,478,479,480,481,482)mu  
       
1       Mn3=Mn3+1
        go to 555
2       Mn3=Mn3-1
        go to 555
3       iCln3=iCln3+1        
        go to 555
4       iCln3=iCln3-1
        go to 555
5       iGi_n2=iGi_n2-1
        iGa_n2=iGa_n2+1
        go to 555
6       iGa_n2=iGa_n2-1
        iGi_n2=iGi_n2+1
        go to 555
7       Mn2=Mn2+1
        go to 555
8       Mn2=Mn2-1        
        go to 555
9       iCln2=iCln2+1        
        go to 555
10      iCln2=iCln2-1
        go to 555
11      iGi_b5=iGi_b5-1
        iGa_b5=iGa_b5+1
        go to 555
12      iGa_b5=iGa_b5-1
        iGi_b5=iGi_b5+1
        go to 555
13      Mb5=Mb5+1
        go to 555
14      Mb5=Mb5-1        
        go to 555
15      iClb5=iClb5+1   
        go to 555
16      iClb5=iClb5-1
        go to 555
17      Msbf=Msbf+1
        go to 555
18      Msbf=Msbf-1        
        go to 555
19      iSBF=iSBF+1
        go to 555
20      iSBF=iSBF-1
        iSBFp1=iSBFp1+1        
        go to 555
21      iSBFp1=iSBFp1-1
        iSBFp2=iSBFp2+1        
        go to 555
22      iSBFp2=iSBFp2-1
        iSBFp3=iSBFp3+1        
        go to 555
23      iSBFp3=iSBFp3-1
        iSBFp4=iSBFp4+1        
        go to 555
24      iSBFp1=iSBFp1-1
        iSBF=iSBF+1        
        go to 555
25      iSBFp2=iSBFp2-1
        iSBFp1=iSBFp1+1        
        go to 555
26      iSBFp3=iSBFp3-1
        iSBFp2=iSBFp2+1        
        go to 555
27      iSBFp4=iSBFp4-1
        iSBFp3=iSBFp3+1        
        go to 555
28      iSBF=iSBF-1
        go to 555
29      iSBFp1=iSBFp1-1
        go to 555
30      iSBFp2=iSBFp2-1
        go to 555
31      iSBFp3=iSBFp3-1
        go to 555
32      iSBFp4=iSBFp4-1
        go to 555
33      Mhbf=Mhbf+1
        go to 555
34      Mhbf=Mhbf-1        
        go to 555
35      iHbf=iHbf+1
        go to 555
36      iHbf=iHbf-1
        go to 555
37      Mi5=Mi5+1
        go to 555
38      Mi5=Mi5-1        
        go to 555
39      iWhi5=iWhi5+1
        go to 555
40      iWhi5=iWhi5-1
        iWhi5p1=iWhi5p1+1        
        go to 555
41      iWhi5p1=iWhi5p1-1
        iWhi5p2=iWhi5p2+1        
        go to 555
42      iWhi5p2=iWhi5p2-1
        iWhi5p3=iWhi5p3+1        
        go to 555
43      iWhi5p3=iWhi5p3-1
        iWhi5p4=iWhi5p4+1        
        go to 555
44      iWhi5p4=iWhi5p4-1
        iWhi5p5=iWhi5p5+1        
        go to 555
45      iWhi5p5=iWhi5p5-1
        iWhi5p6=iWhi5p6+1        
        go to 555
46      iWhi5p6=iWhi5p6-1
        iWhi5p7=iWhi5p7+1        
        go to 555
47      iWhi5p7=iWhi5p7-1
        iWhi5p8=iWhi5p8+1        
        go to 555
48      iWhi5p8=iWhi5p8-1
        iWhi5p9=iWhi5p9+1        
        go to 555
49      iWhi5p9=iWhi5p9-1
        iWhi5p10=iWhi5p10+1        
        go to 555
50      iWhi5p1=iWhi5p1-1
        iWhi5=iWhi5+1        
        go to 555
51      iWhi5p2=iWhi5p2-1
        iWhi5p1=iWhi5p1+1        
        go to 555
52      iWhi5p3=iWhi5p3-1
        iWhi5p2=iWhi5p2+1        
        go to 555
53      iWhi5p4=iWhi5p4-1
        iWhi5p3=iWhi5p3+1        
        go to 555
54      iWhi5p5=iWhi5p5-1
        iWhi5p4=iWhi5p4+1        
        go to 555
55      iWhi5p6=iWhi5p6-1
        iWhi5p5=iWhi5p5+1        
        go to 555
56      iWhi5p7=iWhi5p7-1
        iWhi5p6=iWhi5p6+1        
        go to 555
57      iWhi5p8=iWhi5p8-1
        iWhi5p7=iWhi5p7+1        
        go to 555
58      iWhi5p9=iWhi5p9-1
        iWhi5p8=iWhi5p8+1        
        go to 555
59      iWhi5p10=iWhi5p10-1
        iWhi5p9=iWhi5p9+1        
        go to 555
60      iWhi5=iWhi5-1
        go to 555
61      iWhi5p1=iWhi5p1-1
        go to 555
62      iWhi5p2=iWhi5p2-1
        go to 555
63      iWhi5p3=iWhi5p3-1
        go to 555
64      iWhi5p4=iWhi5p4-1
        go to 555
65      iWhi5p5=iWhi5p5-1
        go to 555
66      iWhi5p6=iWhi5p6-1
        go to 555
67      iWhi5p7=iWhi5p7-1
        go to 555
68      iWhi5p8=iWhi5p8-1
        go to 555
69      iWhi5p9=iWhi5p9-1
        go to 555
70      iWhi5p10=iWhi5p10-1
        go to 555
71      iSBF=iSBF-1
        iWhi5=iWhi5-1
        iCmp=iCmp+1
        go to 555        
72      iSBF=iSBF-1
        iWhi5p1=iWhi5p1-1
        iCmpp1=iCmpp1+1
        go to 555        
73      iSBF=iSBF-1
        iWhi5p2=iWhi5p2-1
        iCmpp2=iCmpp2+1
        go to 555
74      iCmp=iCmp-1
        iSBF=iSBF+1
        iWhi5=iWhi5+1
        go to 555        
75      iCmpp1=iCmpp1-1
        iSBF=iSBF+1
        iWhi5p1=iWhi5p1+1
        go to 555        
76      iCmpp2=iCmpp2-1
        iSBF=iSBF+1
        iWhi5p2=iWhi5p2+1
        go to 555
77      iCmp=iCmp-1
        iCmpp1=iCmpp1+1
        go to 555
78      iCmpp1=iCmpp1-1
        iCmpp2=iCmpp2+1
        go to 555
79      iCmpp1=iCmpp1-1
        iCmp=iCmp+1
        go to 555
80      iCmpp2=iCmpp2-1
        iCmpp1=iCmpp1+1
        go to 555
81      iCmpp2=iCmpp2-1
        iSBF=iSBF+1
        iWhi5p3=iWhi5p3+1
        go to 555
82      iCmp=iCmp-1
        iWhi5=iWhi5+1
        go to 555
83      iCmpp1=iCmpp1-1
        iWhi5p1=iWhi5p1+1
        go to 555
84      iCmpp2=iCmpp2-1
        iWhi5p2=iWhi5p2+1
        go to 555
85      iCmp=iCmp-1
        iSBF=iSBF+1
        go to 555        
86      iCmpp1=iCmpp1-1
        iSBF=iSBF+1
        go to 555        
87      iCmpp2=iCmpp2-1
        iSBF=iSBF+1
        go to 555        
88      Mfkh2=Mfkh2+1
        go to 555        
89      Mfkh2=Mfkh2-1
        go to 555        
90      iFkh2=iFkh2+1
        go to 555      
91      iFkh2=iFkh2-1
        iFkh2p1=iFkh2p1+1
        go to 555
92      iFkh2p1=iFkh2p1-1
        iFkh2p2=iFkh2p2+1
        go to 555
93      iFkh2p1=iFkh2p1-1
        iFkh2=iFkh2+1
        go to 555
94      iFkh2p2=iFkh2p2-1
        iFkh2p1=iFkh2p1+1
        go to 555
95      iFkh2=iFkh2-1
        go to 555        
96      iFkh2p1=iFkh2p1-1
        go to 555        
97      iFkh2p2=iFkh2p2-1
        go to 555        
98      iGi_b2=iGi_b2-1
        iGa_b2=iGa_b2+1
        go to 555
99      iGa_b2=iGa_b2-1
        iGi_b2=iGi_b2+1
        go to 555
100     Mb2=Mb2+1
        go to 555
101     Mb2=Mb2-1
        go to 555        
102     iClb2=iClb2+1
        go to 555
103     iClb2=iClb2-1
        go to 555       
104     Mh1=Mh1+1
        go to 555
105     Mh1=Mh1-1
        go to 555
106     iCdh1=iCdh1+1
        go to 555
107     iCdh1=iCdh1-1
        iCdh1p1=iCdh1p1+1
        go to 555
108     iCdh1p1=iCdh1p1-1
        iCdh1p2=iCdh1p2+1
        go to 555
109     iCdh1p2=iCdh1p2-1
        iCdh1p3=iCdh1p3+1
        go to 555
110     iCdh1p3=iCdh1p3-1
        iCdh1p4=iCdh1p4+1
        go to 555
111     iCdh1p4=iCdh1p4-1
        iCdh1p5=iCdh1p5+1
        go to 555
112     iCdh1p5=iCdh1p5-1
        iCdh1p6=iCdh1p6+1
        go to 555
113     iCdh1p6=iCdh1p6-1
        iCdh1p7=iCdh1p7+1
        go to 555
114     iCdh1p7=iCdh1p7-1
        iCdh1p8=iCdh1p8+1
        go to 555
115     iCdh1p8=iCdh1p8-1
        iCdh1p9=iCdh1p9+1
        go to 555
116     iCdh1p9=iCdh1p9-1
        iCdh1p10=iCdh1p10+1
        go to 555
117     iCdh1p10=iCdh1p10-1
        iCdh1p11=iCdh1p11+1
        go to 555
118     iCdh1p1=iCdh1p1-1
        iCdh1=iCdh1+1
        go to 555
119     iCdh1p2=iCdh1p2-1
        iCdh1p1=iCdh1p1+1
        go to 555
120     iCdh1p3=iCdh1p3-1
        iCdh1p2=iCdh1p2+1
        go to 555
121     iCdh1p4=iCdh1p4-1
        iCdh1p3=iCdh1p3+1
        go to 555
122     iCdh1p5=iCdh1p5-1
        iCdh1p4=iCdh1p4+1
        go to 555
123     iCdh1p6=iCdh1p6-1
        iCdh1p5=iCdh1p5+1
        go to 555
124     iCdh1p7=iCdh1p7-1
        iCdh1p6=iCdh1p6+1
        go to 555
125     iCdh1p8=iCdh1p8-1
        iCdh1p7=iCdh1p7+1
        go to 555
126     iCdh1p9=iCdh1p9-1
        iCdh1p8=iCdh1p8+1
        go to 555
127     iCdh1p10=iCdh1p10-1
        iCdh1p9=iCdh1p9+1
        go to 555
128     iCdh1p11=iCdh1p11-1
        iCdh1p10=iCdh1p10+1
        go to 555
129     iCdh1=iCdh1-1
        go to 555
130     iCdh1p1=iCdh1p1-1
        go to 555
131     iCdh1p2=iCdh1p2-1
        go to 555
132     iCdh1p3=iCdh1p3-1
        go to 555        
133     iCdh1p4=iCdh1p4-1
        go to 555        
134     iCdh1p5=iCdh1p5-1
        go to 555        
135     iCdh1p6=iCdh1p6-1
        go to 555        
136     iCdh1p7=iCdh1p7-1
        go to 555        
137     iCdh1p8=iCdh1p8-1
        go to 555        
138     iCdh1p9=iCdh1p9-1
        go to 555        
139     iCdh1p10=iCdh1p10-1
        go to 555        
140     iCdh1p11=iCdh1p11-1
        go to 555   
141     iGi_swi5=iGi_swi5-1
        iGa_swi5=iGa_swi5+1
        go to 555
142     iGa_swi5=iGa_swi5-1
        iGi_swi5=iGi_swi5+1
        go to 555
143     Mswi5=Mswi5+1
        go to 555
144     Mswi5=Mswi5-1
        go to 555
145     iSwi5=iSwi5+1
        go to 555
146     iSwi5=iSwi5-1
        iSwi5p1=iSwi5p1+1
        go to 555
147     iSwi5p1=iSwi5p1-1
        iSwi5p2=iSwi5p2+1
        go to 555
148     iSwi5p2=iSwi5p2-1
        iSwi5p3=iSwi5p3+1
        go to 555
149     iSwi5p1=iSwi5p1-1
        iSwi5=iSwi5+1
        go to 555
150     iSwi5p2=iSwi5p2-1
        iSwi5p1=iSwi5p1+1
        go to 555
151     iSwi5p3=iSwi5p3-1
        iSwi5p2=iSwi5p2+1
        go to 555
152     iSwi5=iSwi5-1
        go to 555
153     iSwi5p1=iSwi5p1-1
        go to 555
154     iSwi5p2=iSwi5p2-1
        go to 555
155     iSwi5p3=iSwi5p3-1
        go to 555
156     iGi_s1=iGi_s1-1
        iGa_s1=iGa_s1+1
        go to 555
157     iGa_s1=iGa_s1-1
        iGi_s1=iGi_s1+1
        go to 555
158     Ms1=Ms1+1
        go to 555
159     Ms1=Ms1-1
        go to 555
160     iSic1=iSic1+1
        go to 555
161     iSic1=iSic1-1
        iSic1p1=iSic1p1+1
        go to 555        
162     iSic1p1=iSic1p1-1
        iSic1p2=iSic1p2+1
        go to 555        
163     iSic1p2=iSic1p2-1
        iSic1p3=iSic1p3+1
        go to 555        
164     iSic1p3=iSic1p3-1
        iSic1p4=iSic1p4+1
        go to 555        
165     iSic1p4=iSic1p4-1
        iSic1p5=iSic1p5+1
        go to 555        
166     iSic1p5=iSic1p5-1
        iSic1p6=iSic1p6+1
        go to 555        
167     iSic1p6=iSic1p6-1
        iSic1p7=iSic1p7+1
        go to 555        
168     iSic1p7=iSic1p7-1
        iSic1p8=iSic1p8+1
        go to 555        
169     iSic1p8=iSic1p8-1
        iSic1p9=iSic1p9+1
        go to 555        
170     iSic1p1=iSic1p1-1
        iSic1=iSic1+1
        go to 555        
171     iSic1p2=iSic1p2-1
        iSic1p1=iSic1p1+1
        go to 555        
172     iSic1p3=iSic1p3-1
        iSic1p2=iSic1p2+1
        go to 555        
173     iSic1p4=iSic1p4-1
        iSic1p3=iSic1p3+1
        go to 555        
174     iSic1p5=iSic1p5-1
        iSic1p4=iSic1p4+1
        go to 555        
175     iSic1p6=iSic1p6-1
        iSic1p5=iSic1p5+1
        go to 555        
176     iSic1p7=iSic1p7-1
        iSic1p6=iSic1p6+1
        go to 555        
177     iSic1p8=iSic1p8-1
        iSic1p7=iSic1p7+1
        go to 555        
178     iSic1p9=iSic1p9-1
        iSic1p8=iSic1p8+1
        go to 555        
179     iSic1=iSic1-1
        go to 555
180     iSic1p1=iSic1p1-1
        go to 555
181     iSic1p2=iSic1p2-1
        go to 555
182     iSic1p3=iSic1p3-1
        go to 555
183     iSic1p4=iSic1p4-1
        go to 555
184     iSic1p5=iSic1p5-1
        go to 555
185     iSic1p6=iSic1p6-1
        go to 555
186     iSic1p7=iSic1p7-1
        go to 555
187     iSic1p8=iSic1p8-1
        go to 555
188     iSic1p9=iSic1p9-1
        go to 555
189     iClb5=iClb5-1
        iSic1=iSic1-1
        iSb5=iSb5+1
        go to 555
190     iClb5=iClb5-1
        iSic1p1=iSic1p1-1
        iSb5p1=iSb5p1+1
        go to 555
191     iClb5=iClb5-1
        iSic1p2=iSic1p2-1
        iSb5p2=iSb5p2+1
        go to 555
192     iClb5=iClb5-1
        iSic1p3=iSic1p3-1
        iSb5p3=iSb5p3+1
        go to 555
193     iClb5=iClb5-1
        iSic1p4=iSic1p4-1
        iSb5p4=iSb5p4+1
        go to 555
194     iClb5=iClb5-1
        iSic1p5=iSic1p5-1
        iSb5p5=iSb5p5+1
        go to 555
195     iClb5=iClb5-1
        iSic1p6=iSic1p6-1
        iSb5p6=iSb5p6+1
        go to 555
196     iClb5=iClb5-1
        iSic1p7=iSic1p7-1
        iSb5p7=iSb5p7+1
        go to 555
197     iClb5=iClb5-1
        iSic1p8=iSic1p8-1
        iSb5p8=iSb5p8+1
        go to 555
198     iClb5=iClb5-1
        iSic1p9=iSic1p9-1
        iSb5p9=iSb5p9+1
        go to 555
199     iSb5=iSb5-1
        iClb5=iClb5+1
        iSic1=iSic1+1        
        go to 555
200     iSb5p1=iSb5p1-1
        iClb5=iClb5+1
        iSic1p1=iSic1p1+1        
        go to 555
201     iSb5p2=iSb5p2-1
        iClb5=iClb5+1
        iSic1p2=iSic1p2+1        
        go to 555
202     iSb5p3=iSb5p3-1
        iClb5=iClb5+1
        iSic1p3=iSic1p3+1        
        go to 555
203     iSb5p4=iSb5p4-1
        iClb5=iClb5+1
        iSic1p4=iSic1p4+1        
        go to 555
204     iSb5p5=iSb5p5-1
        iClb5=iClb5+1
        iSic1p5=iSic1p5+1        
        go to 555
205     iSb5p6=iSb5p6-1
        iClb5=iClb5+1
        iSic1p6=iSic1p6+1        
        go to 555
206     iSb5p7=iSb5p7-1
        iClb5=iClb5+1
        iSic1p7=iSic1p7+1        
        go to 555
207     iSb5p8=iSb5p8-1
        iClb5=iClb5+1
        iSic1p8=iSic1p8+1        
        go to 555
208     iSb5p9=iSb5p9-1
        iClb5=iClb5+1
        iSic1p9=iSic1p9+1        
        go to 555
209     iSb5=iSb5-1
        isb5p1=iSb5p1+1
        go to 555
210     iSb5p1=iSb5p1-1
        isb5p2=iSb5p2+1
        go to 555
211     iSb5p2=iSb5p2-1
        isb5p3=iSb5p3+1
        go to 555
212     iSb5p3=iSb5p3-1
        isb5p4=iSb5p4+1
        go to 555
213     iSb5p4=iSb5p4-1
        isb5p5=iSb5p5+1
        go to 555
214     iSb5p5=iSb5p5-1
        isb5p6=iSb5p6+1
        go to 555
215     iSb5p6=iSb5p6-1
        isb5p7=iSb5p7+1
        go to 555
216     iSb5p7=iSb5p7-1
        isb5p8=iSb5p8+1
        go to 555
217     iSb5p8=iSb5p8-1
        isb5p9=iSb5p9+1
        go to 555
218     iSb5p1=iSb5p1-1
        isb5=iSb5+1
        go to 555
219     iSb5p2=iSb5p2-1
        isb5p1=iSb5p1+1
        go to 555
220     iSb5p3=iSb5p3-1
        isb5p2=iSb5p2+1
        go to 555
221     iSb5p4=iSb5p4-1
        isb5p3=iSb5p3+1
        go to 555
222     iSb5p5=iSb5p5-1
        isb5p4=iSb5p4+1
        go to 555
223     iSb5p6=iSb5p6-1
        isb5p5=iSb5p5+1
        go to 555
224     iSb5p7=iSb5p7-1
        isb5p6=iSb5p6+1
        go to 555
225     iSb5p8=iSb5p8-1
        isb5p7=iSb5p7+1
        go to 555
226     iSb5p9=iSb5p9-1
        isb5p8=iSb5p8+1
        go to 555
227     iSb5=iSb5-1
        iSic1=iSic1+1
        go to 555     
228     iSb5p1=iSb5p1-1
        iSic1p1=iSic1p1+1
        go to 555     
229     iSb5p2=iSb5p2-1
        iSic1p2=iSic1p2+1
        go to 555     
230     iSb5p3=iSb5p3-1
        iSic1p3=iSic1p3+1
        go to 555     
231     iSb5p4=iSb5p4-1
        iSic1p4=iSic1p4+1
        go to 555     
232     iSb5p5=iSb5p5-1
        iSic1p5=iSic1p5+1
        go to 555     
233     iSb5p6=iSb5p6-1
        iSic1p6=iSic1p6+1
        go to 555     
234     iSb5p7=iSb5p7-1
        iSic1p7=iSic1p7+1
        go to 555     
235     iSb5p8=iSb5p8-1
        iSic1p8=iSic1p8+1
        go to 555     
236     iSb5p9=iSb5p9-1
        iSic1p9=iSic1p9+1
        go to 555     
237     iSb5=iSb5-1
        iClb5=iClb5+1
        go to 555     
238     iSb5p1=iSb5p1-1
        iClb5=iClb5+1
        go to 555     
239     iSb5p2=iSb5p2-1
        iClb5=iClb5+1
        go to 555     
240     iSb5p3=iSb5p3-1
        iClb5=iClb5+1
        go to 555     
241     iSb5p4=iSb5p4-1
        iClb5=iClb5+1
        go to 555     
242     iSb5p5=iSb5p5-1
        iClb5=iClb5+1
        go to 555     
243     iSb5p6=iSb5p6-1
        iClb5=iClb5+1
        go to 555     
244     iSb5p7=iSb5p7-1
        iClb5=iClb5+1
        go to 555     
245     iSb5p8=iSb5p8-1
        iClb5=iClb5+1
        go to 555     
246     iSb5p9=iSb5p9-1
        iClb5=iClb5+1
        go to 555     
247     iClb2=iClb2-1
        iSic1=iSic1-1
        iSb2=iSb2+1
        go to 555
248     iClb2=iClb2-1
        iSic1p1=iSic1p1-1
        iSb2p1=iSb2p1+1
        go to 555
249     iClb2=iClb2-1
        iSic1p2=iSic1p2-1
        iSb2p2=iSb2p2+1
        go to 555
250     iClb2=iClb2-1
        iSic1p3=iSic1p3-1
        iSb2p3=iSb2p3+1
        go to 555
251     iClb2=iClb2-1
        iSic1p4=iSic1p4-1
        iSb2p4=iSb2p4+1
        go to 555
252     iClb2=iClb2-1
        iSic1p5=iSic1p5-1
        iSb2p5=iSb2p5+1
        go to 555
253     iClb2=iClb2-1
        iSic1p6=iSic1p6-1
        iSb2p6=iSb2p6+1
        go to 555
254     iClb2=iClb2-1
        iSic1p7=iSic1p7-1
        iSb2p7=iSb2p7+1
        go to 555
255     iClb2=iClb2-1
        iSic1p8=iSic1p8-1
        iSb2p8=iSb2p8+1
        go to 555
256     iClb2=iClb2-1
        iSic1p9=iSic1p9-1
        iSb2p9=iSb2p9+1
        go to 555
257     iSb2=iSb2-1
        iClb2=iClb2+1
        iSic1=iSic1+1        
        go to 555
258     iSb2p1=iSb2p1-1
        iClb2=iClb2+1
        iSic1p1=iSic1p1+1        
        go to 555
259     iSb2p2=iSb2p2-1
        iClb2=iClb2+1
        iSic1p2=iSic1p2+1        
        go to 555
260     iSb2p3=iSb2p3-1
        iClb2=iClb2+1
        iSic1p3=iSic1p3+1        
        go to 555
261     iSb2p4=iSb2p4-1
        iClb2=iClb2+1
        iSic1p4=iSic1p4+1        
        go to 555
262     iSb2p5=iSb2p5-1
        iClb2=iClb2+1
        iSic1p5=iSic1p5+1        
        go to 555
263     iSb2p6=iSb2p6-1
        iClb2=iClb2+1
        iSic1p6=iSic1p6+1        
        go to 555
264     iSb2p7=iSb2p7-1
        iClb2=iClb2+1
        iSic1p7=iSic1p7+1        
        go to 555
265     iSb2p8=iSb2p8-1
        iClb2=iClb2+1
        iSic1p8=iSic1p8+1        
        go to 555
266     iSb2p9=iSb2p9-1
        iClb2=iClb2+1
        iSic1p9=iSic1p9+1        
        go to 555
267     iSb2=iSb2-1
        isb2p1=iSb2p1+1
        go to 555
268     iSb2p1=iSb2p1-1
        isb2p2=iSb2p2+1
        go to 555
269     iSb2p2=iSb2p2-1
        isb2p3=iSb2p3+1
        go to 555
270     iSb2p3=iSb2p3-1
        isb2p4=iSb2p4+1
        go to 555
271     iSb2p4=iSb2p4-1
        isb2p5=iSb2p5+1
        go to 555
272     iSb2p5=iSb2p5-1
        isb2p6=iSb2p6+1
        go to 555
273     iSb2p6=iSb2p6-1
        isb2p7=iSb2p7+1
        go to 555
274     iSb2p7=iSb2p7-1
        isb2p8=iSb2p8+1
        go to 555
275     iSb2p8=iSb2p8-1
        isb2p9=iSb2p9+1
        go to 555
276     iSb2p1=iSb2p1-1
        isb2=iSb2+1
        go to 555
277     iSb2p2=iSb2p2-1
        isb2p1=iSb2p1+1
        go to 555
278     iSb2p3=iSb2p3-1
        isb2p2=iSb2p2+1
        go to 555
279     iSb2p4=iSb2p4-1
        isb2p3=iSb2p3+1
        go to 555
280     iSb2p5=iSb2p5-1
        isb2p4=iSb2p4+1
        go to 555
281     iSb2p6=iSb2p6-1
        isb2p5=iSb2p5+1
        go to 555
282     iSb2p7=iSb2p7-1
        isb2p6=iSb2p6+1
        go to 555
283     iSb2p8=iSb2p8-1
        isb2p7=iSb2p7+1
        go to 555
284     iSb2p9=iSb2p9-1
        isb2p8=iSb2p8+1
        go to 555
285     iSb2=iSb2-1
        iSic1=iSic1+1
        go to 555     
286     iSb2p1=iSb2p1-1
        iSic1p1=iSic1p1+1
        go to 555     
287     iSb2p2=iSb2p2-1
        iSic1p2=iSic1p2+1
        go to 555     
288     iSb2p3=iSb2p3-1
        iSic1p3=iSic1p3+1
        go to 555     
289     iSb2p4=iSb2p4-1
        iSic1p4=iSic1p4+1
        go to 555     
290     iSb2p5=iSb2p5-1
        iSic1p5=iSic1p5+1
        go to 555     
291     iSb2p6=iSb2p6-1
        iSic1p6=iSic1p6+1
        go to 555     
292     iSb2p7=iSb2p7-1
        iSic1p7=iSic1p7+1
        go to 555     
293     iSb2p8=iSb2p8-1
        iSic1p8=iSic1p8+1
        go to 555     
294     iSb2p9=iSb2p9-1
        iSic1p9=iSic1p9+1
        go to 555     
295     iSb2=iSb2-1
        iClb2=iClb2+1
        go to 555     
296     iSb2p1=iSb2p1-1
        iClb2=iClb2+1
        go to 555     
297     iSb2p2=iSb2p2-1
        iClb2=iClb2+1
        go to 555     
298     iSb2p3=iSb2p3-1
        iClb2=iClb2+1
        go to 555     
299     iSb2p4=iSb2p4-1
        iClb2=iClb2+1
        go to 555     
300     iSb2p5=iSb2p5-1
        iClb2=iClb2+1
        go to 555     
301     iSb2p6=iSb2p6-1
        iClb2=iClb2+1
        go to 555     
302     iSb2p7=iSb2p7-1
        iClb2=iClb2+1
        go to 555     
303     iSb2p8=iSb2p8-1
        iClb2=iClb2+1
        go to 555     
304     iSb2p9=iSb2p9-1
        iClb2=iClb2+1
        go to 555  
305     iGi_c20=iGi_c20-1
        iGa_c20=iGa_c20+1
        go to 555
306     iGa_c20=iGa_c20-1
        iGi_c20=iGi_c20+1
        go to 555
307     Mc20=Mc20+1
        go to 555
308     Mc20=Mc20-1
        go to 555
309     iCdc20=iCdc20+1
        go to 555
310     iCdc20=iCdc20-1
        go to 555
311     Mapc=Mapc+1
        go to 555
312     Mapc=Mapc-1
        go to 555
313     iAPC=iAPC+1
        go to 555
314     iAPC=iAPC-1
        iAPCp1=iAPCp1+1
        go to 555
315     iAPCp1=iAPCp1-1
        iAPCp2=iAPCp2+1
        go to 555
316     iAPCp2=iAPCp2-1
        iAPCp3=iAPCp3+1
        go to 555
317     iAPCp3=iAPCp3-1
        iAPCp4=iAPCp4+1
        go to 555
318     iAPCp4=iAPCp4-1
        iAPCp5=iAPCp5+1
        go to 555
319     iAPCp5=iAPCp5-1
        iAPCp6=iAPCp6+1
        go to 555
320     iAPCp6=iAPCp6-1
        iAPCp7=iAPCp7+1
        go to 555
321     iAPCp7=iAPCp7-1
        iAPCp8=iAPCp8+1
        go to 555
322     iAPCp8=iAPCp8-1
        iAPCp9=iAPCp9+1
        go to 555
323     iAPCp9=iAPCp9-1
        iAPCp10=iAPCp10+1
        go to 555
324     iAPCp10=iAPCp10-1
        iAPCp11=iAPCp11+1
        go to 555
325     iAPCp1=iAPCp1-1
        iAPC=iAPC+1
        go to 555
326     iAPCp2=iAPCp2-1
        iAPCp1=iAPCp1+1
        go to 555
327     iAPCp3=iAPCp3-1
        iAPCp2=iAPCp2+1
        go to 555
328     iAPCp4=iAPCp4-1
        iAPCp3=iAPCp3+1
        go to 555
329     iAPCp5=iAPCp5-1
        iAPCp4=iAPCp4+1
        go to 555
330     iAPCp6=iAPCp6-1
        iAPCp5=iAPCp5+1
        go to 555
331     iAPCp7=iAPCp7-1
        iAPCp6=iAPCp6+1
        go to 555
332     iAPCp8=iAPCp8-1
        iAPCp7=iAPCp7+1
        go to 555
333     iAPCp9=iAPCp9-1
        iAPCp8=iAPCp8+1
        go to 555
334     iAPCp10=iAPCp10-1
        iAPCp9=iAPCp9+1
        go to 555
335     iAPCp11=iAPCp11-1
        iAPCp10=iAPCp10+1
        go to 555
336     iAPC=iAPC-1
        go to 555
337     iAPCp1=iAPCp1-1
        go to 555
338     iAPCp2=iAPCp2-1
        go to 555
339     iAPCp3=iAPCp3-1
        go to 555
340     iAPCp4=iAPCp4-1
        go to 555
341     iAPCp5=iAPCp5-1
        go to 555
342     iAPCp6=iAPCp6-1
        go to 555
343     iAPCp7=iAPCp7-1
        go to 555
344     iAPCp8=iAPCp8-1
        go to 555
345     iAPCp9=iAPCp9-1
        go to 555
346     iAPCp10=iAPCp10-1
        go to 555
347     iAPCp11=iAPCp11-1
        go to 555
348     iCdc20=iCdc20-1
        iAPC=iAPC-1
        iAPC20=iAPC20+1
        go to 555
349     iCdc20=iCdc20-1
        iAPCp1=iAPCp1-1
        iAPC20p1=iAPC20p1+1
        go to 555
350     iCdc20=iCdc20-1
        iAPCp2=iAPCp2-1
        iAPC20p2=iAPC20p2+1
        go to 555
351     iCdc20=iCdc20-1
        iAPCp3=iAPCp3-1
        iAPC20p3=iAPC20p3+1
        go to 555
352     iCdc20=iCdc20-1
        iAPCp4=iAPCp4-1
        iAPC20p4=iAPC20p4+1
        go to 555
353     iCdc20=iCdc20-1
        iAPCp5=iAPCp5-1
        iAPC20p5=iAPC20p5+1
        go to 555
354     iCdc20=iCdc20-1
        iAPCp6=iAPCp6-1
        iAPC20p6=iAPC20p6+1
        go to 555
355     iCdc20=iCdc20-1
        iAPCp7=iAPCp7-1
        iAPC20p7=iAPC20p7+1
        go to 555
356     iCdc20=iCdc20-1
        iAPCp8=iAPCp8-1
        iAPC20p8=iAPC20p8+1
        go to 555
357     iCdc20=iCdc20-1
        iAPCp9=iAPCp9-1
        iAPC20p9=iAPC20p9+1
        go to 555
358     iCdc20=iCdc20-1
        iAPCp10=iAPCp10-1
        iAPC20p10=iAPC20p10+1
        go to 555
359     iCdc20=iCdc20-1
        iAPCp11=iAPCp11-1
        iAPC20p11=iAPC20p11+1
        go to 555
360     iAPC20=iAPC20-1
        iCdc20=iCdc20+1
        iAPC=iAPC+1
        go to 555        
361     iAPC20p1=iAPC20p1-1
        iCdc20=iCdc20+1
        iAPCp1=iAPCp1+1
        go to 555        
362     iAPC20p2=iAPC20p2-1
        iCdc20=iCdc20+1
        iAPCp2=iAPCp2+1
        go to 555        
363     iAPC20p3=iAPC20p3-1
        iCdc20=iCdc20+1
        iAPCp3=iAPCp3+1
        go to 555        
364     iAPC20p4=iAPC20p4-1
        iCdc20=iCdc20+1
        iAPCp4=iAPCp4+1
        go to 555        
365     iAPC20p5=iAPC20p5-1
        iCdc20=iCdc20+1
        iAPCp5=iAPCp5+1
        go to 555        
366     iAPC20p6=iAPC20p6-1
        iCdc20=iCdc20+1
        iAPCp6=iAPCp6+1
        go to 555        
367     iAPC20p7=iAPC20p7-1
        iCdc20=iCdc20+1
        iAPCp7=iAPCp7+1
        go to 555        
368     iAPC20p8=iAPC20p8-1
        iCdc20=iCdc20+1
        iAPCp8=iAPCp8+1
        go to 555        
369     iAPC20p9=iAPC20p9-1
        iCdc20=iCdc20+1
        iAPCp9=iAPCp9+1
        go to 555        
370     iAPC20p10=iAPC20p10-1
        iCdc20=iCdc20+1
        iAPCp10=iAPCp10+1
        go to 555        
371     iAPC20p11=iAPC20p11-1
        iCdc20=iCdc20+1
        iAPCp11=iAPCp11+1
        go to 555   
372     iAPC20=iAPC20-1
        iAPC20p1=iAPC20p1+1
        go to 555        
373     iAPC20p1=iAPC20p1-1
        iAPC20p2=iAPC20p2+1
        go to 555        
374     iAPC20p2=iAPC20p2-1
        iAPC20p3=iAPC20p3+1
        go to 555        
375     iAPC20p3=iAPC20p3-1
        iAPC20p4=iAPC20p4+1
        go to 555        
376     iAPC20p4=iAPC20p4-1
        iAPC20p5=iAPC20p5+1
        go to 555        
377     iAPC20p5=iAPC20p5-1
        iAPC20p6=iAPC20p6+1
        go to 555        
378     iAPC20p6=iAPC20p6-1
        iAPC20p7=iAPC20p7+1
        go to 555        
379     iAPC20p7=iAPC20p7-1
        iAPC20p8=iAPC20p8+1
        go to 555        
380     iAPC20p8=iAPC20p8-1
        iAPC20p9=iAPC20p9+1
        go to 555        
381     iAPC20p9=iAPC20p9-1
        iAPC20p10=iAPC20p10+1
        go to 555        
382     iAPC20p10=iAPC20p10-1
        iAPC20p11=iAPC20p11+1
        go to 555        
383     iAPC20p1=iAPC20p1-1
        iAPC20=iAPC20+1
        go to 555        
384     iAPC20p2=iAPC20p2-1
        iAPC20p1=iAPC20p1+1
        go to 555        
385     iAPC20p3=iAPC20p3-1
        iAPC20p2=iAPC20p2+1
        go to 555        
386     iAPC20p4=iAPC20p4-1
        iAPC20p3=iAPC20p3+1
        go to 555        
387     iAPC20p5=iAPC20p5-1
        iAPC20p4=iAPC20p4+1
        go to 555        
388     iAPC20p6=iAPC20p6-1
        iAPC20p5=iAPC20p5+1
        go to 555        
389     iAPC20p7=iAPC20p7-1
        iAPC20p6=iAPC20p6+1
        go to 555        
390     iAPC20p8=iAPC20p8-1
        iAPC20p7=iAPC20p7+1
        go to 555        
391     iAPC20p9=iAPC20p9-1
        iAPC20p8=iAPC20p8+1
        go to 555        
392     iAPC20p10=iAPC20p10-1
        iAPC20p9=iAPC20p9+1
        go to 555        
393     iAPC20p11=iAPC20p11-1
        iAPC20p10=iAPC20p10+1
        go to 555        
394     iAPC20=iAPC20-1
        iAPC=iAPC+1
        go to 555
395     iAPC20p1=iAPC20p1-1
        iAPCp1=iAPCp1+1
        go to 555
396     iAPC20p2=iAPC20p2-1
        iAPCp2=iAPCp2+1
        go to 555
397     iAPC20p3=iAPC20p3-1
        iAPCp3=iAPCp3+1
        go to 555
398     iAPC20p4=iAPC20p4-1
        iAPCp4=iAPCp4+1
        go to 555
399     iAPC20p5=iAPC20p5-1
        iAPCp5=iAPCp5+1
        go to 555
400     iAPC20p6=iAPC20p6-1
        iAPCp6=iAPCp6+1
        go to 555
401     iAPC20p7=iAPC20p7-1
        iAPCp7=iAPCp7+1
        go to 555
402     iAPC20p8=iAPC20p8-1
        iAPCp8=iAPCp8+1
        go to 555
403     iAPC20p9=iAPC20p9-1
        iAPCp9=iAPCp9+1
        go to 555
404     iAPC20p10=iAPC20p10-1
        iAPCp10=iAPCp10+1
        go to 555
405     iAPC20p11=iAPC20p11-1
        iAPCp11=iAPCp11+1
        go to 555
406     iAPC20=iAPC20-1
        iCdc20=iCdc20+1
        go to 555
407     iAPC20p1=iAPC20p1-1
        iCdc20=iCdc20+1
        go to 555
408     iAPC20p2=iAPC20p2-1
        iCdc20=iCdc20+1
        go to 555
409     iAPC20p3=iAPC20p3-1
        iCdc20=iCdc20+1
        go to 555
410     iAPC20p4=iAPC20p4-1
        iCdc20=iCdc20+1
        go to 555
411     iAPC20p5=iAPC20p5-1
        iCdc20=iCdc20+1
        go to 555
412     iAPC20p6=iAPC20p6-1
        iCdc20=iCdc20+1
        go to 555
413     iAPC20p7=iAPC20p7-1
        iCdc20=iCdc20+1
        go to 555
414     iAPC20p8=iAPC20p8-1
        iCdc20=iCdc20+1
        go to 555
415     iAPC20p9=iAPC20p9-1
        iCdc20=iCdc20+1
        go to 555
416     iAPC20p10=iAPC20p10-1
        iCdc20=iCdc20+1
        go to 555
417     iAPC20p11=iAPC20p11-1
        iCdc20=iCdc20+1
        go to 555
418     Mt1=Mt1+1
        go to 555        
419     Mt1=Mt1-1
        go to 555        
420     Net1=Net1+1
        go to 555        
421     Net1=Net1-1
        Net1p1=Net1p1+1
        go to 555        
422     Net1p1=Net1p1-1
        Net1p2=Net1p2+1
        go to 555        
423     Net1p2=Net1p2-1
        Net1p3=Net1p3+1
        go to 555        
424     Net1p3=Net1p3-1
        Net1p4=Net1p4+1
        go to 555        
425     Net1p4=Net1p4-1
        Net1p5=Net1p5+1
        go to 555        
426     Net1p5=Net1p5-1
        Net1p6=Net1p6+1
        go to 555        
427     Net1p6=Net1p6-1
        Net1p7=Net1p7+1
        go to 555        
428     Net1p7=Net1p7-1
        Net1p8=Net1p8+1
        go to 555        
429     Net1p1=Net1p1-1
        Net1=Net1+1
        go to 555        
430     Net1p2=Net1p2-1
        Net1p1=Net1p1+1
        go to 555        
431     Net1p3=Net1p3-1
        Net1p2=Net1p2+1
        go to 555        
432     Net1p4=Net1p4-1
        Net1p3=Net1p3+1
        go to 555        
433     Net1p5=Net1p5-1
        Net1p4=Net1p4+1
        go to 555        
434     Net1p6=Net1p6-1
        Net1p5=Net1p5+1
        go to 555        
435     Net1p7=Net1p7-1
        Net1p6=Net1p6+1
        go to 555        
436     Net1p8=Net1p8-1
        Net1p7=Net1p7+1
        go to 555        
437     Net1=Net1-1
        go to 555
438     Net1p1=Net1p1-1
        go to 555
439     Net1p2=Net1p2-1
        go to 555
440     Net1p3=Net1p3-1
        go to 555
441     Net1p4=Net1p4-1
        go to 555
442     Net1p5=Net1p5-1
        go to 555
443     Net1p6=Net1p6-1
        go to 555
444     Net1p7=Net1p7-1
        go to 555
445     Net1p8=Net1p8-1
        go to 555
446     Mht1=Mht1+1
        go to 555
447     Mht1=Mht1-1
        go to 555
448     iHt1=iHt1+1
        go to 555
449     iHt1=iHt1-1
        go to 555
450     Mc14=Mc14+1
        go to 555
451     Mc14=Mc14-1
        go to 555
452     iCdc14=iCdc14+1
        go to 555
453     iCdc14=iCdc14-1
        go to 555
454     iCdc14=iCdc14-1
        Net1=Net1-1
        iRENT=iRENT+1
        go to 555
455     iCdc14=iCdc14-1
        Net1p1=Net1p1-1
        iRENTp1=iRENTp1+1
        go to 555
456     iCdc14=iCdc14-1
        Net1p2=Net1p2-1
        iRENTp2=iRENTp2+1
        go to 555
457     iCdc14=iCdc14-1
        Net1p3=Net1p3-1
        iRENTp3=iRENTp3+1
        go to 555
458     iRENT=iRENT-1
        iCdc14=iCdc14+1
        Net1=Net1+1
        go to 555        
459     iRENTp1=iRENTp1-1
        iCdc14=iCdc14+1
        Net1p1=Net1p1+1
        go to 555        
460     iRENTp2=iRENTp2-1
        iCdc14=iCdc14+1
        Net1p2=Net1p2+1
        go to 555        
461     iRENTp3=iRENTp3-1
        iCdc14=iCdc14+1
        Net1p3=Net1p3+1
        go to 555        
462     iRENT=iRENT-1
        iRENTp1=iRENTp1+1
        go to 555        
463     iRENTp1=iRENTp1-1
        iRENTp2=iRENTp2+1
        go to 555        
464     iRENTp2=iRENTp2-1
        iRENTp3=iRENTp3+1
        go to 555        
465     iRENTp1=iRENTp1-1
        iRENT=iRENT+1
        go to 555        
466     iRENTp2=iRENTp2-1
        iRENTp1=iRENTp1+1
        go to 555        
467     iRENTp3=iRENTp3-1
        iRENTp2=iRENTp2+1
        go to 555        
468     iRENTp3=iRENTp3-1
        iCdc14=iCdc14+1
        Net1p4=Net1p4+1
        go to 555 
469     iRENT=iRENT-1
        iCdc14=iCdc14+1
        go to 555
470     iRENTp1=iRENTp1-1
        iCdc14=iCdc14+1
        go to 555
471     iRENTp2=iRENTp2-1
        iCdc14=iCdc14+1
        go to 555
472     iRENTp3=iRENTp3-1
        iCdc14=iCdc14+1
        go to 555
473     iRENT=iRENT-1
        Net1=Net1+1
        go to 555
474     iRENTp1=iRENTp1-1
        Net1p1=Net1p1+1
        go to 555
475     iRENTp2=iRENTp2-1
        Net1p2=Net1p2+1
        go to 555
476     iRENTp3=iRENTp3-1
        Net1p3=Net1p3+1
        go to 555
477     iGi_n1=iGi_n1-1
        iGa_n1=iGa_n1+1
        go to 555
478     iGa_n1=iGa_n1-1
        iGi_n1=iGi_n1+1
        go to 555
479     Mn1=Mn1+1
        go to 555
480     Mn1=Mn1-1        
        go to 555
481     iCln1=iCln1+1
        go to 555
482     iCln1=iCln1-1
        go to 555

555     nrc=nrc+1
        if(nrc.ge.2E7)then
        nrc=2
        endif
        
        ix(1)=iClb2
        ix(2)=iCln1
        ix(3)=iCln2
        ix(4)=iCln3
        ix(5)=iClb5
        ix(6)=iCdc14
        ix(7)=iSBF
        ix(8)=iSBFp1
        ix(9)=iSBFp2
        ix(10)=iSBFp3
        ix(11)=iSBFp4
        ix(12)=iHbf
        ix(13)=iWhi5
        ix(14)=iWhi5p1
        ix(15)=iWhi5p2
        ix(16)=iWhi5p3
        ix(17)=iWhi5p4
        ix(18)=iWhi5p5
        ix(19)=iWhi5p6
        ix(20)=iWhi5p7
        ix(21)=iWhi5p8
        ix(22)=iWhi5p9
        ix(23)=iWhi5p10
        ix(24)=Net1
        ix(25)=Net1p1
        ix(26)=Net1p2
        ix(27)=Net1p3
        ix(28)=Net1p4
        ix(29)=Net1p5
        ix(30)=Net1p6
        ix(31)=Net1p7
        ix(32)=Net1p8
        ix(33)=iRENT
        ix(34)=iRENTp1
        ix(35)=iRENTp2
        ix(36)=iRENTp3
        ix(37)=iHt1
        ix(38)=iCmp
        ix(39)=iCmpp1
        ix(40)=iCmpp2
        ix(41)=iCdh1
        ix(42)=iCdh1p1
        ix(43)=iCdh1p2
        ix(44)=iCdh1p3
        ix(45)=iCdh1p4
        ix(46)=iCdh1p5
        ix(47)=iCdh1p6
        ix(48)=iCdh1p7
        ix(49)=iCdh1p8
        ix(50)=iCdh1p9
        ix(51)=iCdh1p10
        ix(52)=iCdh1p11
        ix(53)=iFkh2
        ix(54)=iFkh2p1
        ix(55)=iFkh2p2
        ix(56)=iSwi5
        ix(57)=iSwi5p1
        ix(58)=iSwi5p2
        ix(59)=iSwi5p3
        ix(60)=iSic1
        ix(61)=iSic1p1
        ix(62)=iSic1p2
        ix(63)=iSic1p3
        ix(64)=iSic1p4
        ix(65)=iSic1p5
        ix(66)=iSic1p6
        ix(67)=iSic1p7
        ix(68)=iSic1p8
        ix(69)=iSic1p9
        ix(70)=iSb2
        ix(71)=iSb2p1
        ix(72)=iSb2p2
        ix(73)=iSb2p3
        ix(74)=iSb2p4
        ix(75)=iSb2p5
        ix(76)=iSb2p6
        ix(77)=iSb2p7
        ix(78)=iSb2p8
        ix(79)=iSb2p9
        ix(80)=iSb5
        ix(81)=iSb5p1
        ix(82)=iSb5p2
        ix(83)=iSb5p3
        ix(84)=iSb5p4
        ix(85)=iSb5p5
        ix(86)=iSb5p6
        ix(87)=iSb5p7
        ix(88)=iSb5p8
        ix(89)=iSb5p9
        ix(90)=iAPC
        ix(91)=iAPCp1
        ix(92)=iAPCp2
        ix(93)=iAPCp3
        ix(94)=iAPCp4
        ix(95)=iAPCp5
        ix(96)=iAPCp6
        ix(97)=iAPCp7
        ix(98)=iAPCp8
        ix(99)=iAPCp9
        ix(100)=iAPCp10
        ix(101)=iAPCp11
        ix(102)=iCdc20
        ix(103)=iAPC20
        ix(104)=iAPC20p1
        ix(105)=iAPC20p2
        ix(106)=iAPC20p3
        ix(107)=iAPC20p4
        ix(108)=iAPC20p5
        ix(109)=iAPC20p6
        ix(110)=iAPC20p7
        ix(111)=iAPC20p8
        ix(112)=iAPC20p9
        ix(113)=iAPC20p10
        ix(114)=iAPC20p11
        ix(115)=Mn3
        ix(116)=Mb2
        ix(117)=Mn1
        ix(118)=Mn2
        ix(119)=Mb5
        ix(120)=Mc14
        ix(121)=Mhbf
        ix(122)=Mi5
        ix(123)=Mt1
        ix(124)=Mht1
        ix(125)=Mh1
        ix(126)=Mswi5
        ix(127)=Mc20
        ix(128)=Ms1
        ix(129)=Mfkh2
        ix(130)=Msbf
        ix(131)=Mapc
        ix(132)=iGi_n1
        ix(133)=iGa_n1
        ix(134)=iGi_n2
        ix(135)=iGa_n2
        ix(136)=iGi_b5
        ix(137)=iGa_b5
        ix(138)=iGi_b2
        ix(139)=iGa_b2
        ix(140)=iGi_swi5
        ix(141)=iGa_swi5
        ix(142)=iGi_s1
        ix(143)=iGa_s1
        ix(144)=iGi_c20
        ix(145)=iGa_c20


        iSb2T=iSb2+iSb2p1+iSb2p2+iSb2p3+iSb2p4+iSb2p5+iSb2p6+iSb2p7+
     $  iSb2p8+iSb2p9
        
        iSb5T=iSb5+iSb5p1+iSb5p2+iSb5p3+iSb5p4+iSb5p5+iSb5p6+iSb5p7+
     $  iSb5p8+iSb5p9

        iSic1T=iSic1+iSic1p1+iSic1p2+iSic1p3+iSic1p4+iSic1p5+iSic1p6+
     $  iSic1p7+iSic1p8+iSic1p9+iSb2T+iSb5T

        iCdc20T=iCdc20+iAPC20+iAPC20p1+iAPC20p2+iAPC20p3+iAPC20p4
     $  +iAPC20p5+iAPC20p6+iAPC20p7+iAPC20p8+iAPC20p9+iAPC20p10
     $  +iAPC20p11

        iCdh1inact=iCdh1p1+iCdh1p2+iCdh1p3+iCdh1p4+iCdh1p5+iCdh1p6
     $  +iCdh1p7+iCdh1p8+iCdh1p9+iCdh1p10+iCdh1p11

        iCdh1T=iCdh1+iCdh1inact


        iRENTT=iRENT+iRENTp1+iRENTp2+iRENTp3

        iCdc14T=iCdc14+iRENTT

        NET1T=Net1+Net1p1+Net1p2+Net1p3+Net1p4+Net1p5+Net1p6
     $  +Net1p7+Net1p8+iRENTT

        iFkh2T=iFkh2+iFkh2p1+iFkh2p2

        iSwi5T=iSwi5+iSwi5p1+iSwi5p2+iSwi5p3

        iWhi5nu=iWhi5+iWhi5p1+iWhi5p2+iCmp+iCmpp1+iCmpp2

        iWhi5cy=iWhi5p3+iWhi5p4+iWhi5p5+iWhi5p6+iWhi5p7+iWhi5p8
     $  +iWhi5p9+iWhi5p10

        iWhi5T=iWhi5nu+iWhi5cy

        iSBFT=iSBF+iSBFp1+iSBFp2+iSBFp3+iSBFp4+iCmp+iCmpp1+iCmpp2
      
        iClb2T=iClb2+iSb2T

        iClb5T=iClb5+iSb5T


c       *****************************************************************
c       CALCULATION OF NORMALIZED CONCENTRATION FOR VARIOUS SPECIES
c       *****************************************************************
        C_n3=iCln3/Vs
        C_b2=iClb2/Vs
        C_n1=iCln1/Vs
        C_n2=iCln2/Vs
        C_b5=iClb5/Vs
        C_h1=iCdh1/Vs
        C_h1inact=iCdh1inact/Vs
        C_c14=iCdc14/Vs
        C_sT=iSic1T/Vs
        C_b2T=iClb2T/Vs
        C_b5T=iClb5T/Vs
        C_wi5nu=iWhi5nu/Vs
        C_wi5cy=iWhi5cy/Vs
        C_wi5T=iWhi5T/Vs
        C_sbf=iSBF/Vs
        C_sbfT=iSBFT/Vs
        C_cdh1T=iCdh1T/Vs
c       *****************************************************************

c       *****************************************************************
c	CALCULATION OF MAXIMA OF VARIOUS SPECEIS
c       *****************************************************************
           if(cln2_max.lt.C_n2)then
              cln2_max=C_n2
           endif
           if(clb5_max.lt.C_b5)then
              clb5_max=C_b5
           endif
           if(clb2_max.lt.C_b2)then
              clb2_max=C_b2
           endif

c           if(lcntdiv.ge.1.and.lcntdiv.le.2)then
c           write(599,*)Cln2max,iCln2/Vs
c           endif 
c       *****************************************************************

c       *****************************************************************        
c       SAMPLING OF POPOLATION TO CALCULATE AVARAGE NUMBER OF SPECIES
c       *****************************************************************        
        if(lcntdiv.ge.1)then
           nrxnc=nrxnc+1
           cti=cti+tau

           if(mod(nrxnc,ibin).eq.0)then
              ij=nrxnc/ibin
              ati(ij)=cti
              isp1(ij)=iCln3
              isp2(ij)=iClb2
              isp3(ij)=iClb2T
              isp4(ij)=iCln2
              isp5(ij)=iClb5
              isp6(ij)=iClb5T
              isp7(ij)=iCdh1
              isp8(ij)=iCdh1T
              isp9(ij)=iSic1T
              isp10(ij)=iSBF
              isp11(ij)=iSBFT
              isp12(ij)=iWhi5T
              isp13(ij)=iFkh2T
              isp14(ij)=iSwi5T
              isp15(ij)=iCdc20T
              isp16(ij)=iCdc14T
              isp17(ij)=Net1T
              isp18(ij)=Mn3
              isp19(ij)=Mn2
              isp20(ij)=Mb5
              isp21(ij)=Mb2
              isp22(ij)=Msbf
              isp23(ij)=Mi5
              isp24(ij)=Mh1
              isp25(ij)=Mt1
              isp26(ij)=Mc14
              isp27(ij)=Mc20
              isp28(ij)=Mswi5
              isp29(ij)=Ms1
              isp30(ij)=Mfkh2
              isp31(ij)=Mn1
              isp32(ij)=iCln1
           endif
        endif
c       *****************************************************************

c       *****************************************************************
c       TRACKING WHI5 EXIT FROM NUCLEUS
c       *****************************************************************

        if(nrc.eq.1)then
           C_wi5min=C_wi5nu
        else
           C_wi5new=C_wi5nu
        endif
         deltawi5=C_wi5min-C_wi5new

c        if(deltawi5.gt.0)then
        if(deltawi5.lt.0)then
           C_wi5min=C_wi5new
        endif

        if(C_wi5min.lt.wi5crt)then
           icnt_wi5=1
        endif
        
c        if(icnt_wi5.eq.1.and.nwi5nu.eq.0)then
c           if(C_wi5nu.lt.wi5th)then
           if(nwi5nu.eq.0.and.C_wi5nu.lt.wi5th)then
              lcntwi5=lcntwi5+1
              wi5time=ti
              wi5vol=V
	      nwi5nu=1
c              write(31,*)lcntbd,budtime,budvol
              if(lcntwi5.ge.2)then
                 timwi5=wi5time-tbr(inc)
c       ***************************************************************
c       IF WHI5 EXIT HAPPENS BEFORE CELL DIVISION THEN WHI5 EXIT TIME
c	BECOME NEGATIVE 
c       ***************************************************************
                 if(timwi5.lt.0.5)then
                 timwi5=-1.0
                 endif
              endif
c           endif
        endif
c       *****************************************************************

c       *****************************************************************
c       TRACKING BUDDING
c       *****************************************************************
        if(nrc.eq.1)then
           C_bdmin=Cell_bud
        else
           C_bdnew=Cell_bud
        endif
         deltabd=C_bdmin-C_bdnew

        if(deltabd.gt.0)then
           C_bdmin=C_bdnew
        endif

        if(C_bdmin.lt.budcrt)then
           icnt_bd=1
        endif
        
c        if(ndiv.eq.1.and.icnt_bd.eq.1)then
        if(nbud.eq.0.and.icnt_bd.eq.1)then
           if(Cell_bud.ge.budth)then
              lcntbd=lcntbd+1
              budtime=ti
              budvol=V
              C_bdmin=Cell_bud
              icnt_bd=0
              nbud=1
              write(31,*)lcntbd,budtime,budvol
              if(lcntbd.ge.2)then
                 timbd=budtime-tbr(inc)
                 write(40,*)inc,timbd
              endif
           endif
        endif
c       *****************************************************************

c       *****************************************************************
c       CALCULATION OF TOTAL WHI5nu FROM CELL DIVISION TO BUDDING
c       *****************************************************************
        if(lcntdiv.ge.1)then
           if(nbud.eq.0)then
              Total_Cln3=Total_Cln3+C_n3*tau
              Total_Whi5nu=Total_Whi5nu+C_wi5nu*tau
              Total_Whi5cy=Total_Whi5cy+C_wi5cy*tau
              Total_Sic1=Total_Sic1+C_sT*tau
              Total_Cdh1=Total_Cdh1+C_h1*tau
           endif
           if(nbud.eq.1)then
              Total_Cdh1inact=Total_Cdh1inact+C_h1inact*tau
           endif
        endif 
c       *****************************************************************


c       *****************************************************************
c       TRACKING G1 PHASE
c       *****************************************************************
        if(nrc.eq.1)then
           C_namin=Cell_dna
        else
           C_nanew=Cell_dna
        endif
         deltana=C_namin-C_nanew

        if(deltana.gt.0)then
           C_namin=C_nanew
        endif

        if(C_namin.lt.g1crt)then
           icnt_na=1
        endif
        
c        if(ndiv.eq.1.and.icnt_na.eq.1)then
        if(ndna.eq.0.and.icnt_na.eq.1)then
           if(Cell_dna.ge.g1th)then
              lcntg1=lcntg1+1
              g1time=ti
              g1vol=V
              C_namin=Cell_dna
              icnt_na=0
              ndna=1
              write(32,*)lcntg1,g1time,g1vol
              if(lcntg1.ge.2)then
                 timg1=g1time-tbr(inc)
                 write(41,*)inc,timg1
              endif
           endif
        endif
c       *****************************************************************

c       ***************************************************************
c       TRACKING DIVISION
c       ***************************************************************
        if(nrc.eq.1)then
           C_b2max=C_b2
        else
           C_b2new=C_b2
        endif
         deltab2=C_b2max-C_b2new

        if(deltab2.lt.0)then
           C_b2max=C_b2new
        endif

        if(C_b2max.gt.divcrt)then
           icnt_b2=1
        endif

c       ***************************************************************
c       CELL DIVISION
c       ***************************************************************
        if(icnt_b2.eq.1)then

c       ***************************************************************
c       THE CODE CHECKS WHETHER THE CONCENTRATION OF Clb2 BELOW 'divth' 
c       ***************************************************************
           if(C_b2.le.divth)then

c       ***************************************************************
c       THE CODE CHECKS WHETHER THE CELL FORMS OF BUD AND SYNTHESIZES 
c       DNA
c       ***************************************************************
              if(nbud.eq.1.and.ndna.eq.1)then
        
c       ***************************************************************
c       IF THE CELL HAS FORMED BUD AND SYNTHESIZED DNA THEN IT TRIGERS
c       CELL DIVISION
c       ***************************************************************
                 lcntdiv=lcntdiv+1
                 divtime(lcntdiv)=ti
                 tb=divtime(lcntdiv)
                 divvol(lcntdiv)=V
                 write(33,*)lcntdiv,divtime(lcntdiv),divvol(lcntdiv)
c       ***************************************************************
c       THE CODE CALCULATES THE # OF CELLS AFTHER EACH DIVISION
c       ***************************************************************
                 nofcell=nofcell+2-1
                 write(34,*)ti,nofcell,lcntdiv
c       ***************************************************************

c       ***************************************************************
c       PARTIIONING INTO MOTHER AND DAUGHTER CELL
c       ***************************************************************
c       ***************************************************************
c       GAUSSIANY DISTRIBUTED RANDOM NUMBER:FOR DIVISION NOISE
c       ***************************************************************
c                 call random_number(harvest=r3)
c                 call random_number(harvest=r4)
                 r3=duni()
                 r4=duni()
                 sigma=cvdiv*favdiv
                 ax2=-2.0*sigma*sigma*log(r3)
                 ax3=cos(2.0*pi*r4)
                 gwr=sqrt(ax2)*ax3
                 f=favdiv+gwr
c       ***************************************************************

                 fd=f
                 fm=1.0-fd
                 prb=fd

                 v0d=V*fd
                 v0m=V*fm
c       *****************************************************************

                 write(35,*)fd,fm

c       *****************************************************************
c       CALCULATION OF CYCLE TIME, SG2M PHASE
c       *****************************************************************
                 if(lcntdiv.ge.2)then
                    timdiv=divtime(lcntdiv)-tbr(inc)
c                    timsg2m=timdiv-timg1
		    timsg2m=timdiv-timbd
c       *****************************************************************
c       DAUGHTER CELL
c       *****************************************************************
                    if(mod(inc,2).eq.0)then
                       write(80,*)inc,timdiv
                       write(81,*)inc,vbr(inc),divvol(lcntdiv)
                       write(82,*)inc,budvol,timbd
                       write(83,*)inc,g1vol,timg1
                       write(84,*)inc,vbr(inc),timbd
                       write(85,*)inc,vbr(inc),timg1
                       write(86,*)inc,timsg2m
                       write(87,*)inc,vbr(inc),timdiv
                       write(88,*)inc,vbr(inc),timwi5
                       write(89,*)inc,wi5vol,timwi5
                       write(798,*)inc,Total_Cln3,timbd
                       write(799,*)inc,Total_Whi5nu,timbd
                       write(800,*)inc,Total_Whi5cy,timbd
                       write(801,*)inc,Total_Cdh1,timsg2m
                       write(802,*)inc,Total_Cdh1inact,timsg2m
                       write(803,*)inc,Total_Sic1,timsg2m
                       write(804,*)inc,cln2_max,timbd
                       write(805,*)inc,cln2_max,timsg2m
                       write(806,*)inc,clb5_max,timsg2m
                       write(807,*)inc,clb2_max,timsg2m
                    else
c       *****************************************************************
c       MOTHER CELL
c       *****************************************************************
                       write(90,*)inc,timdiv
                       write(91,*)inc,vbr(inc),divvol(lcntdiv)
                       write(92,*)inc,budvol,timbd
                       write(93,*)inc,g1vol,timg1
                       write(94,*)inc,vbr(inc),timbd
                       write(95,*)inc,vbr(inc),timg1
                       write(96,*)inc,timsg2m
                       write(97,*)inc,vbr(inc),timdiv
                       write(98,*)inc,vbr(inc),timwi5
                       write(99,*)inc,wi5vol,timwi5
                       write(898,*)inc,Total_Cln3,timbd
                       write(899,*)inc,Total_Whi5nu,timbd
                       write(900,*)inc,Total_Whi5cy,timbd
                       write(901,*)inc,Total_Cdh1,timsg2m
                       write(902,*)inc,Total_Cdh1inact,timsg2m
                       write(903,*)inc,Total_Sic1,timsg2m
                       write(904,*)inc,cln2_max,timbd
                       write(905,*)inc,cln2_max,timsg2m
                       write(906,*)inc,clb5_max,timsg2m
                       write(907,*)inc,clb2_max,timsg2m
                    endif
                 endif
c       *****************************************************************

c       *****************************************************************
c       CALCULATION OF AVERAGE NUMBER OF SPECIES FROM ASYNCHRONOUS 
c       POPULATION OF CELL
c       *****************************************************************
                 cdti=cti
                 if(lcntdiv.ge.2)then
                    call random_number(harvest=r3)
c	             r3=duni()
                    if(r3.le.0.0)then
                       r3=0.00001
                    endif

                    ph=1.0-(log(2.0-r3))/log(2.0)
                    rndph=ph*cdti
                    max_dim=nrxnc/ibin
                    do jj=1,max_dim
                       if(ati(jj).ge.rndph)go to 777
                    enddo

777                 if(mod(inc,2).ne.0)then
                       indx1=lcnt_bM/2
                       iCln3_m=isp1(jj-1)
                       iClb2_m=isp2(jj-1)
                       iClb2T_m=isp3(jj-1)
                       iCln2_m=isp4(jj-1)
                       iClb5_m=isp5(jj-1)
                       iClb5T_m=isp6(jj-1)
                       iCdh1_m=isp7(jj-1)
                       iCdh1T_m=isp8(jj-1)
                       iSic1T_m=isp9(jj-1)
                       iSBF_m=isp10(jj-1)
                       iSBFT_m=isp11(jj-1)
                       iWhi5T_m=isp12(jj-1)
                       iFkh2T_m=isp13(jj-1)
                       iSwi5T_m=isp14(jj-1)
                       iCdc20T_m=isp15(jj-1)
                       iCdc14T_m=isp16(jj-1)
                       Net1T_m=isp17(jj-1)
                       Mn3_m=isp18(jj-1)
                       Mn2_m=isp19(jj-1)
                       Mb5_m=isp20(jj-1)
                       Mb2_m=isp21(jj-1)
                       Msbf_m=isp22(jj-1)
                       Mi5_m=isp23(jj-1)
                       Mh1_m=isp24(jj-1)
                       Mt1_m=isp25(jj-1)
                       Mc14_m=isp26(jj-1)
                       Mc20_m=isp27(jj-1)
                       Mswi5_m=isp28(jj-1)
                       Ms1_m=isp29(jj-1)
                       Mfkh2_m=isp30(jj-1)
                       Mn1_m=isp31(jj-1)
                       iCln1_m=isp32(jj-1)
c       *****************************************************************
c       DATA FOR MOTHER CELL
c       *****************************************************************
                       write(122,*)iCln3_m,iClb2_m,iClb2T_m,iCln2_m
                       write(123,*)iClb5_m,iClb5T_m,iCdh1_m,iCdh1T_m
                       write(124,*)iSic1T_m,iSBF_m,iSBFT_m,iWhi5T_m
                       write(125,*)iFkh2T_m,iSwi5T_m,iCdc20T_m,iCdc14T_m
                       write(126,*)Net1T_m,Mn3_m,Mn2_m,Mb5_m
                       write(127,*)Mb2_m,Msbf_m,Mi5_m,Mh1_m
                       write(128,*)Mt1_m,Mc14_m,Mc20_m,Mswi5_m
                       write(129,*)Ms1_m,Mfkh2_m,Mn1_m,iCln1_m
c       *****************************************************************
                    else
                       indx1=(lcnt_bM-1)/2
                       iCln3_d=isp1(jj-1)
                       iClb2_d=isp2(jj-1)
                       iClb2T_d=isp3(jj-1)
                       iCln2_d=isp4(jj-1)
                       iClb5_d=isp5(jj-1)
                       iClb5T_d=isp6(jj-1)
                       iCdh1_d=isp7(jj-1)
                       iCdh1T_d=isp8(jj-1)
                       iSic1T_d=isp9(jj-1)
                       iSBF_d=isp10(jj-1)
                       iSBFT_d=isp11(jj-1)
                       iWhi5T_d=isp12(jj-1)
                       iFkh2T_d=isp13(jj-1)
                       iSwi5T_d=isp14(jj-1)
                       iCdc20T_d=isp15(jj-1)
                       iCdc14T_d=isp16(jj-1)
                       Net1T_d=isp17(jj-1)
                       Mn3_d=isp18(jj-1)
                       Mn2_d=isp19(jj-1)
                       Mb5_d=isp20(jj-1)
                       Mb2_d=isp21(jj-1)
                       Msbf_d=isp22(jj-1)
                       Mi5_d=isp23(jj-1)
                       Mh1_d=isp24(jj-1)
                       Mt1_d=isp25(jj-1)
                       Mc14_d=isp26(jj-1)
                       Mc20_d=isp27(jj-1)
                       Mswi5_d=isp28(jj-1)

                       Ms1_d=isp29(jj-1)
                       Mfkh2_d=isp30(jj-1)
                       Mn1_d=isp31(jj-1)
                       iCln1_d=isp32(jj-1)
c       *****************************************************************
c       DATA FOR DAUGHTER CELL
c       *****************************************************************
                       write(222,*)iCln3_d,iClb2_d,iClb2T_d,iCln2_d
                       write(223,*)iClb5_d,iClb5T_d,iCdh1_d,iCdh1T_d
                       write(224,*)iSic1T_d,iSBF_d,iSBFT_d,iWhi5T_d
                       write(225,*)iFkh2T_d,iSwi5T_d,iCdc20T_d,iCdc14T_d
                       write(226,*)Net1T_d,Mn3_d,Mn2_d,Mb5_d
                       write(227,*)Mb2_d,Msbf_d,Mi5_d,Mh1_d
                       write(228,*)Mt1_d,Mc14_d,Mc20_d,Mswi5_d
                       write(229,*)Ms1_d,Mfkh2_d,Mn1_d,iCln1_d
c       *****************************************************************
                    endif

                    nrxnc=0
                    cti=0
        
                 endif
c       *****************************************************************
                                                
c       *****************************************************************
c       ALL SPECIES ARE PARTITIONED RANDOMLY USING A BINOMIAL 
c       DISTRIBUTION WITH MEAN ix*prb
c       *****************************************************************
                 do i=1,3
                    ib1=ix(i)
                    ixd(i)=ignbin(ib1,prb)
                 enddo
c       *****************************************************************
c       AT DIVISION 25% Cln3 GOES TO DAUGHTER CELL AND 75% TO MOTHER CELL
c       *****************************************************************
                 ixd(4)=ix(4)*0.25
c       *****************************************************************
                 do i=5,isp-14
                    ib1=ix(i)
                    ixd(i)=ignbin(ib1,prb)
                 enddo
                 do i=isp-13,isp
                    ixd(i)=ix(i)
                 enddo
                 do i=1,isp-14
                    ixm(i)=ix(i)-ixd(i)
                 enddo
                 do i=isp-13,isp
                    ixm(i)=ix(i)
                 enddo
c                 do i=1,isp
c                    write(111,*)ixd(i),ixm(i)
c                 enddo
c       *****************************************************************
        
c       *****************************************************************
c       ALL SPECIES ARE PARTITIONED DETERMINISTICALLY ACCORDING TO SIZE
c       RESPECTIVE CELLS EXCEPT FOR THE SPECIES WHOSE NUMBER@DIVISION IS 
c       LESS THAN AN ARBITRARILY CHOSEN CUT OFF, 'mold'. THESE SPECIES 
c       ARE PARTITIONED RANDOMLY USING A BINOMIAL DISTRIBUTION WITH 
c       MEAN ix*prb
c       *****************************************************************
c        do i=1,2
c        if(ix(i).ge.mold)then
c        ixd(i)=ix(i)*fd
c        else
c        ib1=ix(i)
c        ixd(i)=ignbin(ib1,prb)
c        endif
c        enddo
c       *****************************************************************
c       AT DIVISION 25% Cln3 GOES TO DAUGHTER CELL AND 75% TO MOTHER CELL
c       *****************************************************************
c        ixd(3)=ix(3)*0.25
c       *****************************************************************
c        do i=4,isp-2
c        if(ix(i).ge.mold)then
c        ixd(i)=ix(i)*fd
c        else
c        ib1=ix(i)
c        ixd(i)=ignbin(ib1,prb)
c        endif
c        enddo
c        ixd(124)=0
c        ixd(125)=0
c        do i=1,isp-2
c        ixm(i)=ix(i)-ixd(i)
c        enddo
c        ixm(124)=0
c        ixm(125)=0
c       *****************************************************************

c       *****************************************************************
c       ALL SPECIES ARE PARTITIONED DETERMINISTICALLY ACCORDING TO SIZE
c       OF RESPECTIVE CELLS
c       *****************************************************************
c        	  do i=1,3
c        	     ixd(i)=ix(i)*fd
c        	  enddo
c       *****************************************************************
c       AT DIVISION 25% Cln3 GOES TO DAUGHTER CELL AND 75% TO MOTHER CELL
c       *****************************************************************
c        	  ixd(4)=ix(4)*0.25
c       *****************************************************************
c                 do i=5,isp-14
c                    ixd(i)=ix(i)*fd
c                 enddo
c                 do i=isp-13,isp
c                    ixd(i)=ix(i)
c                 enddo
c                 do i=1,isp-14
c                    ixm(i)=ix(i)-ixd(i)
c                 enddo
c                 do i=isp-13,isp
c                    ixm(i)=ix(i)
c                 enddo
c       *****************************************************************

c       *****************************************************************
c       EVERY CELL IS ASSIGNED TO A CELL IDENTIFICATION NUMBER (id): ODD
c       VALUES ARE FOR MOTHER CELLS AND EVEN VALUES ARE FOR DAUGHTER
c       CELLS
c       *****************************************************************
c       *****************************************************************
c       MOTHER CELL BIRTH TIME, BIRTH VOLUME AND INITIAL VALUES OF ALL
c       SPECIES ARE STORED
c       *****************************************************************
c        write(*,*)divtime(lcntdiv),tc

                 id=id+1
c                 write(*,*)id,id-lcntdiv

                 tbr(id)=ti
                 vbr(id)=v0m
                 write(36,*)id,vbr(id)
                 do i=1,isp
                    ics(id,i)=ixm(i)
                    write(37,*)id,ics(id,i)
                 enddo

                 XNODE(1)=tbr(id)
                 XNODE(2)=id
c                 write(*,*)XNODE(1),XNODE(2)
                 CALL HPINS(NMAX,2,DATA,N,T,XNODE,LESS)
                 write(38,*)N,XNODE(1),XNODE(2)

c       *****************************************************************

c       *****************************************************************
c       DAUGHTER CELL BIRTH TIME, BIRTH VOLUME AND INITIAL VALUES OF ALL
c       SPECIES ARE STORED
c       *****************************************************************
                 id=id+1
c                 write(*,*)id,id-(lcntdiv+1)

                 tbr(id)=ti
                 vbr(id)=v0d
                 write(36,*)id,vbr(id)
                 do i=1,isp
                    ics(id,i)=ixd(i)
                    write(37,*)id,ics(id,i)
                 enddo

                 XNODE(1)=tbr(id)
                 XNODE(2)=id
c                 write(*,*)XNODE(1),XNODE(2)
                 CALL HPINS(NMAX,2,DATA,N,T,XNODE,LESS)
                 write(38,*)N,XNODE(1),XNODE(2)
c       *****************************************************************
                 CALL HPACC(NMAX,2,DATA,N,T,XNODE,1)

                 write(188,*)N,XNODE(1),XNODE(2)
 
                 if(N.eq.0)then
                    V=2500.0
                 else
                    ti=XNODE(1)
                    tb=XNODE(1)
                    inc=XNODE(2)
                    V0=vbr(inc)
                    write(322,*)V0
                    do i=1,isp
                       ix(i)=ics(inc,i)
                       write(322,*)ix(i)
                    enddo
                 endif

                 CALL HPDEL(NMAX,2,DATA,N,T,LESS)

                 write(*,*)jjn,lcntdiv,ti

                 icnt_b2=0
                 C_b2max=C_b2

                 nwi5nu=0
                 nbud=0
                 ndna=0
                 ndiv=1
		 nrxnc=0
		 cti=0
                 Total_Cln3=0 
                 Total_Whi5nu=0 
                 Total_Whi5cy=0 
                 Total_Cdh1=0
                 Total_Cdh1inact=0
                 Total_Sic1=0
        
                 lseed=lseed+1
                 iseed=lseed
                 useed=dustar(iseed)
c       *****************************************************************

c       *****************************************************************
c       IF THE CELL DOES NOT FORM OF BUD OR SYNTHESIZES DNA OR BOTH
c       THE CODE SKIPS THE CELL AND PICKS UP NEXT CELL 
c       *****************************************************************
              else

                 if(nbud.eq.0)then
                    nobd_cell=nobd_cell+1
                    noexit_cell=noexit_cell+1
                 endif
                 if(ndna.eq.0)then
                    nodna_cell=nodna_cell+1
                    noexit_cell=noexit_cell+1
                 endif

                 write(70,*)ti,nobd_cell,nodna_cell
                 write(72,*)ti,noexit_cell

                 CALL HPACC(NMAX,2,DATA,N,T,XNODE,1)

                 write(188,*)N,XNODE(1),XNODE(2)

                 if(N.eq.0)then
                    V=2500.0
                 else
                    ti=XNODE(1)
                    tb=XNODE(1)
                    inc=XNODE(2)
                    V0=vbr(inc)
                    do i=1,isp
                       ix(i)=ics(inc,i)
                    enddo
                 endif

                 CALL HPDEL(NMAX,2,DATA,N,T,LESS)

                 icnt_b2=0
                 C_b2max=0

                 nwi5nu=0
                 nbud=0
                 ndna=0
                 ndiv=1
                 nrxnc=0
		 cti=0
                 Total_Cln3=0 
                 Total_Whi5nu=0 
                 Total_Whi5cy=0 
                 Total_Cdh1=0
                 Total_Cdh1inact=0
                 Total_Sic1=0

              endif
c       *****************************************************************
              cln2_max=0  
              clb5_max=0  
              clb2_max=0  
           endif
c       *****************************************************************        

c       *****************************************************************
c       IF THE CELL BECOMES ARRESTED IN METAPHASE, (WHICH IS DETERMINED
c       IF C_b2 REACHES A THRESHOLD VALUE OF 2.5) THEN THE CODE LEAVES 
c       THAT CELL AND PICKS UP NEXT CELL FROM THE QUEUE
c       *****************************************************************
           if(C_b2.gt.250)then
               CALL HPACC(NMAX,2,DATA,N,T,XNODE,1)

               noexit_cell=noexit_cell+1
               write(72,*)ti,noexit_cell

               write(188,*)N,XNODE(1),XNODE(2)

               if(N.eq.0)then
                  V=2500.0
               else
                  ti=XNODE(1)
                  tb=XNODE(1)
                  inc=XNODE(2)
                  V0=vbr(inc)
                  do i=1,isp
                     ix(i)=ics(inc,i)
                  enddo
               endif

               CALL HPDEL(NMAX,2,DATA,N,T,LESS)

               icnt_b2=0
               C_b2max=0

               nwi5nu=0
               nbud=0
               ndna=0
               ndiv=1
               nrxnc=0
	       cti=0
               Total_Cln3=0 
               Total_Whi5nu=0 
               Total_Whi5cy=0 
               Total_Cdh1=0
               Total_Cdh1inact=0
               Total_Sic1=0

           endif
c       *****************************************************************

        endif
c       *****************************************************************


c       *****************************************************************
c	IF CELL VOLUME BECOMES GREATER THAN Vc=600FL THEN THE CODE SKIPS
c	THAT CELL AND PICKS UP NEXT CELL IN THE QUEUE
c       *****************************************************************
        if(V.ge.750)then

           noexit_cell=noexit_cell+1
           write(72,*)ti,noexit_cell

           write(39,*)inc,vbr(inc)
           CALL HPACC(NMAX,2,DATA,N,T,XNODE,1)

           write(188,*)N,XNODE(1),XNODE(2)

           if(N.eq.0)then
              V=2500.0
           else
              ti=XNODE(1)
              tb=XNODE(1)
              inc=XNODE(2)
              V0=vbr(inc)
              do i=1,isp
                 ix(i)=ics(inc,i)
              enddo
           endif

           CALL HPDEL(NMAX,2,DATA,N,T,LESS)

           icnt_b2=0
           C_b2max=0

           nwi5nu=0
           nbud=0
           ndna=0
           ndiv=1
           nrxnc=0
	   cti=0
           Total_Cln3=0 
           Total_Whi5nu=0 
           Total_Whi5cy=0 
           Total_Cdh1=0
           Total_Cdh1inact=0
           Total_Sic1=0
        endif
c       *****************************************************************


c       *****************************************************************
c       IF SIMULATION TIME BECOMES EQUAL/GREATHER TO THE FINAL TIME THEN
c       THE CODE LEAVES THAT CELL AND PICKS UP A CELL FROM THE QUEUE
c       *****************************************************************
        if(ti.ge.tc)then


c       *****************************************************************
c       COUNTING THE LIVE CELLS WHICH HAS FORMED BUD OR SYNTHESIZED DNA
c       *****************************************************************
           livecell=livecell+1
           livecnt_bud=livecnt_bud+nbud
           livecnt_dna=livecnt_dna+ndna
c       *****************************************************************


c       *****************************************************************
c	SAVING THE CELL INDEX AND CELL BIRTH VOLUME OF ALIVE CELL
c       *****************************************************************
           write(39,*)inc,vbr(inc)
c       *****************************************************************
           CALL HPACC(NMAX,2,DATA,N,T,XNODE,1)

           write(188,*)N,XNODE(1),XNODE(2)

           if(N.eq.0)then
              V=2500.0
           else
              ti=XNODE(1)
              tb=XNODE(1)
              inc=XNODE(2)
              V0=vbr(inc)
              do i=1,isp
                 ix(i)=ics(inc,i)
              enddo
           endif

           CALL HPDEL(NMAX,2,DATA,N,T,LESS)

           icnt_b2=0
           C_b2max=0

           nwi5nu=0
           nbud=0
           ndna=0
           ndiv=1
           nrxnc=0
	   cti=0
           Total_Cln3=0 
           Total_Whi5nu=0 
           Total_Whi5cy=0 
           Total_Cdh1=0
           Total_Cdh1inact=0
           Total_Sic1=0
           
        endif
c       *****************************************************************

        iClb2=ix(1)
        iCln1=ix(2)
        iCln2=ix(3)
        iCln3=ix(4)
        iClb5=ix(5)
        iCdc14=ix(6)
        iSBF=ix(7)
        iSBFp1=ix(8)
        iSBFp2=ix(9)
        iSBFp3=ix(10)
        iSBFp4=ix(11)
        iHbf=ix(12)
        iWhi5=ix(13)
        iWhi5p1=ix(14)
        iWhi5p2=ix(15)
        iWhi5p3=ix(16)
        iWhi5p4=ix(17)
        iWhi5p5=ix(18)
        iWhi5p6=ix(19)
        iWhi5p7=ix(20)
        iWhi5p8=ix(21)
        iWhi5p9=ix(22)
        iWhi5p10=ix(23)
        Net1=ix(24)
        Net1p1=ix(25)
        Net1p2=ix(26)
        Net1p3=ix(27)
        Net1p4=ix(28)
        Net1p5=ix(29)
        Net1p6=ix(30)
        Net1p7=ix(31)
        Net1p8=ix(32)
        iRENT=ix(33)
        iRENTp1=ix(34)
        iRENTp2=ix(35)
        iRENTp3=ix(36)
        iHt1=ix(37)
        iCmp=ix(38)
        iCmpp1=ix(39)
        iCmpp2=ix(40)
        iCdh1=ix(41)
        iCdh1p1=ix(42)
        iCdh1p2=ix(43)
        iCdh1p3=ix(44)
        iCdh1p4=ix(45)
        iCdh1p5=ix(46)
        iCdh1p6=ix(47)
        iCdh1p7=ix(48)
        iCdh1p8=ix(49)
        iCdh1p9=ix(50)
        iCdh1p10=ix(51)
        iCdh1p11=ix(52)
        iFkh2=ix(53)
        iFkh2p1=ix(54)
        iFkh2p2=ix(55)
        iSwi5=ix(56)
        iSwi5p1=ix(57)
        iSwi5p2=ix(58)
        iSwi5p3=ix(59)
        iSic1=ix(60)
        iSic1p1=ix(61)
        iSic1p2=ix(62)
        iSic1p3=ix(63)
        iSic1p4=ix(64)
        iSic1p5=ix(65)
        iSic1p6=ix(66)
        iSic1p7=ix(67)
        iSic1p8=ix(68)
        iSic1p9=ix(69)
        iSb2=ix(70)
        iSb2p1=ix(71)
        iSb2p2=ix(72)
        iSb2p3=ix(73)
        iSb2p4=ix(74)
        iSb2p5=ix(75)
        iSb2p6=ix(76)
        iSb2p7=ix(77)
        iSb2p8=ix(78)
        iSb2p9=ix(79)
        iSb5=ix(80)
        iSb5p1=ix(81)
        iSb5p2=ix(82)
        iSb5p3=ix(83)
        iSb5p4=ix(84)
        iSb5p5=ix(85)
        iSb5p6=ix(86)
        iSb5p7=ix(87)
        iSb5p8=ix(88)
        iSb5p9=ix(89)
        iAPC=ix(90)
        iAPCp1=ix(91)
        iAPCp2=ix(92)
        iAPCp3=ix(93)
        iAPCp4=ix(94)
        iAPCp5=ix(95)
        iAPCp6=ix(96)
        iAPCp7=ix(97)
        iAPCp8=ix(98)
        iAPCp9=ix(99)
        iAPCp10=ix(100)
        iAPCp11=ix(101)
        iCdc20=ix(102)
        iAPC20=ix(103)
        iAPC20p1=ix(104)
        iAPC20p2=ix(105)
        iAPC20p3=ix(106)
        iAPC20p4=ix(107)
        iAPC20p5=ix(108)
        iAPC20p6=ix(109)
        iAPC20p7=ix(110)
        iAPC20p8=ix(111)
        iAPC20p9=ix(112)
        iAPC20p10=ix(113)
        iAPC20p11=ix(114)
        Mn3=ix(115)
        Mb2=ix(116)
        Mn1=ix(117)
        Mn2=ix(118)
        Mb5=ix(119)
        Mc14=ix(120)
        Mhbf=ix(121)
        Mi5=ix(122)
        Mt1=ix(123)
        Mht1=ix(124)
        Mh1=ix(125)
        Mswi5=ix(126)
        Mc20=ix(127)
        Ms1=ix(128)
        Mfkh2=ix(129)
        Msbf=ix(130)
        Mapc=ix(131)
        iGi_n1=ix(132)
        iGa_n1=ix(133)
        iGi_n2=ix(134)
        iGa_n2=ix(135)
        iGi_b5=ix(136)
        iGa_b5=ix(137)
        iGi_b2=ix(138)
        iGa_b2=ix(139)
        iGi_swi5=ix(140)
        iGa_swi5=ix(141)
        iGi_s1=ix(142)
        iGa_s1=ix(143)
        iGi_c20=ix(144)
        iGa_c20=ix(145)

c       ***************************************************************
        if(mod(nrc,100000).eq.0)then
        write(50,*)ti,V,iClb2
c        write(51,*)ti,iCln3,C_n3
c        write(52,*)ti,iClb2,Mb2
c        write(53,*)ti,iCln1,Mn1
c        write(54,*)ti,iCln2,Mn2
c        write(55,*)ti,iClb5,Mb5
c        write(56,*)ti,iCdc14,Mc14
c        write(57,*)ti,iSic1T,Ms1
c        write(58,*)ti,iSBF,iWhi5
c        write(59,*)ti,Mswi5,Mb2
c        write(60,*)ti,Mn2,Mb5
c        write(61,*)ti,Ms1,Mc20
c        write(62,*)ti,C_b2,C_n2
c        write(63,*)ti,C_n1,C_n2
c        write(64,*)ti,C_b5,C_c14
c        write(65,*)ti,C_h1,C_sT
c        write(66,*)ti,C_b2T,C_b5T
c        write(67,*)ti,C_sbf
c        write(68,*)ti,C_wi5nu,C_wi5cy
c        write(69,*)ti,Cell_bud,Cell_dna
        endif

        if(V.lt.2000)go to 1000
c        if(N.ne.0)go to 1000
       
c        write(70,*)nobd_cell,nodna_cell,noexit_cell
        write(71,*)livecell,livecnt_bud,livecnt_dna

        write(34,*)
	write(70,*)
	write(71,*)
        write(72,*)

1004     continue


        stop
        end
        
c       ***************************************************************
c       SUBROUTINE TO GENERATE BINOMIALLY DISTRIBUTED RANDOM NUMBER
c       ***************************************************************

C**********************************************************************
        INTEGER FUNCTION ignbin(n,pp)
C**********************************************************************
C
C     INTEGER FUNCTION IGNBIN( N, P )
C
C                    GENerate BINomial random deviate
C
C
C                              Function
C
C
C     Generates a single random deviate from a binomial
C     distribution whose number of trials is N and whose
C     probability of an event in each trial is P.
C
C
C                              Arguments
C
C
C     N  --> The number of trials in the binomial distribution
C            from which a random deviate is to be generated.
C                              INTEGER N
C
C     P  --> The probability of an event in each trial of the
C            binomial distribution from which a random deviate
C            is to be generated.
C                              REAL P
C
C     IGNBIN <-- A random deviate yielding the number of events
C                from N independent trials, each of which has
C                a probability of event P.
C                              INTEGER IGNBIN
C
C
C                              Note
C
C
C     Uses RANF so the value of the seeds, ISEED1 and ISEED2 must be set
C     by a call similar to the following
C          DUM = RANSET( ISEED1, ISEED2 )
C
C
C                              Method
C
C
C     This is algorithm BTPE from:
C
C         Kachitvichyanukul, V. and Schmeiser, B. W.
C
C         Binomial Random Variate Generation.
C         Communications of the ACM, 31, 2
C         (February, 1988) 216.
C
C**********************************************************************
C     SUBROUTINE BTPEC(N,PP,ISEED,JX)
C
C     BINOMIAL RANDOM VARIATE GENERATOR
C     MEAN .LT. 30 -- INVERSE CDF
C       MEAN .GE. 30 -- ALGORITHM BTPE:  ACCEPTANCE-REJECTION VIA
C       FOUR REGION COMPOSITION.  THE FOUR REGIONS ARE A TRIANGLE
C       (SYMMETRIC IN THE CENTER), A PAIR OF PARALLELOGRAMS (ABOVE
C       THE TRIANGLE), AND EXPONENTIAL LEFT AND RIGHT TAILS.
C
C     BTPE REFERS TO BINOMIAL-TRIANGLE-PARALLELOGRAM-EXPONENTIAL.
C     BTPEC REFERS TO BTPE AND "COMBINED."  THUS BTPE IS THE
C       RESEARCH AND BTPEC IS THE IMPLEMENTATION OF A COMPLETE
C       USABLE ALGORITHM.
C     REFERENCE:  VORATAS KACHITVICHYANUKUL AND BRUCE SCHMEISER,
C       "BINOMIAL RANDOM VARIATE GENERATION,"
C       COMMUNICATIONS OF THE ACM, FORTHCOMING
C     WRITTEN:  SEPTEMBER 1980.
C       LAST REVISED:  MAY 1985, JULY 1987
C     REQUIRED SUBPROGRAM:  RAND() -- A UNIFORM (0,1) RANDOM NUMBER
C                           GENERATOR
C     ARGUMENTS
C
C       N : NUMBER OF BERNOULLI TRIALS            (INPUT)
C       PP : PROBABILITY OF SUCCESS IN EACH TRIAL (INPUT)
C       ISEED:  RANDOM NUMBER SEED                (INPUT AND OUTPUT)
C       JX:  RANDOMLY GENERATED OBSERVATION       (OUTPUT)
C
C     VARIABLES
C       PSAVE: VALUE OF PP FROM THE LAST CALL TO BTPEC
C       NSAVE: VALUE OF N FROM THE LAST CALL TO BTPEC
C       XNP:  VALUE OF THE MEAN FROM THE LAST CALL TO BTPEC
C
C       P: PROBABILITY USED IN THE GENERATION PHASE OF BTPEC
C       FFM: TEMPORARY VARIABLE EQUAL TO XNP + P
C       M:  INTEGER VALUE OF THE CURRENT MODE
C       FM:  FLOATING POINT VALUE OF THE CURRENT MODE
C       XNPQ: TEMPORARY VARIABLE USED IN SETUP AND SQUEEZING STEPS
C       P1:  AREA OF THE TRIANGLE
C       C:  HEIGHT OF THE PARALLELOGRAMS
C       XM:  CENTER OF THE TRIANGLE
C       XL:  LEFT END OF THE TRIANGLE
C       XR:  RIGHT END OF THE TRIANGLE
C       AL:  TEMPORARY VARIABLE
C       XLL:  RATE FOR THE LEFT EXPONENTIAL TAIL
C       XLR:  RATE FOR THE RIGHT EXPONENTIAL TAIL
C       P2:  AREA OF THE PARALLELOGRAMS
C       P3:  AREA OF THE LEFT EXPONENTIAL TAIL
C       P4:  AREA OF THE RIGHT EXPONENTIAL TAIL
C       U:  A U(0,P4) RANDOM VARIATE USED FIRST TO SELECT ONE OF THE
C           FOUR REGIONS AND THEN CONDITIONALLY TO GENERATE A VALUE
C           FROM THE REGION
C       V:  A U(0,1) RANDOM NUMBER USED TO GENERATE THE RANDOM VALUE
C           (REGION 1) OR TRANSFORMED INTO THE VARIATE TO ACCEPT OR
C           REJECT THE CANDIDATE VALUE
C       IX:  INTEGER CANDIDATE VALUE
C       X:  PRELIMINARY CONTINUOUS CANDIDATE VALUE IN REGION 2 LOGIC
C           AND A FLOATING POINT IX IN THE ACCEPT/REJECT LOGIC
C       K:  ABSOLUTE VALUE OF (IX-M)
C       F:  THE HEIGHT OF THE SCALED DENSITY FUNCTION USED IN THE
C           ACCEPT/REJECT DECISION WHEN BOTH M AND IX ARE SMALL
C           ALSO USED IN THE INVERSE TRANSFORMATION
C       R: THE RATIO P/Q
C       G: CONSTANT USED IN CALCULATION OF PROBABILITY
C       MP:  MODE PLUS ONE, THE LOWER INDEX FOR EXPLICIT CALCULATION
C            OF F WHEN IX IS GREATER THAN M
C       IX1:  CANDIDATE VALUE PLUS ONE, THE LOWER INDEX FOR EXPLICIT
C             CALCULATION OF F WHEN IX IS LESS THAN M
C       I:  INDEX FOR EXPLICIT CALCULATION OF F FOR BTPE
C       AMAXP: MAXIMUM ERROR OF THE LOGARITHM OF NORMAL BOUND
C       YNORM: LOGARITHM OF NORMAL BOUND
C       ALV:  NATURAL LOGARITHM OF THE ACCEPT/REJECT VARIATE V
C
C       X1,F1,Z,W,Z2,X2,F2, AND W2 ARE TEMPORARY VARIABLES TO BE
C       USED IN THE FINAL ACCEPT/REJECT TEST
C
C       QN: PROBABILITY OF NO SUCCESS IN N TRIALS
C
C     REMARK
C       IX AND JX COULD LOGICALLY BE THE SAME VARIABLE, WHICH WOULD
C       SAVE A MEMORY POSITION AND A LINE OF CODE.  HOWEVER, SOME
C       COMPILERS (E.G.,CDC MNF) OPTIMIZE BETTER WHEN THE ARGUMENTS
C       ARE NOT INVOLVED.
C
C     ISEED NEEDS TO BE DOUBLE PRECISION IF THE IMSL ROUTINE
C     GGUBFS IS USED TO GENERATE UNIFORM RANDOM NUMBER, OTHERWISE
C     TYPE OF ISEED SHOULD BE DICTATED BY THE UNIFORM GENERATOR
C
C**********************************************************************

C
C
C
C*****DETERMINE APPROPRIATE ALGORITHM AND WHETHER SETUP IS NECESSARY
C
C     ..
C     .. Scalar Arguments ..
      REAL pp
      INTEGER n
C     ..
C     .. Local Scalars ..
      REAL al,alv,amaxp,c,f,f1,f2,ffm,fm,g,p,p1,p2,p3,p4,psave,q,qn,r,u,
     +     v,w,w2,x,x1,x2,xl,xll,xlr,xm,xnp,xnpq,xr,ynorm,z,z2
      INTEGER i,ix,ix1,k,m,mp,nsave
      REAL ran1,ran2,ran3
      REAL*8 duni
      EXTERNAL duni
C     ..
C     .. External Functions ..
c      REAL ranf
c      EXTERNAL ranf
C     ..
C     .. Intrinsic Functions ..
      INTRINSIC abs,alog,amin1,iabs,int,sqrt
C     ..
C     .. Data statements ..
      DATA psave,nsave/-1.,-1/
       psave=-1.0
       nsave=-1      
C     ..
C     .. Executable Statements ..
      IF (pp.NE.psave) GO TO 10
      IF (n.NE.nsave) GO TO 20
      IF (xnp-30.) 150,30,30
C
C*****SETUP, PERFORM ONLY WHEN PARAMETERS CHANGE
C
   10 psave = pp
      p = amin1(psave,1.-psave)
      q = 1. - p
   20 xnp = n*p
      nsave = n
      IF (xnp.LT.30.) GO TO 140
      ffm = xnp + p
      m = ffm
      fm = m
      xnpq = xnp*q
      p1 = int(2.195*sqrt(xnpq)-4.6*q) + 0.5
      xm = fm + 0.5
      xl = xm - p1
      xr = xm + p1
      c = 0.134 + 20.5/ (15.3+fm)
      al = (ffm-xl)/ (ffm-xl*p)
      xll = al* (1.+.5*al)
      al = (xr-ffm)/ (xr*q)
      xlr = al* (1.+.5*al)
      p2 = p1* (1.+c+c)
      p3 = p2 + c/xll
      p4 = p3 + c/xlr
C      WRITE(6,100) N,P,P1,P2,P3,P4,XL,XR,XM,FM
C  100 FORMAT(I15,4F18.7/5F18.7)
C
C*****GENERATE VARIATE
C
c   30 u = ranf()*p4
c      v = ranf()
c   30    call random_number(harvest=ran1)
c        call random_number(harvest=ran2)
   30    ran1=duni()
         ran2=duni()
      u = ran1*p4
      v = ran2
C
C     TRIANGULAR REGION
C
      IF (u.GT.p1) GO TO 40
      ix = xm - p1*v + u
      GO TO 170
C
C     PARALLELOGRAM REGION
C
   40 IF (u.GT.p2) GO TO 50
      x = xl + (u-p1)/c
      v = v*c + 1. - abs(xm-x)/p1
      IF (v.GT.1. .OR. v.LE.0.) GO TO 30
      ix = x
      GO TO 70
C
C     LEFT TAIL
C
   50 IF (u.GT.p3) GO TO 60
      ix = xl + alog(v)/xll
      IF (ix.LT.0) GO TO 30
      v = v* (u-p2)*xll
      GO TO 70
C
C     RIGHT TAIL
C
   60 ix = xr - alog(v)/xlr
      IF (ix.GT.n) GO TO 30
      v = v* (u-p3)*xlr
C
C*****DETERMINE APPROPRIATE WAY TO PERFORM ACCEPT/REJECT TEST
C
   70 k = iabs(ix-m)
      IF (k.GT.20 .AND. k.LT.xnpq/2-1) GO TO 130
C
C     EXPLICIT EVALUATION
C
      f = 1.0
      r = p/q
      g = (n+1)*r
      IF (m-ix) 80,120,100
   80 mp = m + 1
      DO 90 i = mp,ix
          f = f* (g/i-r)
   90 CONTINUE
      GO TO 120

  100 ix1 = ix + 1
      DO 110 i = ix1,m
          f = f/ (g/i-r)
  110 CONTINUE
  120 IF (v-f) 170,170,30
C
C     SQUEEZING USING UPPER AND LOWER BOUNDS ON ALOG(F(X))
C
  130 amaxp = (k/xnpq)* ((k* (k/3.+.625)+.1666666666666)/xnpq+.5)
      ynorm = -k*k/ (2.*xnpq)
      alv = alog(v)
      IF (alv.LT.ynorm-amaxp) GO TO 170
      IF (alv.GT.ynorm+amaxp) GO TO 30
C
C     STIRLING'S FORMULA TO MACHINE ACCURACY FOR
C     THE FINAL ACCEPTANCE/REJECTION TEST
C
      x1 = ix + 1
      f1 = fm + 1.
      z = n + 1 - fm
      w = n - ix + 1.
      z2 = z*z
      x2 = x1*x1
      f2 = f1*f1
      w2 = w*w
      IF (alv- (xm*alog(f1/x1)+ (n-m+.5)*alog(z/w)+ (ix-
     +    m)*alog(w*p/ (x1*q))+ (13860.- (462.- (132.- (99.-
     +    140./f2)/f2)/f2)/f2)/f1/166320.+ (13860.- (462.- (132.- (99.-
     +    140./z2)/z2)/z2)/z2)/z/166320.+ (13860.- (462.- (132.- (99.-
     +    140./x2)/x2)/x2)/x2)/x1/166320.+ (13860.- (462.- (132.- (99.-
     +    140./w2)/w2)/w2)/w2)/w/166320.)) 170,170,30
C
C     INVERSE CDF LOGIC FOR MEAN LESS THAN 30
C
  140 qn = q**n
      r = p/q
      g = r* (n+1)
  150 ix = 0
      f = qn
c      call random_number(harvest=ran3)
        ran3=duni()
      u = ran3
  160 IF (u.LT.f) GO TO 170
      IF (ix.GT.110) GO TO 150
      u = u - f
      ix = ix + 1
      f = f* (g/ix-r)
      GO TO 160

  170 IF (psave.GT.0.5) ix = n - ix
      ignbin = ix
      RETURN

      END
c       ***************************************************************


c       ***************************************************************
        DOUBLE PRECISION FUNCTION DUNI()
c       ***************************************************************

C***BEGIN PROLOGUE  DUNI
C***DATE WRITTEN   880714 (YYMMDD)
C***REVISION DATE  880714 (YYMMDD)
C***CATEGORY NO.  L6A21
C***KEYWORDS  RANDOM NUMBERS, UNIFORM RANDOM NUMBERS
C***AUTHOR    KAHANER, DAVID, SCIENTIFIC COMPUTING DIVISION, NBS
C             MARSAGLIA, GEORGE, SUPERCOMPUTER RES. INST., FLORIDA ST. U.
C
C***PURPOSE  THIS ROUTINE GENERATES DOUBLE PRECISION UNIFORM
C             RANDOM NUMBERS ON [0,1)
C***DESCRIPTION
C        COMPUTES DOUBLE PRECISION UNIFORM NUMBERS ON [0,1).
C           FROM THE BOOK, "NUMERICAL METHODS AND SOFTWARE" BY
C                D. KAHANER, C. MOLER, S. NASH
C                PRENTICE HALL, 1988
C
C       USAGE:
C              TO INITIALIZE THE GENERATOR
C                   USEED = DUSTAR(ISEED)
C               WHERE: ISEED IS ANY NONZERO INTEGER
C                  WILL RETURN FLOATING POINT VALUE OF ISEED.
C
C               SUBSEQUENTLY
C                       U = DUNI()
C                  WILL RETURN A REAL UNIFORM ON [0,1)
C
C                ONE INITIALIZATION IS NECESSARY, BUT ANY NUMBER OF EVALUATIONS
C                  OF DUNI IN ANY ORDER, ARE ALLOWED.
C
C           NOTE: DEPENDING UPON THE VALUE OF K (SEE BELOW), THE OUTPUT
C                       OF DUNI MAY DIFFER FROM ONE MACHINE TO ANOTHER.
C
C           TYPICAL USAGE:
C
C               DOUBLE PRECISION U,DUNI,DUSTAR,USEED
C               INTEGER ISEED
CC                 SET SEED
C               ISEED = 305
C               USEED = DUSTAR(ISEED)
C               DO 1 I = 1,1000
C                   U = DUNI()
C             1 CONTINUE
CC                 NOTE: IF K=47 (THE DEFAULT, SEE BELOW) THE OUTPUT VALUE OF
CC                           U WILL BE 0.812053811384E-01...
C               WRITE(*,*) U
C               END
C
C          NOTE ON PORTABILITY: USERS CAN CHOOSE TO RUN DUNI IN ITS DEFAULT
C               MODE (REQUIRING NO USER ACTION) WHICH WILL GENERATE THE SAME
C               SEQUENCE OF NUMBERS ON ANY COMPUTER SUPPORTING FLOATING POINT
C               NUMBERS WITH AT LEAST 47 BIT MANTISSAS, OR IN A MODE THAT
C               WILL GENERATE NUMBERS WITH A LONGER PERIOD ON COMPUTERS WITH
C               LARGER MANTISSAS.
C          TO EXERCISE THIS OPTION:  B E F O R E  INVOKING DUSTAR INSERT
C               THE INSTRUCTION        UBITS = DUNIB(K)      K >= 47
C               WHERE K IS THE NUMBER OF BITS IN THE MANTISSA OF YOUR FLOATING

C               POINT WORD (K=96 FOR CRAY, CYBER 205). DUNIB RETURNS THE
C               FLOATING POINT VALUE OF K THAT IT ACTUALLY USED.
C                    K INPUT AS .LE. 47, THEN UBITS=47.
C                    K INPUT AS .GT. 47, THEN UBITS=FLOAT(K)
C               IF K>47 THE SEQUENCE OF NUMBERS GENERATED BY DUNI MAY DIFFER
C               FROM ONE COMPUTER TO ANOTHER.
C
C
C
C***REFERENCES  MARSAGLIA G., "COMMENTS ON THE PERFECT UNIFORM RANDOM
C                 NUMBER GENERATOR", UNPUBLISHED NOTES, WASH S. U.
C***ROUTINES CALLED  (NONE)
C***END PROLOGUE DUNI
      DOUBLE PRECISION CSAVE,CD,CM
      PARAMETER(
     *    CSAVE=0.9162596898123D+13/0.140737488355328D+15,
     *    CD=0.76543212345678D+14/0.140737488355328D+15,
     *    CM=0.140737488355213D+15/0.140737488355328D+15)
C                            2**47=0.140737488355328D+15
      DOUBLE PRECISION U(17),S,T,DUSTAR,C,DUNIB
      INTEGER I,J,II,JJ,K,KK,I1,J1,K1,L1,M1,ISEED
C
      SAVE U,I,J,K,C
C      LOAD DATA ARRAY IN CASE USER FORGETS TO INITIALIZE.
C      THIS ARRAY IS THE RESULT OF CALLING DUNI 100000 TIMES
C         WITH ISEED=305 AND K=96.
      DATA U/
     *0.471960981577884755837789724978D+00,
     *0.930323453205669578433639632431D+00,
     *0.110161790933730836587127944899D+00,
     *0.571501996273139518362638757010D-01,
     *0.402467554779738266237538503137D+00,
     *0.451181953427459489458279456915D+00,
     *0.296076152342721102174129954053D+00,
     *0.128202189325888116466879622359D-01,
     *0.314274693850973603980853259266D+00,
     *0.335521366752294932468163594171D-02,
     *0.488685045200439371607850367840D+00,
     *0.195470426865656758693860613516D+00,
     *0.864162706791773556901599326053D+00,
     *0.335505955815259203596381170316D+00,
     *0.377190200199058085469526470541D+00,
     *0.400780392114818314671676525916D+00,
     *0.374224214182207466262750307281D+00/
      DATA I,J,K,C/17,5,47,CSAVE/
C
C   BASIC GENERATOR IS FIBONACCI
C
      DUNI = U(I)-U(J)
      IF(DUNI.LT.0.0D0)DUNI = DUNI+1.0D0
      U(I) = DUNI
      I = I-1
      IF(I.EQ.0)I = 17
      J = J-1
      IF(J.EQ.0)J = 17
C
C   SECOND GENERATOR IS CONGRUENTIAL
C
      C = C-CD
      IF(C.LT.0.0D0) C=C+CM
C
C   COMBINATION GENERATOR
C
      DUNI = DUNI-C
      IF(DUNI.LT.0.0D0)DUNI = DUNI+1.0D0
      RETURN
C
      ENTRY DUSTAR(ISEED)
C
C          SET UP ...
C          CONVERT ISEED TO FOUR SMALLISH POSITIVE INTEGERS.
C
        I1 = MOD(ABS(ISEED),177)+1
        J1 = MOD(ABS(ISEED),167)+1
        K1 = MOD(ABS(ISEED),157)+1
        L1 = MOD(ABS(ISEED),147)+1
C
C              GENERATE RANDOM BIT PATTERN IN ARRAY BASED ON GIVEN SEED.
C
        DO 2 II = 1,17
          S = 0.0D0
          T = 0.5D0
C             DO FOR EACH OF THE BITS OF MANTISSA OF WORD
C             LOOP  OVER K BITS, WHERE K IS DEFAULTED TO 47 BUT CAN
C               BE CHANGED BY USER CALL TO DUNIB(K)
          DO 3 JJ = 1,K
                  M1 = MOD(MOD(I1*J1,179)*K1,179)
                  I1 = J1
                  J1 = K1
                  K1 = M1
                  L1 = MOD(53*L1+1,169)
                  IF(MOD(L1*M1,64).GE.32)S=S+T
    3             T = 0.5D0*T
    2   U(II) = S
        DUSTAR = FLOAT(ISEED)
        RETURN
C
      ENTRY DUNIB(KK)
        IF(KK.LE.47)THEN
             K=47
        ELSE
             K=KK
        ENDIF
        DUNIB=FLOAT(K)
      END       
c       ***************************************************************

c       ***************************************************************
c       HEAP SUBROUTINE FOR PRIORITY QUEUE
c       ***************************************************************
C        H E A P  PACKAGE                                               HPINIT 1
C          A COLLECTION OF PROGRAMS WHICH MAINTAIN A HEAP DATA          HPINIT 2
C          STRUCTURE.  BY CALLING THESE SUBROUTINES IT IS POSSIBLE TO   HPINIT 3
C          INSERT, DELETE, AND ACCESS AN EXISTING HEAP OR TO BUILD A    HPINIT 4
C          NEW HEAP FROM AN UNORDERED COLLECTION OF NODES. THE HEAP     HPINIT 5
C          FUNCTION IS AN ARGUMENT TO THE SUBROUTINES ALLOWING VERY     HPINIT 6
C          GENERAL ORGANIZATIONS.                                       HPINIT 7
C            THE USER MUST DECIDE ON THE MAXIMUM NUMBER OF NODES        HPINIT 8
C          ALLOWED AND DIMENSION THE REAL ARRAY DATA AND THE INTEGER    HPINIT 9
C          ARRAY T USED INTERNALLY BY THE PACKAGE.  THESE VARIABLES ARE HPINIT10
C          THEN PASSED THROUGH THE CALL SEQUENCE BETWEEN THE HEAP       HPINIT11
C          PROGRAMS BUT ARE NOT IN GENERAL ACCESSED BY THE USER.  HE    HPINIT12
C          MUST ALSO PROVIDE A HEAP FUNCTION WHOSE NAME MUST BE INCLUD- HPINIT13
C          ED IN AN EXTERNAL STATEMENT IN THE USER PROGRAM WHICH CALLS  HPINIT14
C          THE HEAP SUBROUTINES.  TWO SIMPLE HEAP FUNCTIONS ARE         HPINIT15
C          PROVIDED WITH THE PACKAGE.                                   HPINIT16
C                                                                       HPINIT17
      SUBROUTINE HPINIT(NMAX,N,T)                                       HPINIT18
C
C   PURPOSE
C         THIS ROUTINE INITIALIZES THE HEAP PROGRAMS.
C         IT IS CALLED ONCE AT THE START OF EACH NEW CALCULATION
C   INPUT
C         NMAX = MAXIMUM NUMBER OF NODES ALLOWED BY USER.
C   OUTPUT
C         N = CURRENT NUMBER OF NODES IN HEAP = 0.
C         T = INTEGER ARRAY OF POINTERS TO POTENTIAL HEAP NODES.
C
      INTEGER T(1)
      DO 1 I = 1, NMAX
    1    T(I)=I
      N = 0
      RETURN
      END
      SUBROUTINE HPINS(NMAX,NCHAR,DATA,N,T,NODE,HPFUN)                  HPINS  1
C
C   PURPOSE
C         THIS ROUTINE INSERTS A NODE INTO AN ALREADY EXISTING HEAP.
C             THE RESULTING TREE IS RE-HEAPED.
C
C   INPUT
C         NMAX = MAXIMUM NUMBER OF NODES ALLOWED BY USER.
C         NCHAR = NUMBER OF WORDS PER NODE.
C         DATA = WORK AREA FOR STORING NODES.
C         N = CURRENT NUMBER OF NODES IN THE TREE.
C         T = INTEGER ARRAY OF POINTERS TO HEAP NODES.
C         NODE = A REAL ARRAY, NCHAR WORDS LONG, WHICH
C                CONTAINS THE NODAL INFORMATION TO BE INSERTED.
C         HPFUN = NAME OF USER WRITTEN FUNCTION TO DETERMINE
C                THE ROOT NODE.
C   OUTPUT
C         DATA = WORK AREA WITH NEW NODE INSERTED.
C         N = UPDATED NUMBER OF NODES.
C         T = UPDATED INTEGER POINTER ARRAY.
C
      DIMENSION T(1),NODE(1),DATA(1)
      REAL NODE
      INTEGER T
      LOGICAL HPFUN
      IF(N .EQ. NMAX) RETURN
      N=N+1
      J= (T(N)-1)*NCHAR
      DO 1 I= 1,NCHAR
         IPJ=I+J
    1    DATA(IPJ) = NODE(I)
      J=N
    2 CONTINUE
      IF(J .EQ. 1) RETURN
      JT=T(J)
      J2=J/2
      JT2=T(J2)
      JL=(JT2-1)*NCHAR+1
      JR=(JT-1)*NCHAR+1
      IF(HPFUN(DATA(JL),DATA(JR),NCHAR)) RETURN
      T(J2)=T(J)
      T(J)=JT2
      J=J/2
      GO TO 2
      END
      SUBROUTINE HPBLD(NMAX,NCHAR,DATA,NELTS,T,HPFUN)                   HPBLD  1
C
C   PURPOSE
C          BUILDS A HEAP, IN  T , FROM AN ARRAY OF  NELTS  ELEMENTS
C            IN DATA, WHICH ARE SPACED NCHAR APART.
C            AT CONCLUSION OF CALCULATION  THE ROOT SATISFIES
C            HPFUN(ROOT,SON) = .TRUE. FOR ANY SON.
C          USES SUBROUTINE HPGRO BY FEEDING IT ONE ELEMENT OF
C          THE ARRAY AT A TIME.
C
C   INPUT
C         NMAX = MAXIMUN NUMBER OF NODES ALLOWED BY USER.
C         NCHAR = NUMBER OF WORDS PER NODE.
C         DATA = WORK AREA IN WHICH THE NODES ARE STORED.
C         NELTS = CURRENT NUMBER OF NODES.
C         T = INTEGER ARRAY OF POINTERS TO HEAP NODES.
C         HPFUN = NAME OF USER WRITTEN FUNCTION TO DETERMINE ROOT NODE.
C   OUTPUT
C         DATA = WORK AREA IN WHICH THE NODES ARE STORED.
C         T = INTEGER ARRAY OF POINTERS TO HEAP NODES.
C              IN PARTICULAR T(1) POINTS TO THE ROOT.
C
      EXTERNAL HPFUN
      LOGICAL HPFUN
      DIMENSION DATA(1)
      INTEGER T(1)
      IF(NMAX .LT. NELTS) RETURN
      INDEX = NELTS/2
    1 CONTINUE
      IF( INDEX .EQ. 0) RETURN
         CALL HPGRO(NMAX,NCHAR,DATA,NELTS,T,HPFUN,INDEX)
         INDEX = INDEX-1
         GO TO 1
      END
      SUBROUTINE HPDEL(NMAX,NCHAR,DATA,NCELLS,T,HPFUN)                  HPDEL  1
C
C   PURPOSE
C          DELETE ROOT ELEMENT OF HEAP.  RESULTING TREE IS REHEAPED.
C   INPUT
C         NMAX = MAXIMUN NUMBER OF NODES ALLOWED BY USER.
C         NCHAR = NUMBER OF WORDS PER NODE.
C         DATA = WORK AREA IN WHICH THE NODES ARE STORED.
C        NCELLS = CURRENT NUMBER OF NODES.
C        T = INTEGER ARRAY OF POINTERS TO NODES.
C         HPFUN = NAME OF USER WRITTEN FUNCTION TO DETERMINE ROOT NODE.
C   OUTPUT
C         NCELLS = UPDATED NUMBER OF NODES.
C         T = UPDATED INTEGER POINTER ARRAY TO NODES.
C
      EXTERNAL HPFUN
      LOGICAL HPFUN
      DIMENSION DATA(1)
      INTEGER T(1)
      IF(NCELLS .EQ. 0) RETURN
      JUNK=T(1)
      T(1)=T(NCELLS)
      T(NCELLS)=JUNK
      NCELLS=NCELLS-1
      CALL HPGRO(NMAX,NCHAR,DATA,NCELLS,T,HPFUN,1)
      RETURN
      END
      SUBROUTINE HPACC(NMAX,NCHAR,DATA,N,T,NODE,K)                      HPACC  1
C
C   PURPOSE
C          TO ACCESS THE K-TH NODE OF THE HEAP,
C          1 .LE. K .LE. N .LE. NMAX
C   INPUT
C        NMAX = MAXIMUM NUMBER OF NODES ALLOWED BY USER.
C        DATA = WORK AREA FOR STORING NODES.
C        N = CURRENT NUMBER OF NODES IN THE HEAP.
C        T = INTEGER ARRAY OF POINTERS TO HEAP NODES.
C        NODE = A REAL ARRAY, NCHAR WORDS LONG, IN WHICH NODAL IN-
C          FORMATION WILL BE INSERTED.
C        K = THE INDEX OF THE NODE TO BE FOUND AND INSERTED INTO NODE.
C
C   OUTPUT
C        NODE =  A REAL ARRAY.    CONTAINS IN NODE(1),...,NODE(NCHAR)
C          THE ELEMENTS OF THE K-TH NODE.
C
      REAL DATA(1), NODE(1)
      INTEGER T(1)
      IF (K .LT. 1 .OR. K .GT. N .OR. N .GT. NMAX) RETURN
      J=(T(K)-1)*NCHAR
      DO 1 I=1,NCHAR
         IPJ=I+J
    1    NODE(I)=DATA(IPJ)
      RETURN
      END
      LOGICAL FUNCTION GREATR(A,B,NCHAR)                                GREATR 1
       REAL A(1),B(1)
      GREATR= A(1) .GT. B(1)
      RETURN
      END
      LOGICAL FUNCTION LESS(A,B,NCHAR)                                  LESS   1
      REAL A(1),B(1)
      LESS= A(1) .LT. B(1)
      RETURN
      END
      SUBROUTINE HPGRO(NMAX,KD,DATA,NELTS,T,HPFUN,KTEMP)                HPGRO  1
C
C   PURPOSE
C          FORMS A HEAP OUT OF A TREE. USED PRIVATELY BY HPBLD.
C          THE ROOT OF THE TREE IS STORED IN LOCATION T(KTEMP).
C          FIRST SON IS IN LOCATION T(2KTEMP), NEXT SON
C          IS IN LOCATION T(2KTEMP+1).
C          THIS PROGRAM ASSUMES EACH BRANCH OF THE TREE IS A HEAP.
C
      DIMENSION T(1),DATA(1)
      INTEGER T
      LOGICAL HPFUN
      IF(NELTS .GT. NMAX) RETURN
C
      K=KTEMP
    1 I=2*K
C
C          TEST IF ELEMENT IN I TH POSITION IS A LEAF.
C
      IF( I .GT. NELTS ) RETURN
C
C          IF THERE IS MORE THAN ONE SON, FIND WHICH SON IS SMALLEST.
C
      IF( I .EQ. NELTS ) GO TO 2
      ITEMP=T(I)
      ITP1=T(I+1)
      IL=(ITP1-1)*KD+1
      IR=(ITEMP-1)*KD+1
      IF(HPFUN(DATA(IL),DATA(IR),KD)) I=I+1
C
C          IF A SON IS LARGER THAN FATHER, INTERCHANGE
C          THIS DESTROYS HEAP PROPERTY, SO MUST RE-HEAP REMAINING
C          ELEMENTS
C
    2 CONTINUE
      KT=T(K)
      ITEMP=T(I)
      IL=(KT-1)*KD+1
      IR=(ITEMP-1)*KD+1
      IF(HPFUN(DATA(IL),DATA(IR),KD)) RETURN
         ITEMP=T(I)
         T(I)=T(K)
         T(K)=ITEMP
         K=I
      GO TO 1
      END
c       ***************************************************************
