# Supplementary material for: A Stochastic Model of the Yeast Cell Cycle Reveals Roles for Feedback Regulation in Limiting Cellular Variability
Source: PLoS Comput Biol. 2016 Dec 9;12(12):e1005230. doi: 10.1371/journal.pcbi.1005230 (PMC5147779; doi:10.1371/journal.pcbi.1005230)
Supplement: S3 Code File — (IN) [file pcbi.1005230.s006.in]

aksmn3,gdmn3,aksn3,gdn3
------------------------------------------------------------------------
7.5,1.0,0.0024,0.14
------------------------------------------------------------------------
G_n1T,akagn1,akdgn1
------------------------------------------------------------------------
1.0,0.25,15.0
------------------------------------------------------------------------
aksmn1,aksmn1p,gdmn1
------------------------------------------------------------------------
0.35,6.85,0.25
------------------------------------------------------------------------
aksn1,gdn1
------------------------------------------------------------------------
0.3,0.14
------------------------------------------------------------------------
G_n2T,akagn2,akdgn2
------------------------------------------------------------------------
1.0,0.25,15.0
------------------------------------------------------------------------
aksmn2,aksmn2p,gdmn2
------------------------------------------------------------------------
0.35,12.0,0.25
------------------------------------------------------------------------
aksn2,gdn2
------------------------------------------------------------------------
0.4,0.14
------------------------------------------------------------------------
G_Rd27T,akagrd27,akdgrd27
------------------------------------------------------------------------
1.0,0.25,15.0
------------------------------------------------------------------------
erdn3,erdn1,erdn2,erdb5
------------------------------------------------------------------------
0.0,0.75,0.275,0.5
------------------------------------------------------------------------
G_b5T,akagb5,akdgb5
------------------------------------------------------------------------
1.0,5.0,10.0
------------------------------------------------------------------------
aksmb5,aksmb5p,gdmb5
------------------------------------------------------------------------
0.35,5.75,0.25
------------------------------------------------------------------------
aksb5,gdb5,akdb5a
------------------------------------------------------------------------
0.05,0.0125,0.045
------------------------------------------------------------------------
akab5,akdb5
------------------------------------------------------------------------
0.105,0.05
------------------------------------------------------------------------
G_b2T,akagb2,akdgb2
------------------------------------------------------------------------
1.0,0.2,5.0
------------------------------------------------------------------------
aksmb2,aksmb2p,gdmb2
------------------------------------------------------------------------
0.025,1.5,0.1
------------------------------------------------------------------------
aksb2,akdb2a,akdb2b,gdb2
------------------------------------------------------------------------
24.0,0.0165,0.011,0.003
------------------------------------------------------------------------
akab2,akdb2
------------------------------------------------------------------------
0.6,0.1
------------------------------------------------------------------------
aksmi5,gdmi5
------------------------------------------------------------------------
0.6,0.14
------------------------------------------------------------------------
Tc_Whi5,gdi5
------------------------------------------------------------------------
60.0,0.01
------------------------------------------------------------------------
akpi5,akpi5p,akpi5pp,akdpi5,akdpi5p
------------------------------------------------------------------------
0.265,0.065,0.03,0.012,0.25
------------------------------------------------------------------------
aksmsbf,gdmsbf
------------------------------------------------------------------------
1.05,0.14
------------------------------------------------------------------------
Tc_SBF,gdbf
------------------------------------------------------------------------
12.0,0.01
------------------------------------------------------------------------
akpbf,akdpbf,akdpbfp
------------------------------------------------------------------------
0.55,0.005,0.125
------------------------------------------------------------------------
akabf,akdbf
------------------------------------------------------------------------
0.4,0.1
------------------------------------------------------------------------
aksmfkh2,gdmfkh2
------------------------------------------------------------------------
0.525,0.07
------------------------------------------------------------------------
Tc_Fkh2,gdkh2
------------------------------------------------------------------------
10.0,0.001
------------------------------------------------------------------------
akpkh2,akpkh2p,akpkh2pp,akpkh2ppp,akpkh2pppp
------------------------------------------------------------------------
0.001,2.5E-4,0.001,0.055,0.006
------------------------------------------------------------------------
akdpkh2,akdpkh2p
------------------------------------------------------------------------
5.0E-4,0.3
------------------------------------------------------------------------
G_s1T,akags1,akdgs1
------------------------------------------------------------------------
1.0,0.167,5.0
------------------------------------------------------------------------
aksms1,aksms1p,gdms1
------------------------------------------------------------------------
0.35,3.0,0.14
------------------------------------------------------------------------
akss1,gds1,gds1p
------------------------------------------------------------------------
0.5,0.001,0.85
------------------------------------------------------------------------
akps1,akps1p,akps1pp,akps1ppp,akps1pppp,akdps1,akdps1p
------------------------------------------------------------------------
0.007,0.009,0.003,0.38,0.17,0.0025,0.1
------------------------------------------------------------------------
aksmh1,gdmh1
------------------------------------------------------------------------
0.525,0.07
------------------------------------------------------------------------
Tc_Cdh1,gdh1
------------------------------------------------------------------------
15.0,0.01
------------------------------------------------------------------------
akph1,akph1p,akph1pp,akph1pp,akdph1,akdph1p
------------------------------------------------------------------------
0.09,0.03,0.09,0.2,0.025,0.14
------------------------------------------------------------------------
G_swi5T,akagswi5,akdgswi5
------------------------------------------------------------------------
1.0,0.167,5.0
------------------------------------------------------------------------
aksmswi5,gdmswi5
------------------------------------------------------------------------
2.0,0.07
------------------------------------------------------------------------
aksswi5,gdswi5
------------------------------------------------------------------------
0.195,0.075
------------------------------------------------------------------------
akpswi5,akpswi5p,akdpswi5,akdpswi5p
------------------------------------------------------------------------
0.01,0.09,0.0,1.25
------------------------------------------------------------------------
G_c20T,akagc20,akdgc20
------------------------------------------------------------------------
1.0,0.167,5.0
------------------------------------------------------------------------
aksmc20,aksmc20p,gdmc20
------------------------------------------------------------------------
0.35,0.5,0.07
------------------------------------------------------------------------
aksc20,gdc20,akdc20a
------------------------------------------------------------------------
0.75,0.25,0.1
------------------------------------------------------------------------
akac20,akdc20
------------------------------------------------------------------------
0.0167,0.01
------------------------------------------------------------------------
beta
------------------------------------------------------------------------
0.525
------------------------------------------------------------------------
aksmapc,gdmapc
------------------------------------------------------------------------
0.525,0.07
------------------------------------------------------------------------
Tc_APC,gdapc
------------------------------------------------------------------------
8.0,0.001
------------------------------------------------------------------------
akpapc,akpapcp,akdpapc,akdpapcp
------------------------------------------------------------------------
0.0,0.015,0.0035,0.0
------------------------------------------------------------------------
aksmc14,gdmc14
------------------------------------------------------------------------
0.525,0.07
------------------------------------------------------------------------
Tc_Cdc14,gdc14
------------------------------------------------------------------------
6.0,0.02
------------------------------------------------------------------------
akac14,akdc14
------------------------------------------------------------------------
0.067,0.01
------------------------------------------------------------------------
aksmt1,gdmt1
------------------------------------------------------------------------
1.05,0.14
------------------------------------------------------------------------
Tc_Net1,gdt1
------------------------------------------------------------------------
24.0,0.015
------------------------------------------------------------------------
akpt1,akdpt1
------------------------------------------------------------------------
0.0375,0.05
------------------------------------------------------------------------
aksmht1,gdmht1
------------------------------------------------------------------------
0.7,0.07
------------------------------------------------------------------------
aksht1,gdht1,akdht1
------------------------------------------------------------------------
0.08,0.001,0.06
------------------------------------------------------------------------
aksmhbf,gdmhbf
------------------------------------------------------------------------
1.4,0.14
------------------------------------------------------------------------
Tc_Hbf,gdhbf
------------------------------------------------------------------------
12.0,0.01
------------------------------------------------------------------------
ebdn3,ebdn1,ebdn2,ebdb5
------------------------------------------------------------------------
0.00001,0.045,0.0175,0.015
------------------------------------------------------------------------
enab5,enab2
------------------------------------------------------------------------
0.05,0.025
------------------------------------------------------------------------
al,ana,cc
------------------------------------------------------------------------
0.007,0.6,100.0
------------------------------------------------------------------------
ti,tb,tc,numrun
------------------------------------------------------------------------
0.0,0.0,1200.0,10
-----------------------------------------------------------------------
divcrt,divth
-----------------------------------------------------------------------
20.0,12.5
-----------------------------------------------------------------------
g1crt,g1th
-----------------------------------------------------------------------
15.0,25.0
-----------------------------------------------------------------------
budcrt,budth
-----------------------------------------------------------------------
20.0,30.0
-----------------------------------------------------------------------
wi5crt,wi5th
-----------------------------------------------------------------------
230.0,200.0
-----------------------------------------------------------------------
favdiv,cvdiv
-----------------------------------------------------------------------
0.4,0.0
